# Supplementary material for: Comparison of serum and plasma as a source of blood extracellular vesicles: Increased levels of platelet-derived particles in serum extracellular vesicle fractions alter content profiles from plasma extracellular vesicle fractions
Source: PLoS One. 2022 Jun 24;17(6):e0270634. doi: 10.1371/journal.pone.0270634 (PMC9231772; doi:10.1371/journal.pone.0270634)
Supplement: S1 Raw images — (ZIP) [file pone.0270634.s008.zip]

Archive with 2 entries (2 files):
- S8_raw_images_2nd_v2_1.eps
- S8_raw_images_2nd_v2_2.eps
