# Supplementary material for: Comparison of serum and plasma as a source of blood extracellular vesicles: Increased levels of platelet-derived particles in serum extracellular vesicle fractions alter content profiles from plasma extracellular vesicle fractions
Source: PLoS One. 2022 Jun 24;17(6):e0270634. doi: 10.1371/journal.pone.0270634 (PMC9231772; doi:10.1371/journal.pone.0270634)
Supplement: S1 Table — (XLSX) [file pone.0270634.s009.xlsx]

## Sheet: protein list
Protein	Gene name	Uniprot accession	Molecular weight	Plasma_1	Plasma_2	Plasma_3	Plasma_4	Plasma_5	Plasma_6	Serum_1	Serum_2	Serum_3	Serum_4	Serum_5	Serum_6	Plasma (average)	Serum (average)	Fold change (serum/plasma)	P (t test)
14-3-3 protein epsilon	Ywhae	P62259	29 kDa	0	0	0	0	0	0	0	2	1	0	0	1	0	0.666667	#DIV/0!	0.073388
14-3-3 protein eta	Ywhah	P68510	28 kDa	0	0	0	0	0	0	3	2	4	4	3	4	0	3.33333	#DIV/0!	1.58955e-06
14-3-3 protein theta (Fragment)	Ywhaq	F6VW30	34 kDa	0	0	0	0	0	0	0	1	1	1	1	2	0	1	#DIV/0!	0.00309409
14-3-3 protein zeta/delta	Ywhaz	P63101	28 kDa	0	0	0	0	0	0	3	5	5	4	3	10	0	5	#DIV/0!	0.000845813
4F2 cell-surface antigen heavy chain	Slc3a2	P10852	58 kDa	0	0	0	0	0	0	6	4	3	3	3	4	0	3.83333	#DIV/0!	1.13708e-05
78 kDa glucose-regulated protein	Hspa5	P20029	72 kDa	1	2	0	1	0	1	0	0	2	1	0	1	0.833333	0.666667	0.8	0.720827
Actin-related protein 2/3 complex subunit 3	Arpc3	H7BWZ3	20 kDa	0	0	0	0	0	0	0	1	1	1	1	1	0	0.833333	#DIV/0!	0.000537334
Actin-related protein 2/3 complex subunit 4	Arpc4	P59999	20 kDa	0	0	0	0	0	0	0	1	0	3	0	2	0	1	#DIV/0!	0.0815534
Actin-related protein 2/3 complex subunit 5	Arpc5	Q3UA72	10 kDa	0	0	0	0	0	0	0	1	0	0	0	1	0	0.333333	#DIV/0!	0.144928
Actin-related protein 3	Actr3	Q99JY9	47 kDa	0	0	0	0	0	0	1	0	1	2	1	4	0	1.5	#DIV/0!	0.0236719
Actin, alpha cardiac muscle 1	Actc1	P68033	42 kDa	0	0	0	0	0	0	0	0	0	1	2	1	0	0.666667	#DIV/0!	0.073388
Actin, cytoplasmic 1	Actb	P60710	42 kDa	2	3	2	5	2	4	14	18	22	26	28	33	3	23.5	7.83333	3.1525e-05
Adenylyl cyclase-associated protein 1	Cap1	P40124	52 kDa	0	0	0	0	0	0	1	5	3	3	6	10	0	4.66667	#DIV/0!	0.00454335
Adiponectin	Adipoq	Q60994	27 kDa	1	1	1	1	1	1	1	1	3	1	1	1	1	1.33333	1.33333	0.340893
Afamin	Afm	O89020	69 kDa	19	12	18	9	11	10	15	14	13	14	19	9	13.1667	14	1.06329	0.710516
Alpha globin 1	haemaglobin alpha 2	Q91VB8	15 kDa	16	15	18	11	15	14	25	26	17	25	23	24	14.8333	23.3333	1.57303	0.00040144
Alpha-1-acid glycoprotein 1	Orm1	Q60590	24 kDa	10	5	4	4	3	3	4	8	5	9	12	5	4.83333	7.16667	1.48276	0.18767
Alpha-1-antitrypsin 1-1	Serpina1a	A0A0A0MQA3	49 kDa	0	0	0	0	0	0	0	1	0	1	4	0	0	1	#DIV/0!	0.144928
Alpha-1-antitrypsin 1-2	Serpina1b	P22599	46 kDa	31	14	22	14	20	18	18	20	22	35	37	19	19.8333	25.1667	1.26891	0.246703
Alpha-1-antitrypsin 1-3	Serpina1c	A0A0R4J0X5	46 kDa	23	13	17	10	11	12	15	25	11	30	53	16	14.3333	25	1.74419	0.136935
Alpha-1-antitrypsin 1-4	Serpina1d	Q00897	46 kDa	89	61	72	49	69	64	69	79	72	92	118	64	67.3333	82.3333	1.22277	0.156699
Alpha-1-antitrypsin 1-5	Serpina1e	Q00898	46 kDa	21	15	18	17	14	12	20	16	19	21	34	18	16.1667	21.3333	1.31959	0.108683
Alpha-2-antiplasmin	Serpinf2	Q61247	55 kDa	11	9	13	10	13	9	8	10	8	10	10	12	10.8333	9.66667	0.892308	0.256301
Alpha-2-HS-glycoprotein	Ahsg	P29699	37 kDa	25	17	22	19	15	14	36	24	24	27	40	24	18.6667	29.1667	1.5625	0.0107377
Alpha-2-macroglobulin-P	A2m	Q6GQT1	164 kDa	10	9	9	5	13	11	11	9	23	9	5	10	9.5	11.1667	1.17544	0.555798
Alpha-amylase 1	Amy1	P00687	58 kDa	2	3	3	2	3	1	1	3	3	4	3	6	2.33333	3.33333	1.42857	0.209383
Alpha-enolase	Eno1	P17182	47 kDa	0	0	0	0	0	0	0	0	0	0	1	4	0	0.833333	#DIV/0!	0.231435
Angiopoietin-1	Angpt1	O08538	58 kDa	0	0	0	0	0	0	7	0	3	1	1	12	0	4	#DIV/0!	0.0612288
Angiotensin-converting enzyme	Ace	P09470	151 kDa	2	2	3	0	0	1	2	3	1	2	2	3	1.33333	2.16667	1.625	0.182791
Angiotensinogen	Agt	Q3UTR7	53 kDa	5	0	1	2	3	3	3	2	7	4	4	3	2.33333	3.83333	1.64286	0.165568
Annexin A5	Anxa5	P48036	36 kDa	0	0	0	0	0	0	0	2	1	2	2	3	0	1.66667	#DIV/0!	0.00271773
Annexin A7	Anxa7	Q07076	50 kDa	0	0	0	0	0	0	0	0	0	1	0	1	0	0.333333	#DIV/0!	0.144928
Antithrombin-III	Serpinc1	P32261	52 kDa	14	9	18	12	12	11	9	10	10	14	15	6	12.6667	10.6667	0.842105	0.305024
Apolipoprotein A-I	Apoa1	Q00623	31 kDa	67	39	53	35	43	37	46	57	46	53	86	44	45.6667	55.3333	1.21168	0.263897
Apolipoprotein A-II	Apoa2	P09813	11 kDa	7	5	5	5	6	6	3	4	6	9	12	6	5.66667	6.66667	1.17647	0.490907
Apolipoprotein A-IV	Apoa4	P06728	45 kDa	30	21	18	21	24	24	57	47	28	56	66	45	23	49.8333	2.16667	0.000738474
Apolipoprotein B-100	Apob	E9Q414	509 kDa	22	11	12	15	8	9	32	19	23	21	26	24	12.8333	24.1667	1.88312	0.00228334
Apolipoprotein C-I	Apoc1	P34928	10 kDa	1	1	0	0	0	0	0	0	0	0	0	0	0.333333	0	0	0.144928
Apolipoprotein C-II	Apoc2	Q05020	11 kDa	7	5	1	0	0	1	1	1	1	5	4	2	2.33333	2.33333	1	1
Apolipoprotein C-III	Apoc3	A0A0R4J1N3	11 kDa	5	2	2	1	3	3	3	2	0	2	5	2	2.66667	2.33333	0.875	0.709389
Apolipoprotein D	Apod	P51910	22 kDa	2	1	2	0	2	1	2	1	0	1	2	1	1.33333	1.16667	0.875	0.720827
Apolipoprotein E	Apoe	P08226	36 kDa	15	10	12	12	12	13	19	12	16	18	17	11	12.3333	15.5	1.25676	0.0598607
Apolipoprotein M	Apom	Q9Z1R3	21 kDa	2	2	2	3	2	2	1	2	2	2	2	2	2.16667	1.83333	0.846154	0.18767
Aquaporin-1	Aqp1	Q02013	29 kDa	0	0	0	0	0	0	1	1	1	0	0	0	0	0.5	#DIV/0!	0.0493322
Arachidonate 12-lipoxygenase, 12S-type	Alox12	P39655	75 kDa	0	0	0	0	0	0	0	2	0	1	1	4	0	1.33333	#DIV/0!	0.0552348
Aspartyl aminopeptidase	Dnpep	Q3TVK3	52 kDa	0	2	0	1	0	1	7	13	5	2	12	2	0.666667	6.83333	10.25	0.0111143
Band 3 anion transport protein	Slc4a1	P04919	103 kDa	0	0	0	0	0	0	5	8	3	9	7	8	0	6.66667	#DIV/0!	2.74312e-05
Basigin	Bsg	K3W4Q8	24 kDa	0	0	0	0	0	0	1	0	1	1	1	0	0	0.666667	#DIV/0!	0.0101196
Beta-2-glycoprotein 1	Apoh	Q01339	39 kDa	17	14	16	10	14	11	17	15	8	16	20	15	13.6667	15.1667	1.10976	0.463497
Beta-2-microglobulin	B2m	P01887	14 kDa	2	1	0	2	0	0	1	3	2	1	1	1	0.833333	1.5	1.8	0.234585
Beta-globin	Hbbt1	A8DUK4	16 kDa	24	13	21	19	23	19	31	34	28	34	33	26	19.8333	31	1.56303	0.000344192
Beta-parvin	Parvb	Q9ES46	42 kDa	0	0	0	0	0	0	2	3	3	3	4	4	0	3.16667	#DIV/0!	1.20698e-06
C-reactive protein	Crp	P14847	25 kDa	0	0	2	1	4	1	1	1	1	3	3	3	1.33333	2	1.5	0.401034
C-type lectin domain family 1 member B	Clec1b	Q9JL99	26 kDa	0	0	0	0	0	0	0	1	0	0	1	0	0	0.333333	#DIV/0!	0.144928
C-type lectin domain family 11 member A	Clec11a	O88200	36 kDa	0	0	0	0	0	0	1	1	5	0	0	1	0	1.33333	#DIV/0!	0.109946
C4b-binding protein	C4bpa	P08607	52 kDa	12	15	13	11	9	15	18	23	20	21	21	24	12.5	21.1667	1.69333	5.42557e-05
Carboxylesterase 1C	Ces1c	P23953	61 kDa	5	5	5	4	6	6	6	5	7	6	7	5	5.16667	6	1.16129	0.111386
Carboxylesterase 3A	Ces3a	Q63880	63 kDa	3	3	3	1	2	3	5	4	2	5	3	4	2.5	3.83333	1.53333	0.0464246
Carboxypeptidase B2	Cpb2	Q9JHH6	49 kDa	2	1	2	1	0	1	4	4	7	5	1	6	1.16667	4.5	3.85714	0.0041006
Carboxypeptidase N catalytic chain	Cpn1	Q9JJN5	52 kDa	12	10	13	7	11	11	9	12	15	15	14	11	10.6667	12.6667	1.1875	0.154832
Carboxypeptidase N subunit 2	Cpn2	Q9DBB9	60 kDa	21	25	25	15	27	22	24	24	21	26	24	22	22.5	23.5	1.04444	0.60801
Carboxypeptidase Q	Cpq	Q9WVJ3	52 kDa	0	0	0	0	0	0	1	1	1	0	0	0	0	0.5	#DIV/0!	0.0493322
Cathepsin B	Ctsb	P10605	37 kDa	0	0	0	0	0	0	1	1	0	2	0	0	0	0.666667	#DIV/0!	0.073388
CD5 antigen-like	Cd5l	Q9QWK4	39 kDa	14	24	17	20	17	15	20	15	16	14	14	31	17.8333	18.3333	1.02804	0.87418
CD9 antigen	Cd9	P40240	25 kDa	0	0	0	0	0	0	4	5	3	5	3	5	0	4.16667	#DIV/0!	1.12746e-06
Cell division control protein 42 homolog	Cdc42	P60766	21 kDa	0	0	0	0	0	0	0	0	1	0	0	1	0	0.333333	#DIV/0!	0.144928
Ceruloplasmin	Cp	G3X8Q5	124 kDa	1	1	1	1	1	1	1	1	1	1	1	1	1	1	1	#DIV/0!
Ceruloplasmin	Cp	E9PZD8	124 kDa	75	77	71	55	67	70	66	62	50	75	74	70	69.1667	66.1667	0.956627	0.55866
Chemokine (C-X-C motif) ligand 7, isoform CRA_b	Ppbp	Q9EQI5	12 kDa	0	0	0	0	0	0	1	1	3	3	2	1	0	1.83333	#DIV/0!	0.0010302
Choline transporter-like protein 1	Slc44a1	A2AMH4	80 kDa	0	0	0	0	0	0	1	0	0	0	1	2	0	0.666667	#DIV/0!	0.073388
Cholinesterase	Bche	Q03311	68 kDa	0	2	1	1	1	2	2	1	1	1	1	1	1.16667	1.16667	1	1
Clusterin	Clu	Q06890	52 kDa	16	15	10	9	8	8	19	15	15	18	19	14	11	16.6667	1.51515	0.00823536
Coactosin-like protein	Cotl1	Q9CQI6	16 kDa	0	0	0	0	0	0	0	1	1	0	0	0	0	0.333333	#DIV/0!	0.144928
Coagulation factor V	F5	O88783	247 kDa	1	1	0	0	1	1	9	6	11	5	11	13	0.666667	9.16667	13.75	6.287e-05
Coagulation factor X	F10	O88947	54 kDa	0	0	0	0	0	0	2	0	0	1	3	0	0	1	#DIV/0!	0.0815534
Coagulation factor XI	F11	Q91Y47	70 kDa	0	0	0	0	0	0	1	0	1	0	0	0	0	0.333333	#DIV/0!	0.144928
Coagulation factor XII	F12	Q80YC5	66 kDa	8	5	8	4	8	5	6	7	6	6	10	5	6.33333	6.66667	1.05263	0.755967
Coagulation factor XIII A chain	F13a1	Q8BH61	83 kDa	27	45	41	35	43	40	7	12	8	9	8	11	38.5	9.16667	0.238095	1.01859e-06
Coagulation factor XIII B chain	F13b	Q07968	76 kDa	17	22	30	27	28	28	8	5	8	6	10	5	25.3333	7	0.276316	6.84725e-06
Cofilin-1	Cfl1	P18760	19 kDa	0	0	0	0	0	0	3	7	4	5	8	7	0	5.66667	#DIV/0!	3.46165e-05
Collectin-10	Colec10	Q8CF98	31 kDa	0	1	1	0	1	2	0	0	0	0	0	0	0.833333	0	0	0.0218723
Collectin-11	Colec11	A0A0R4J0M6	29 kDa	1	3	2	1	3	2	0	1	1	1	1	2	2	1	0.5	0.0493322
Complement C1q subcomponent subunit A	C1qa	P98086	26 kDa	5	8	10	8	7	11	16	16	11	12	20	13	8.16667	14.6667	1.79592	0.00241179
Complement C1q subcomponent subunit B	C1qb	P14106	27 kDa	3	1	5	8	5	7	10	10	11	10	8	10	4.83333	9.83333	2.03448	0.00121193
Complement C1q subcomponent subunit C	C1qc	Q02105	26 kDa	5	6	8	8	7	9	11	9	13	12	8	8	7.16667	10.1667	1.4186	0.0177931
Complement C1q tumor necrosis factor-related protein 3	C1qtnf3	D3YZ61	35 kDa	2	1	3	0	1	0	0	0	0	0	0	0	1.16667	0	0	0.0345813
Complement C1r-A subcomponent	C1ra	Q8CG16	80 kDa	2	0	0	2	0	0	43	37	30	41	41	42	0.666667	39	58.5	3.71704e-09
Complement C1s-B subcomponent	C1sb	Q8CFG8	77 kDa	0	0	0	0	0	0	6	3	1	4	3	3	0	3.33333	#DIV/0!	0.000537334
Complement C2	C2	B8JJN2	70 kDa	2	2	2	0	1	1	1	1	1	2	1	1	1.33333	1.16667	0.875	0.664251
Complement C3	C3	P01027	186 kDa	225	217	266	192	238	265	171	185	193	179	211	207	233.833	191	0.816821	0.00949051
Complement C4-B	C4b	P01029	193 kDa	51	61	55	31	62	64	98	99	84	99	122	95	54	99.5	1.84259	7.9432e-05
Complement C5	C5	P06684	189 kDa	44	44	44	41	42	42	49	43	44	44	50	42	42.8333	45.3333	1.05837	0.118169
Complement component 9	C9	A0A0R4J032	63 kDa	6	7	6	5	6	5	12	8	8	9	10	13	5.83333	10	1.71429	0.00101118
Complement component C8 alpha chain	C8a	Q8K182	66 kDa	28	33	25	21	34	25	36	28	28	37	35	39	27.6667	33.8333	1.22289	0.0534605
Complement component C8 beta chain	C8b	Q8BH35	66 kDa	22	33	23	25	24	24	28	25	29	28	24	26	25.1667	26.6667	1.0596	0.42633
Complement component C8 gamma chain	C8g	Q8VCG4	23 kDa	14	18	17	14	16	19	17	16	15	17	20	22	16.3333	17.8333	1.09184	0.298664
Complement factor D	Cfd	P03953	28 kDa	3	0	1	2	0	0	2	1	1	0	0	0	1	0.666667	0.666667	0.59947
Complement factor H	Cfh	E9Q8I0	141 kDa	62	58	58	55	58	57	82	80	87	73	91	66	58	79.8333	1.37644	0.000206673
Complement factor I	Cfi	Q61129	67 kDa	14	10	10	7	7	8	14	11	15	13	18	9	9.33333	13.3333	1.42857	0.0385447
Coronin-1A	Coro1a	O89053	51 kDa	0	0	0	0	0	0	0	0	3	0	0	3	0	1	#DIV/0!	0.144928
Cytosol aminopeptidase	Lap3	Q9CPY7	56 kDa	1	4	3	2	3	7	4	4	5	4	1	5	3.33333	3.83333	1.15	0.639587
Destrin	Dstn	Q9R0P5	19 kDa	0	0	0	0	0	0	0	2	2	0	1	2	0	1.16667	#DIV/0!	0.0156558
Disintegrin and metalloproteinase domain-containing protein 10	Adam10	O35598	84 kDa	0	0	0	0	0	0	0	3	1	1	1	2	0	1.33333	#DIV/0!	0.0101196
EGF-containing fibulin-like extracellular matrix protein 1	Efemp1	Q8BPB5	55 kDa	0	0	0	0	0	0	0	0	0	1	0	1	0	0.333333	#DIV/0!	0.144928
EH domain-containing protein 4	Ehd4	Q9EQP2	61 kDa	0	0	0	0	0	0	0	1	0	0	2	4	0	1.16667	#DIV/0!	0.104784
Elongation factor 1-alpha 1	Eef1a1	P10126	50 kDa	0	0	0	0	0	0	1	0	2	1	0	1	0	0.833333	#DIV/0!	0.0218723
EMILIN-1	Emilin1	Q99K41	108 kDa	0	0	0	0	0	0	1	0	0	0	1	1	0	0.5	#DIV/0!	0.0493322
Epidermal growth factor receptor	Egfr	Q01279	135 kDa	22	13	17	16	8	10	12	19	16	17	23	15	14.3333	17	1.18605	0.325262
Equilibrative nucleoside transporter 1	Slc29a1	Q9JIM1	50 kDa	0	0	0	0	0	0	1	1	0	0	2	1	0	0.833333	#DIV/0!	0.0218723
Erythrocyte band 7 integral membrane protein	Stom	P54116	31 kDa	0	0	0	0	0	0	4	1	2	1	2	0	0	1.66667	#DIV/0!	0.0136185
Exocyst complex component 3-like protein 4	Exoc3l4	A0A0R4J0W9	81 kDa	0	0	0	0	0	0	0	0	0	0	1	1	0	0.333333	#DIV/0!	0.144928
Extracellular matrix protein 1	Ecm1	Q61508	63 kDa	0	4	4	3	2	3	0	1	0	0	0	1	2.66667	0.333333	0.125	0.00492154
Extracellular superoxide dismutase [Cu-Zn]	Sod3	O09164	27 kDa	0	0	0	0	0	0	2	0	0	1	2	1	0	1	#DIV/0!	0.0208824
F-actin-capping protein subunit alpha-1 (Fragment)	Capza1	A0A0G2JE27	13 kDa	0	0	0	0	0	0	0	1	0	1	1	1	0	0.666667	#DIV/0!	0.0101196
Fermitin family homolog 2	Fermt2	Q8CIB5	78 kDa	0	0	0	0	0	0	1	1	0	0	0	0	0	0.333333	#DIV/0!	0.144928
Fermitin family homolog 3	Fermt3	Q8K1B8	76 kDa	0	0	0	0	0	0	9	11	8	9	9	9	0	9.16667	#DIV/0!	5.84528e-10
Fetuin-B	Fetub	Q9QXC1	43 kDa	7	8	10	4	6	5	12	7	10	10	11	10	6.66667	10	1.5	0.0136185
Fibrinogen alpha chain	Fga	E9PV24	87 kDa	62	98	82	67	68	95	6	3	1	2	3	1	78.6667	2.66667	0.0338983	2.84607e-07
Fibrinogen beta chain	Fgb	Q8K0E8	55 kDa	97	179	150	95	100	172	9	2	1	1	1	2	132.167	2.66667	0.0201765	1.13805e-05
Fibrinogen gamma chain	Fgg	Q3UER8	50 kDa	68	116	104	73	74	106	5	4	1	2	3	2	90.1667	2.83333	0.0314233	1.23991e-06
Fibronectin	Fn1	A0A087WSN6	253 kDa	178	222	243	196	247	252	136	126	93	119	96	136	223	117.667	0.527653	2.87323e-05
Fibulin-1	Fbln1	Q08879	78 kDa	1	3	2	0	0	1	1	1	2	0	2	1	1.16667	1.16667	1	1
Ficolin-1	Fcn1	O70165	36 kDa	8	8	8	4	7	5	5	8	7	10	7	10	6.66667	7.83333	1.175	0.299934
Filamin, alpha	Flna	B7FAU9	280 kDa	0	0	0	0	0	0	3	24	29	28	17	42	0	23.8333	#DIV/0!	0.00120706
Fructose-bisphosphate aldolase	Aldoa	A6ZI44	45 kDa	0	0	0	0	0	0	0	1	3	4	4	4	0	2.66667	#DIV/0!	0.00391023
Galectin-3-binding protein	Lgals3bp	Q07797	64 kDa	0	0	0	0	0	0	13	8	8	5	10	15	0	9.83333	#DIV/0!	6.16917e-05
Gelsolin	Gsn	P13020	86 kDa	28	29	25	18	34	27	33	36	34	33	37	34	26.8333	34.5	1.28571	0.00674521
Glutathione peroxidase 3	Gpx3	P46412	25 kDa	3	5	7	5	4	5	12	10	11	11	11	10	4.83333	10.8333	2.24138	2.26154e-06
Glyceraldehyde-3-phosphate dehydrogenase	Gapdh	A0A0A0MQF6	39 kDa	0	0	0	0	0	0	4	3	5	5	3	5	0	4.16667	#DIV/0!	1.12746e-06
Glycoprotein Ib, beta polypeptide	Gp1bb	B2RR03	23 kDa	0	0	0	0	0	0	1	1	1	1	3	1	0	1.33333	#DIV/0!	0.00251833
Glycosylphosphatidylinositol specific phospholipase D1	Gpld1	Q8VCU2	94 kDa	13	12	14	10	12	13	8	17	8	11	17	16	12.3333	12.8333	1.04054	0.793901
Granulins	Grn	P28798	63 kDa	0	0	1	2	1	1	1	1	2	1	1	1	0.833333	1.16667	1.4	0.362834
Guanine nucleotide-binding protein G(i) subunit alpha-2	Gnai2	P08752	40 kDa	0	0	0	0	0	0	1	1	3	2	1	4	0	2	#DIV/0!	0.00309409
Guanine nucleotide-binding protein G(I)/G(S)/G(T) subunit beta-1	Gnb1	P62874	37 kDa	0	0	0	0	0	0	0	2	0	2	2	0	0	1	#DIV/0!	0.0493322
H-2 class I histocompatibility antigen, Q10 alpha chain	H2-Q10	P01898	37 kDa	5	5	8	3	4	3	11	8	3	12	10	8	4.66667	8.66667	1.85714	0.0245683
Heat shock cognate 71 kDa protein	Hspa8	P63017	71 kDa	0	1	0	0	1	2	20	13	13	11	17	12	0.666667	14.3333	21.5	2.64784e-06
Hemopexin	Hpx	Q91X72	51 kDa	45	32	30	33	42	40	48	37	42	39	40	34	37	40	1.08108	0.366671
Heparin cofactor 2	Serpind1	P49182	54 kDa	10	5	7	3	7	2	7	6	6	8	6	7	5.66667	6.66667	1.17647	0.441314
Hepatocyte growth factor activator	Hgfac	Q9R098	71 kDa	3	2	1	0	0	0	2	2	0	2	1	1	1	1.33333	1.33333	0.59947
Histidine-rich glycoprotein	Hrg	A0A0R4J039	60 kDa	22	17	14	11	18	13	13	17	13	14	17	18	15.8333	15.3333	0.968421	0.793901
Ig gamma-1 chain C region secreted form	Ighg1	P01868	36 kDa	1	4	5	3	5	4	0	3	2	1	3	3	3.66667	2	0.545455	0.0646153
Ig gamma-1 chain C region secreted form (Fragment)	Ighg1	A0A075B5P4	36 kDa	1	2	2	3	2	1	1	1	1	1	2	1	1.83333	1.16667	0.636364	0.0856384
Ig heavy chain V region 3	Ighv1-61	P01749	13 kDa	1	1	0	0	1	0	0	2	0	2	1	1	0.5	1	2	0.269996
Ig heavy chain V region 3-6	Ighv3-6	P18531	13 kDa	2	3	1	1	2	1	1	1	0	1	1	2	1.66667	1	0.6	0.144928
Ig heavy chain V region 6.96	Ig heavy chain V region 6.96	P18528	11 kDa	6	8	6	1	6	4	5	5	2	6	2	7	5.16667	4.5	0.870968	0.617956
Ig heavy chain V region AC38 205.12	Ig heavy chain V region AC38 205.12	P06330	13 kDa	3	7	3	3	5	5	8	6	4	4	3	8	4.33333	5.5	1.26923	0.317163
Ig heavy chain V region B1-8/186-2 (Fragment)	Ighv1-72	A0A075B5X9	13 kDa	0	0	0	2	0	2	2	0	1	0	0	1	0.666667	0.666667	1	1
Ig heavy chain V region VH558 A1/A4	Gm5629	P06327	13 kDa	0	0	0	0	1	5	10	0	0	0	0	21	1	5.16667	5.16667	0.280894
Ig heavy chain V-III region J606	Ig heavy chain V-III region J606	P01801	13 kDa	8	10	9	5	9	9	7	6	6	7	5	6	8.33333	6.16667	0.74	0.0193079
Ig kappa chain C region	Ig kappa chain C region	P01837	12 kDa	5	7	6	2	7	6	11	9	7	6	8	10	5.5	8.5	1.54545	0.0195356
Ig kappa chain V-I region S107A	Igkv7-33	P01632	13 kDa	0	0	0	0	0	0	0	1	2	0	0	1	0	0.666667	#DIV/0!	0.073388
Ig kappa chain V-II region 26-10	Ig kappa chain V-II region 26-10	P01631	12 kDa	3	4	1	3	3	2	4	2	3	1	2	4	2.66667	2.66667	1	1
Ig kappa chain V-III region ABPC 22/PC 9245	Ig kappa chain V-III region ABPC 22/PC 9245	P01662	12 kDa	1	4	2	0	0	3	4	1	3	3	1	9	1.66667	3.5	2.1	0.212424
Ig kappa chain V-III region PC 2880/PC 1229	Ig kappa chain V-III region PC 2880/PC 1229	P01654	12 kDa	2	9	2	1	1	4	6	1	1	7	1	17	3.16667	5.5	1.73684	0.430796
Ig kappa chain V-III region PC 3741/TEPC 111	Ig kappa chain V-III region PC 3741/TEPC 111	P01660	12 kDa	0	1	0	0	0	1	1	1	0	0	1	0	0.333333	0.5	1.5	0.59947
Ig kappa chain V-III region PC 6308	Ig kappa chain V-III region PC 6308	P01667	12 kDa	0	0	0	0	0	0	1	0	0	0	0	2	0	0.5	#DIV/0!	0.173948
Ig kappa chain V-III region PC 6684	Ig kappa chain V-III region PC 6684	P01670	12 kDa	0	1	1	0	1	1	2	0	1	0	0	3	0.666667	1	1.5	0.563385
Ig kappa chain V-III region PC 7043	Ig kappa chain V-III region PC 7043	P01665	12 kDa	0	2	0	0	0	2	3	0	1	0	0	3	0.666667	1.16667	1.75	0.511262
Ig kappa chain V-V region HP 123E6	Ig kappa chain V-V region HP 123E6	P01646	12 kDa	4	3	3	1	5	5	4	2	5	3	2	5	3.5	3.5	1	1
Ig kappa chain V-V region HP R16.7	Ig kappa chain V-V region HP R16.7	P01644	12 kDa	1	3	1	0	1	1	4	1	3	1	0	4	1.16667	2.16667	1.85714	0.245032
Ig kappa chain V-V region MOPC 173	Ig kappa chain V-V region MOPC 173	P01643	12 kDa	1	4	1	0	1	0	2	1	2	1	0	2	1.16667	1.33333	1.14286	0.813267
Ig kappa chain V-VI region NQ6-8.3.1	Ig kappa chain V-VI region NQ6-8.3.1	P04943	12 kDa	0	3	1	1	0	0	6	0	1	1	0	4	0.833333	2	2.4	0.317163
Ig kappa chain V-VI region XRPC 44	Ig kappa chain V-VI region XRPC 44	P01675	12 kDa	3	7	6	5	7	4	3	6	5	4	5	5	5.33333	4.66667	0.875	0.417787
Ig lambda-1 chain V region S178	Ig lambda-1 chain V region S178	P01725	12 kDa	0	0	0	0	0	0	1	0	1	0	0	0	0	0.333333	#DIV/0!	0.144928
Ig lambda-1 chain V regions MOPC 104E/RPC20/J558/S104	Ig lambda-1 chain V regions MOPC 104E/RPC20/J558/S104	P01724	13 kDa	0	1	0	0	0	1	0	1	0	1	0	0	0.333333	0.333333	1	1
Ig lambda-2 chain C region	Iglc2	P01844	11 kDa	10	13	7	5	15	12	13	10	19	16	14	15	10.3333	14.5	1.40323	0.0609008
Ig lambda-3 chain C region (Fragment)	Iglc3	A0A0G2JGQ8	11 kDa	0	0	0	0	0	0	2	0	2	0	0	1	0	0.833333	#DIV/0!	0.0646153
Ig mu chain C region (Fragment)	Ighm	A0A075B5P6	50 kDa	123	281	193	105	182	206	288	200	179	169	190	341	181.667	227.833	1.25413	0.25771
Immunoglobulin J chain	Jchain	P01592	18 kDa	8	11	11	6	10	12	17	9	16	10	5	22	9.66667	13.1667	1.36207	0.225426
Inhibitor of carbonic anhydrase	Ica	Q9DBD0	77 kDa	23	15	22	20	22	16	24	24	15	24	27	20	19.6667	22.3333	1.13559	0.255559
Insulin-like growth factor-binding protein complex acid labile subunit	Igfals	A0A0R4J0S2	67 kDa	8	12	12	6	10	7	10	9	7	13	13	15	9.16667	11.1667	1.21818	0.24222
Integrin alpha-2	Itga2	Q62469	129 kDa	0	0	0	0	0	0	1	7	7	7	5	7	0	5.66667	#DIV/0!	0.000190126
Integrin alpha-6	Itga6	Q61739	122 kDa	0	0	0	0	0	0	1	4	4	3	6	6	0	4	#DIV/0!	0.000422781
Integrin alpha-IIb	Itga2b	Q9QUM0	113 kDa	0	2	0	0	0	2	11	15	15	12	15	20	0.666667	14.6667	22	1.13704e-06
Integrin beta	Itgb2	M0QWA7	53 kDa	0	0	0	0	0	0	0	1	0	0	2	2	0	0.833333	#DIV/0!	0.0646153
Integrin beta-1	Itgb1	P09055	88 kDa	0	0	0	0	0	0	4	5	5	6	5	9	0	5.66667	#DIV/0!	1.27682e-05
Integrin beta-3	Itgb3	O54890	87 kDa	0	0	0	0	0	0	7	7	5	5	10	15	0	8.16667	#DIV/0!	0.000378082
Integrin-linked protein kinase	Ilk	O55222	51 kDa	0	0	0	0	0	0	2	3	4	2	7	5	0	3.83333	#DIV/0!	0.000683451
Inter alpha-trypsin inhibitor, heavy chain 4	Itih4	A6X935	105 kDa	14	16	19	10	18	15	49	33	28	36	39	41	15.3333	37.6667	2.45652	3.99473e-05
Inter-alpha trypsin inhibitor, heavy chain 2	Itih2	G3X977	106 kDa	16	17	16	16	18	10	26	12	17	24	19	15	15.5	18.8333	1.21505	0.206132
Inter-alpha-trypsin inhibitor heavy chain H1	Itih1	Q61702	101 kDa	29	27	23	23	26	24	28	17	35	29	34	30	25.3333	28.8333	1.13816	0.240659
Inter-alpha-trypsin inhibitor heavy chain H3	Itih3	Q61704	99 kDa	6	0	3	3	3	1	10	5	10	4	8	7	2.66667	7.33333	2.75	0.00551922
Interleukin-1 receptor accessory protein	Il1rap	Q61730	66 kDa	3	1	4	1	2	1	1	2	2	3	2	3	2	2.16667	1.08333	0.78716
Kininogen-1	Kng1	A0A0R4J038	73 kDa	23	16	24	17	21	11	24	28	22	29	35	26	18.6667	27.3333	1.46429	0.0100393
Kng2 protein	Kng2	Q6S9I0	48 kDa	1	1	1	0	1	1	2	3	1	4	4	2	0.833333	2.66667	3.2	0.00559584
L-lactate dehydrogenase	Ldha	A0A1B0GSR9	35 kDa	0	0	0	0	0	0	0	1	1	0	0	3	0	0.833333	#DIV/0!	0.111386
Leucine-rich HEV glycoprotein	Lrg1	Q91XL1	37 kDa	1	1	1	2	3	1	1	2	2	1	2	1	1.5	1.5	1	1
Leukemia inhibitory factor receptor	Lifr	P42703	123 kDa	4	4	3	2	4	5	8	4	2	6	15	4	3.66667	6.5	1.77273	0.174722
Leukocyte surface antigen CD47	Cd47	Q61735	33 kDa	1	1	0	0	1	1	2	2	1	2	1	1	0.666667	1.5	2.25	0.0218723
LIM and senescent cell antigen-like-containing domain protein	Lims1	A0A0R4J005	38 kDa	0	0	0	0	0	0	1	1	1	2	0	3	0	1.33333	#DIV/0!	0.0101196
Lipoprotein lipase	Lpl	P11152	53 kDa	1	1	0	0	1	0	1	2	2	1	0	2	0.5	1.33333	2.66667	0.0646153
Low density lipoprotein receptor-related protein 1	Lrp1	A0A0R4J0I9	505 kDa	2	2	1	0	0	1	48	26	21	28	18	35	1	29.3333	29.3333	8.24176e-05
Lumican	Lum	P51885	38 kDa	2	0	2	0	0	2	4	3	2	2	3	1	1	2.5	2.5	0.0358944
Lysosomal alpha-mannosidase	Man2b1	O09159	115 kDa	4	2	0	3	3	2	0	1	2	3	4	3	2.33333	2.16667	0.928571	0.842994
Mannan-binding lectin serine protease 1	Masp1	P98064	80 kDa	6	9	8	6	11	12	39	34	26	31	28	37	8.66667	32.5	3.75	1.21873e-06
Mannan-binding lectin serine protease 2	Masp2	Q91WP0	76 kDa	7	8	4	6	8	4	35	21	34	28	23	37	6.16667	29.6667	4.81081	8.46639e-06
Mannose-binding protein A	Mbl1	P39039	25 kDa	4	6	6	9	7	6	10	15	11	12	10	19	6.33333	12.8333	2.02632	0.00221666
Mannose-binding protein C	Mbl2	P41317	26 kDa	4	9	8	10	10	11	41	27	25	25	24	34	8.66667	29.3333	3.38462	3.66605e-05
Mannosyl-oligosaccharide 1,2-alpha-mannosidase IA	Man1a1	P45700	73 kDa	0	1	0	1	0	0	2	0	0	0	1	0	0.333333	0.5	1.5	0.686744
MCG1051009	Serpina3k	A0A0R4J0I1	47 kDa	144	84	103	66	73	68	122	127	78	212	432	86	89.6667	176.167	1.96468	0.153942
MCG114298 (Fragment)	Ighv1-15	A0A0A6YXA5	13 kDa	0	0	0	0	0	0	1	0	0	0	0	1	0	0.333333	#DIV/0!	0.144928
MCG116913 (Fragment)	Ighv8-12	A0A0G2JDE1	13 kDa	1	7	2	1	0	3	3	3	3	3	2	4	2.33333	3	1.28571	0.54128
Metalloproteinase inhibitor 3	Timp3	P39876	24 kDa	0	0	0	0	0	0	3	4	2	3	2	3	0	2.83333	#DIV/0!	3.33013e-06
Metalloreductase STEAP3	Steap3	A0A0R4J1G9	55 kDa	0	0	0	0	0	0	2	1	0	1	1	1	0	1	#DIV/0!	0.00309409
Microfibril-associated glycoprotein 4	Mfap4	Q9D1H9	29 kDa	0	0	0	0	0	0	1	0	1	0	0	0	0	0.333333	#DIV/0!	0.144928
MLV-related proviral Env polyprotein	MLV-related proviral Env polyprotein	P10404	70 kDa	0	0	0	0	0	0	1	0	0	0	0	1	0	0.333333	#DIV/0!	0.144928
Multimerin-1	Mmrn1	A0A0N4SVL8	136 kDa	0	0	0	0	0	0	7	0	1	1	1	2	0	2	#DIV/0!	0.0815534
Murinoglobulin-1	Mug1	P28665	165 kDa	265	225	247	196	217	216	160	252	183	250	343	247	227.667	239.167	1.05051	0.690279
Murinoglobulin-2	Mug2	P28666	162 kDa	1	0	2	2	3	0	1	2	1	3	1	1	1.33333	1.5	1.125	0.78716
Myc target protein 1	Myct1	Q8R411	21 kDa	0	0	0	0	0	0	0	1	1	0	1	0	0	0.5	#DIV/0!	0.0493322
Myeloid cysteine-rich protein	Retnlg	Q8K426	13 kDa	0	1	1	0	0	1	1	0	2	0	0	1	0.5	0.666667	1.33333	0.686744
Myosin light polypeptide 6	Myl6	Q60605	17 kDa	0	0	0	0	0	0	0	1	0	0	0	1	0	0.333333	#DIV/0!	0.144928
Myosin-9	Myh9	Q8VDD5	226 kDa	0	0	0	0	0	0	9	3	0	1	2	7	0	3.66667	#DIV/0!	0.0302018
N-acetylmuramoyl-L-alanine amidase	Pglyrp2	Q8VCS0	58 kDa	5	2	1	1	1	1	2	2	2	3	1	3	1.83333	2.16667	1.18182	0.654478
NADP-dependent malic enzyme	Me1	P06801	64 kDa	0	0	0	0	0	0	1	0	1	0	0	0	0	0.333333	#DIV/0!	0.144928
Neutral alpha-glucosidase AB	Ganab	Q8BHN3	107 kDa	1	1	0	0	1	1	0	0	1	1	1	1	0.666667	0.666667	1	1
Oncoprotein-induced transcript 3 protein	Oit3	Q8R4V5	60 kDa	0	1	0	1	1	0	0	0	0	0	0	0	0.5	0	0	0.0493322
Oxidation resistance protein 1	C7	D3YXF5	93 kDa	22	15	16	13	15	9	15	14	16	22	19	10	15	16	1.06667	0.688421
Peptidyl-prolyl cis-trans isomerase A	Ppia	P17742	18 kDa	0	0	0	0	0	0	4	7	4	8	6	9	0	6.33333	#DIV/0!	2.0383e-05
Periostin	Postn	Q62009	93 kDa	0	0	0	0	0	0	3	0	0	0	1	0	0	0.666667	#DIV/0!	0.207276
Phosphatidylcholine-sterol acyltransferase	Lcat	P16301	50 kDa	2	1	1	1	0	2	2	2	1	2	2	1	1.16667	1.66667	1.42857	0.209383
Phospholipid transfer protein	Pltp	P55065	54 kDa	2	1	0	4	2	1	3	1	1	2	5	4	1.66667	2.66667	1.6	0.276727
Pigment epithelium-derived factor	Serpinf1	P97298	46 kDa	3	2	1	1	0	0	1	1	0	0	2	2	1.16667	1	0.857143	0.78716
Pituitary tumor-transforming gene 1 protein-interacting protein (Fragment)	Pttg1ip	F6TFF2	20 kDa	0	0	0	0	0	0	2	0	0	0	1	1	0	0.666667	#DIV/0!	0.073388
Plasma kallikrein	Cyp4v3	H9H9R5	71 kDa	22	18	24	18	16	13	18	15	21	21	24	16	18.5	19.1667	1.03604	0.762585
Plasma protease C1 inhibitor	Serping1	P97290	56 kDa	11	6	9	3	7	4	2	0	1	0	0	0	6.66667	0.5	0.075	0.000688262
Plasminogen	Plg	P20918	91 kDa	37	34	37	30	40	31	35	35	33	44	45	39	34.8333	38.5	1.10526	0.188337
Plastin-1	Pls1	Q3V0K9	70 kDa	0	0	0	0	0	0	0	1	0	2	1	2	0	1	#DIV/0!	0.0208824
Platelet factor 4	Pf4	Q9Z126	11 kDa	0	0	0	0	0	0	2	1	0	0	2	0	0	0.833333	#DIV/0!	0.0646153
Platelet glycoprotein 4	Cd36	Q08857	53 kDa	0	0	0	0	0	0	2	1	1	0	2	0	0	1	#DIV/0!	0.0208824
Platelet glycoprotein Ib alpha chain	Gp1ba	O35930	80 kDa	0	0	0	0	0	0	3	4	2	5	7	8	0	4.83333	#DIV/0!	0.000456921
Platelet glycoprotein IX	Gp9	O88186	20 kDa	0	0	0	0	0	0	0	2	3	2	3	1	0	1.83333	#DIV/0!	0.00325781
Platelet glycoprotein V (Fragment)	Gp5	Q9QZU3	63 kDa	0	0	0	0	0	0	2	1	2	2	6	1	0	2.33333	#DIV/0!	0.0118468
Pleckstrin	Plek	Q9JHK5	40 kDa	0	0	0	0	0	0	0	7	6	3	4	10	0	5	#DIV/0!	0.00539678
Polymeric immunoglobulin receptor	Pigr	O70570	85 kDa	4	4	4	3	5	3	10	1	10	4	1	4	3.83333	5	1.30435	0.508458
Pregnancy zone protein	Pzp	Q61838	166 kDa	1155	1466	2185	1099	1841	2115	1139	1332	1061	1451	1425	1495	1643.5	1317.17	0.80144	0.145208
Profilin-1	Pfn1	P62962	15 kDa	0	0	0	0	0	0	5	7	7	3	4	6	0	5.33333	#DIV/0!	1.17749e-05
Properdin	Cfp	P11680	50 kDa	9	3	3	4	4	5	8	7	8	6	7	6	4.66667	7	1.5	0.0399737
Prosaposin	Psap	E9PZ00	61 kDa	0	0	0	0	0	0	0	1	0	1	1	1	0	0.666667	#DIV/0!	0.0101196
Proteasome subunit alpha type-1	Psma1	Q9R1P4	30 kDa	0	2	2	2	5	5	2	1	2	1	0	5	2.66667	1.83333	0.6875	0.452968
Proteasome subunit alpha type-2	Psma2	P49722	26 kDa	3	6	3	2	4	6	5	3	3	4	1	3	4	3.16667	0.791667	0.361997
Proteasome subunit alpha type-3	Psma3	O70435	28 kDa	0	2	1	0	1	2	2	1	2	1	1	1	1	1.33333	1.33333	0.447538
Proteasome subunit alpha type-4	Psma4	Q9R1P0	29 kDa	0	2	2	2	2	3	2	0	1	3	1	3	1.83333	1.66667	0.909091	0.798855
Proteasome subunit alpha type-5	Psma5	Q9Z2U1	26 kDa	1	1	1	1	1	1	1	1	2	2	1	1	1	1.33333	1.33333	0.144928
Proteasome subunit alpha type-6	Psma6	Q9QUM9	27 kDa	0	2	4	1	0	3	3	1	2	1	0	3	1.66667	1.66667	1	1
Proteasome subunit alpha type-7	Psma7	Q9Z2U0	28 kDa	0	0	1	1	2	3	2	2	3	2	1	1	1.16667	1.83333	1.57143	0.267428
Proteasome subunit beta type-1	Psmb1	O09061	26 kDa	0	2	2	0	1	5	2	1	0	2	2	4	1.66667	1.83333	1.1	0.861927
Proteasome subunit beta type-2	Psmb2	Q9R1P3	23 kDa	0	0	1	1	0	0	1	0	1	0	0	1	0.333333	0.5	1.5	0.59947
Proteasome subunit beta type-3	Psmb3	Q9R1P1	23 kDa	0	2	1	1	0	1	2	0	3	0	0	0	0.833333	0.833333	1	1
Proteasome subunit beta type-4	Psmb4	P99026	29 kDa	0	2	0	0	0	2	1	0	1	0	0	1	0.666667	0.5	0.75	0.73417
Proteasome subunit beta type-5	Psmb5	O55234	29 kDa	0	0	0	0	0	0	0	1	0	0	0	1	0	0.333333	#DIV/0!	0.144928
Proteasome subunit beta type-6	Psmb6	Q60692	25 kDa	0	0	1	1	1	3	0	1	2	1	0	2	1	1	1	1
Protein AMBP	Ambp	Q07456	39 kDa	5	1	3	5	1	3	5	1	3	2	5	3	3	3.16667	1.05556	0.868396
Protein C1s1	C1s1	E9Q6C2	77 kDa	3	4	2	1	0	2	59	48	38	50	49	48	2	48.6667	24.3333	1.21744e-08
Protein C6	C6	E9Q6D8	104 kDa	3	3	4	2	2	0	8	4	1	5	11	4	2.33333	5.5	2.35714	0.0662939
Protein Cfhr2	Cfhr2	Q4LDF6	38 kDa	1	1	1	0	0	0	2	1	1	2	5	0	0.5	1.83333	3.66667	0.100892
Protein Fcgbp	Fcgbp	E9Q9C6	275 kDa	8	9	7	8	8	20	10	9	17	8	5	10	10	9.83333	0.983333	0.949909
Protein Gm20547	Gm20547	B8JJN0	142 kDa	23	22	21	19	29	25	21	22	22	25	28	19	23.1667	22.8333	0.985612	0.866276
Protein Gm4788	Gm4788	E9Q8B5	99 kDa	3	2	5	0	6	2	5	5	7	8	6	7	3	6.33333	2.11111	0.00855037
Protein Igha (Fragment)	Igha	A0A075B6A3	37 kDa	8	13	12	9	13	18	38	13	36	14	9	14	12.1667	20.6667	1.69863	0.148071
Protein Ighg2b (Fragment)	Ighg2b	A0A075B5P3	37 kDa	8	9	10	4	7	14	15	10	9	6	6	15	8.66667	10.1667	1.17308	0.500512
Protein Ighg2c (Fragment)	Ighg2c	A0A0A6YY53	37 kDa	1	2	0	0	1	2	1	2	4	1	2	3	1	2.16667	2.16667	0.0808863
Protein Ighg3 (Fragment)	Ighg3	A0A075B5P5	36 kDa	5	10	4	6	9	9	19	6	8	3	6	32	7.16667	12.3333	1.72093	0.292342
Protein Ighv1-11 (Fragment)	Ighv1-11	A0A0A6YWI9	13 kDa	2	0	2	1	0	0	1	1	3	0	0	3	0.833333	1.33333	1.6	0.483542
Protein Ighv1-12	Ighv1-12	A0A075B5U0	11 kDa	0	0	0	0	0	0	0	0	1	0	0	10	0	1.83333	#DIV/0!	0.290161
Protein Ighv1-18 (Fragment)	Ighv1-18	A0A0A6YXN4	13 kDa	2	3	2	3	5	2	3	2	5	2	3	6	2.83333	3.5	1.23529	0.436914
Protein Ighv1-20	Ighv1-20	A0A075B5U6	13 kDa	0	0	0	0	0	0	2	0	6	0	0	5	0	2.16667	#DIV/0!	0.0790393
Protein Ighv1-22 (Fragment)	Ighv1-22	A0A075B5U7	13 kDa	1	2	0	0	1	1	3	2	2	0	0	3	0.833333	1.66667	2	0.219958
Protein Ighv1-34 (Fragment)	Ighv1-34	A0A075B5V2	13 kDa	1	0	0	1	0	0	0	0	0	0	0	0	0.333333	0	0	0.144928
Protein Ighv1-39 (Fragment)	Ighv1-39	A0A075B5V5	13 kDa	0	1	1	1	2	0	1	0	1	0	0	1	0.833333	0.5	0.6	0.401034
Protein Ighv1-42	Ighv1-42	A0A075B5V6	11 kDa	2	5	3	2	4	3	4	5	5	4	2	9	3.16667	4.83333	1.52632	0.146727
Protein Ighv1-47	Ighv1-47	A0A075B5V8	11 kDa	0	0	0	0	0	0	0	2	1	0	2	1	0	1	#DIV/0!	0.0208824
Protein Ighv1-5	Ighv1-5	A0A075B5T5	11 kDa	0	3	0	0	2	1	4	0	0	1	1	3	1	1.5	1.5	0.56788
Protein Ighv1-50 (Fragment)	Ighv1-50	A0A075B5W1	13 kDa	0	2	0	1	0	0	0	0	0	0	0	0	0.5	0	0	0.173948
Protein Ighv1-52	Ighv1-52	A0A075B5W2	13 kDa	0	0	0	0	0	0	1	0	1	0	0	0	0	0.333333	#DIV/0!	0.144928
Protein Ighv1-53 (Fragment)	Ighv1-53	A0A075B5W3	13 kDa	8	8	7	6	7	5	11	6	8	4	4	10	6.83333	7.16667	1.04878	0.804642
Protein Ighv1-54 (Fragment)	Ighv1-54	A0A075B5W5	13 kDa	1	2	1	1	2	2	2	1	2	2	2	1	1.5	1.66667	1.11111	0.59947
Protein Ighv1-55 (Fragment)	Ighv1-55	A0A075B5W6	13 kDa	0	0	0	4	0	2	2	1	1	0	1	1	1	1	1	1
Protein Ighv1-62-1	Ighv1-62-1	A0A075B684	3 kDa	0	1	0	0	0	1	0	0	0	0	0	0	0.333333	0	0	0.144928
Protein Ighv1-62-2	Ighv1-62-2	A0A075B680	11 kDa	0	13	4	1	6	3	5	8	3	7	2	3	4.5	4.66667	1.03704	0.939774
Protein Ighv1-69	Ighv1-69	A0A075B5X7	13 kDa	0	1	0	1	1	0	2	0	0	0	0	2	0.5	0.666667	1.33333	0.73417
Protein Ighv1-74	Ighv1-74	A0A075B5Y1	13 kDa	1	2	2	0	1	0	0	2	1	1	0	3	1	1.16667	1.16667	0.78716
Protein Ighv1-75 (Fragment)	Ighv1-75	A0A075B5Y2	13 kDa	0	3	0	1	0	1	9	0	0	0	0	8	0.833333	2.83333	3.4	0.307245
Protein Ighv1-76	Ighv1-76	A0A0B4J1N0	11 kDa	2	3	3	3	2	3	3	1	3	1	1	4	2.66667	2.16667	0.8125	0.410513
Protein Ighv1-77	Ighv1-77	A0A0B4J1M0	11 kDa	2	5	0	2	4	8	14	0	4	1	0	28	3.5	7.83333	2.2381	0.380182
Protein Ighv1-78	Ighv1-78	A0A075B674	11 kDa	0	2	0	0	1	1	4	0	1	1	0	2	0.666667	1.33333	2	0.362834
Protein Ighv1-80 (Fragment)	Ighv1-80	A0A075B5Y3	13 kDa	1	5	0	1	0	6	6	1	1	0	1	6	2.16667	2.5	1.15385	0.83434
Protein Ighv1-81 (Fragment)	Ighv1-81	A0A075B5Y4	13 kDa	1	3	2	0	1	3	7	3	3	3	3	4	1.66667	3.83333	2.3	0.0246227
Protein Ighv1-82	Ighv1-82	A0A0B4J1J7	11 kDa	3	5	5	3	6	3	4	0	4	1	0	7	4.16667	2.66667	0.64	0.263868
Protein Ighv1-85 (Fragment)	Ighv1-85	A0A075B5Y6	13 kDa	0	0	0	0	0	0	1	0	0	0	0	1	0	0.333333	#DIV/0!	0.144928
Protein Ighv1-9	Ighv1-9	A0A075B5T9	13 kDa	1	2	0	0	1	3	4	1	1	1	0	2	1.16667	1.5	1.28571	0.661086
Protein Ighv10-1 (Fragment)	Ighv10-1	A0A0B4J1J6	14 kDa	1	4	3	2	1	3	3	3	4	3	4	3	2.33333	3.33333	1.42857	0.0924359
Protein Ighv10-3 (Fragment)	Ighv10-3	A0A075B5T6	14 kDa	1	4	1	4	1	1	3	1	5	2	1	3	2	2.5	1.25	0.584569
Protein Ighv11-1 (Fragment)	Ighv11-1	A0A075B5R6	13 kDa	0	2	4	3	2	1	3	3	6	4	1	4	2	3.5	1.75	0.120975
Protein Ighv13-2	Ighv13-2	A0A087WPN7	11 kDa	0	1	0	1	0	0	2	0	2	0	0	0	0.333333	0.666667	2	0.495648
Protein Ighv14-2 (Fragment)	Ighv14-2	A0A075B5R7	13 kDa	1	1	2	0	3	2	2	1	2	1	1	2	1.5	1.5	1	1
Protein Ighv14-3 (Fragment)	Ighv14-3	A0A075B5R9	13 kDa	0	0	0	0	2	1	1	1	2	0	0	1	0.5	0.833333	1.66667	0.484791
Protein Ighv2-2 (Fragment)	Ighv2-2	A0A075B5P8	13 kDa	0	1	1	0	1	1	1	1	2	1	0	1	0.666667	1	1.5	0.340893
Protein Ighv2-3 (Fragment)	Ighv2-3	A0A075B696	12 kDa	0	0	0	0	0	0	1	0	0	0	1	1	0	0.5	#DIV/0!	0.0493322
Protein Ighv2-5	Ighv2-5	A0A075B5Q3	13 kDa	1	2	1	1	1	1	4	2	3	4	0	2	1.16667	2.5	2.14286	0.0642516
Protein Ighv2-6 (Fragment)	Ighv2-6	A0A075B6A7	13 kDa	1	0	1	0	1	1	3	1	1	2	0	1	0.666667	1.33333	2	0.18767
Protein Ighv2-9 (Fragment)	Ighv2-9	A0A075B5Q5	12 kDa	0	1	0	0	2	0	1	2	2	0	0	2	0.5	1.16667	2.33333	0.234585
Protein Ighv2-9-1 (Fragment)	Ighv2-9-1	A0A075B697	12 kDa	1	4	1	2	2	1	3	3	2	3	2	1	1.83333	2.33333	1.27273	0.410513
Protein Ighv3-1 (Fragment)	Ighv3-1	A0A075B5S6	13 kDa	0	0	0	0	0	0	1	1	0	0	0	1	0	0.5	#DIV/0!	0.0493322
Protein Ighv4-1 (Fragment)	Ighv4-1	A0A075B5R5	13 kDa	3	7	7	5	7	7	6	6	4	5	8	4	6	5.5	0.916667	0.59947
Protein Ighv5-12 (Fragment)	Ighv5-12	A0A075B5Q4	13 kDa	1	3	2	0	1	2	2	2	2	2	2	5	1.5	2.5	1.66667	0.159699
Protein Ighv5-16	Ighv5-16	A0A075B5R0	13 kDa	1	7	2	2	4	2	5	8	5	4	2	5	3	4.83333	1.61111	0.155964
Protein Ighv5-17 (Fragment)	Ighv5-17	A0A075B5R1	13 kDa	4	4	9	5	3	5	5	8	6	5	4	5	5	5.5	1.1	0.636107
Protein Ighv5-4 (Fragment)	Ighv5-4	A0A075B5P9	13 kDa	3	18	1	1	1	1	3	0	0	0	0	1	4.16667	0.666667	0.16	0.244346
Protein Ighv5-9 (Fragment)	Ighv5-9	A0A075B5Q2	13 kDa	0	1	0	1	0	0	2	1	0	0	0	1	0.333333	0.666667	2	0.417787
Protein Ighv5-9-1	Ighv5-9-1	A0A075B5Q6	13 kDa	1	3	1	3	2	2	3	2	3	2	3	3	2	2.66667	1.33333	0.144928
Protein Ighv6-3 (Fragment)	Ighv6-3	A0A075B5T2	13 kDa	13	14	14	8	10	12	15	9	9	10	8	14	11.8333	10.8333	0.915493	0.532204
Protein Ighv6-6 (Fragment)	Ighv6-6	A0A075B5T3	13 kDa	7	13	7	5	7	6	7	4	8	5	4	6	7.5	5.66667	0.755556	0.197212
Protein Ighv7-1 (Fragment)	Ighv7-1	A0A075B5S2	14 kDa	8	11	11	11	13	9	13	12	15	9	5	9	10.5	10.5	1	1
Protein Ighv7-3 (Fragment)	Ighv7-3	A0A075B5R2	13 kDa	4	5	9	9	6	5	8	6	7	6	4	7	6.33333	6.33333	1	1
Protein Ighv7-4	Ighv7-4	A0A075B5S5	13 kDa	0	1	1	0	1	1	1	0	1	0	1	0	0.666667	0.5	0.75	0.59947
Protein Ighv8-5 (Fragment)	Ighv8-5	A0A0A6YY60	13 kDa	0	0	0	0	0	0	0	1	0	1	1	2	0	0.833333	#DIV/0!	0.0218723
Protein Ighv8-8 (Fragment)	Ighv8-8	A0A0A6YXQ0	13 kDa	1	4	0	1	2	0	3	1	2	0	2	5	1.33333	2.16667	1.625	0.393203
Protein Ighv9-3 (Fragment)	Ighv9-3	A0A0B4J1J5	13 kDa	2	12	2	0	2	3	1	0	3	0	1	2	3.5	1.16667	0.333333	0.226482
Protein Ighv9-4	Ighv9-4	A0A075B5S9	11 kDa	0	2	1	0	2	0	2	2	2	2	0	3	0.833333	1.83333	2.2	0.108611
Protein Igkc (Fragment)	Igkc	A0A075B5P2	12 kDa	35	62	34	25	42	44	72	43	44	37	29	70	40.3333	49.1667	1.21901	0.343178
Protein Igkv1-117 (Fragment)	Igkv1-117	A0A140T8M0	13 kDa	4	3	3	6	3	3	3	1	6	2	2	4	3.66667	3	0.818182	0.467125
Protein Igkv1-135 (Fragment)	Igkv1-135	A0A0B4J1H7	13 kDa	4	8	4	5	6	4	7	4	8	1	3	4	5.16667	4.5	0.870968	0.603381
Protein Igkv10-94 (Fragment)	Igkv10-94	A0A075B5L1	13 kDa	0	1	1	0	0	0	2	0	0	0	0	1	0.333333	0.5	1.5	0.686744
Protein Igkv12-38	Igkv12-38	A0A075B5M8	12 kDa	0	0	0	0	0	0	2	0	0	0	0	3	0	0.833333	#DIV/0!	0.155615
Protein Igkv12-41 (Fragment)	Igkv12-41	A0A140T8Q1	13 kDa	1	4	0	2	0	2	2	1	2	0	0	5	1.5	1.66667	1.11111	0.868396
Protein Igkv12-44 (Fragment)	Igkv12-44	A0A140T8M2	13 kDa	3	3	2	3	3	3	1	3	2	2	3	5	2.83333	2.66667	0.941176	0.780493
Protein Igkv12-46 (Fragment)	Igkv12-46	A0A140T8P6	13 kDa	3	13	5	1	5	5	6	5	4	4	5	14	5.33333	6.33333	1.1875	0.67098
Protein Igkv12-89	Igkv12-89	A0A075B5L4	12 kDa	1	0	0	1	1	2	4	1	1	1	1	1	0.833333	1.5	1.8	0.282479
Protein Igkv12-98	Igkv12-98	A0A075B5K9	12 kDa	0	4	1	1	1	2	3	0	1	0	1	2	1.5	1.16667	0.777778	0.661086
Protein Igkv14-100	Igkv14-100	A0A075B5K7	13 kDa	0	0	2	0	1	2	2	4	1	2	1	1	0.833333	1.83333	2.2	0.139891
Protein Igkv14-111 (Fragment)	Igkv14-111	A0A140T8P9	13 kDa	3	4	5	2	3	2	3	4	5	2	5	6	3.16667	4.16667	1.31579	0.22174
Protein Igkv14-126 (Fragment)	Igkv14-126	A0A075B5K0	13 kDa	1	3	2	2	3	2	2	1	2	1	2	2	2.16667	1.66667	0.769231	0.209383
Protein Igkv15-103 (Fragment)	Igkv15-103	A0A140T8P3	13 kDa	1	1	1	1	1	1	1	1	1	1	1	1	1	1	1	#DIV/0!
Protein Igkv16-104 (Fragment)	Igkv16-104	A0A0B4J1I1	13 kDa	1	3	3	1	3	2	2	2	2	2	0	1	2.16667	1.5	0.692308	0.234585
Protein Igkv17-127	Igkv17-127	A0A075B5J9	12 kDa	1	1	0	0	2	0	1	1	1	1	0	0	0.666667	0.666667	1	1
Protein Igkv19-93	Igkv19-93	A0A075B6D5	13 kDa	0	3	1	0	2	1	2	1	0	2	0	7	1.16667	2	1.71429	0.491387
Protein Igkv2-109 (Fragment)	Igkv2-109	A0A075B5K6	13 kDa	1	1	1	1	0	1	1	1	1	1	0	1	0.833333	0.833333	1	1
Protein Igkv2-112	Igkv2-112	A0A075B5K5	13 kDa	0	0	0	0	0	0	0	1	0	0	1	0	0	0.333333	#DIV/0!	0.144928
Protein Igkv2-137 (Fragment)	Igkv2-137	A0A0B4J1H6	13 kDa	1	1	2	3	1	2	3	3	3	2	2	2	1.66667	2.5	1.5	0.0646153
Protein Igkv4-50 (Fragment)	Igkv4-50	A0A0B4J1J0	13 kDa	0	0	0	0	0	0	2	0	0	0	0	3	0	0.833333	#DIV/0!	0.155615
Protein Igkv4-53	Igkv4-53	A0A075B677	10 kDa	0	7	1	1	1	1	1	1	3	0	1	1	1.83333	1.16667	0.636364	0.565087
Protein Igkv4-55 (Fragment)	Igkv4-55	A0A0B4J1I9	13 kDa	1	1	1	0	0	1	3	1	0	1	0	4	0.666667	1.5	2.25	0.263372
Protein Igkv4-57 (Fragment)	Igkv4-57	A0A0A6YYE7	13 kDa	2	6	2	2	2	3	3	2	2	2	3	7	2.83333	3.16667	1.11765	0.752288
Protein Igkv4-58	Igkv4-58	A0A075B5M3	10 kDa	0	1	1	1	1	1	1	0	3	0	1	1	0.833333	1	1.2	0.73417
Protein Igkv4-68 (Fragment)	Igkv4-68	A0A0B4J1I7	13 kDa	2	1	0	2	0	0	7	1	1	1	0	3	0.833333	2.16667	2.6	0.261558
Protein Igkv4-70 (Fragment)	Igkv4-70	A0A0B4J1I5	13 kDa	0	3	0	1	0	0	0	0	0	0	0	0	0.666667	0	0	0.207276
Protein Igkv4-80 (Fragment)	Igkv4-80	A0A075B5L7	13 kDa	0	0	0	0	0	0	1	0	1	0	0	1	0	0.5	#DIV/0!	0.0493322
Protein Igkv4-81	Igkv4-81	A0A075B5L6	10 kDa	0	0	0	0	0	0	1	0	1	0	0	1	0	0.5	#DIV/0!	0.0493322
Protein Igkv5-39	Igkv5-39	A0A075B5M7	10 kDa	5	15	6	5	7	4	7	9	7	7	4	8	7	7	1	1
Protein Igkv5-43 (Fragment)	Igkv5-43	A0A0B4J1J2	13 kDa	0	1	0	0	0	1	1	1	0	0	1	0	0.333333	0.5	1.5	0.59947
Protein Igkv5-45 (Fragment)	Igkv5-45	A0A0B4J1J1	13 kDa	0	3	0	0	0	2	2	3	2	0	2	5	0.833333	2.33333	2.8	0.111575
Protein Igkv5-48 (Fragment)	Igkv5-48	A0A140T8N2	13 kDa	2	3	3	3	2	3	5	2	2	2	1	3	2.66667	2.5	0.9375	0.78716
Protein Igkv6-13	Igkv6-13	A0A075B5N7	10 kDa	0	5	1	0	2	0	4	0	1	1	1	8	1.33333	2.5	1.875	0.445844
Protein Igkv6-15 (Fragment)	Igkv6-15	A0A140T8M5	13 kDa	1	4	0	0	1	1	1	0	3	0	0	3	1.16667	1.16667	1	1
Protein Igkv6-17 (Fragment)	Igkv6-17	A0A140T8Q3	13 kDa	1	2	1	1	1	1	2	1	3	1	1	3	1.16667	1.83333	1.57143	0.156054
Protein Igkv6-23 (Fragment)	Igkv6-23	A0A140T8N5	13 kDa	0	0	0	0	0	0	2	0	0	0	0	3	0	0.833333	#DIV/0!	0.155615
Protein Igkv6-32 (Fragment)	Igkv6-32	A0A140T8N9	13 kDa	0	1	0	1	1	0	1	0	2	1	1	1	0.5	1	2	0.173948
Protein Igkv8-19	Igkv8-19	A0A140T8M4	11 kDa	3	2	1	2	1	1	3	3	3	2	0	3	1.66667	2.33333	1.4	0.289692
Protein Igkv8-24 (Fragment)	Igkv8-24	A0A140T8P5	13 kDa	1	1	2	2	2	4	2	2	2	2	3	3	2	2.33333	1.16667	0.515466
Protein Igkv8-27	Igkv8-27	A0A075B5N4	11 kDa	3	7	5	6	5	6	6	3	7	5	5	7	5.33333	5.5	1.03125	0.845489
Protein Igkv9-120 (Fragment)	Igkv9-120	A0A140T8N0	13 kDa	4	5	5	3	4	5	9	3	6	5	4	6	4.33333	5.5	1.26923	0.228665
Protein Igkv9-123 (Fragment)	Igkv9-123	A0A140T8N8	13 kDa	0	0	0	0	0	0	1	0	0	1	0	1	0	0.5	#DIV/0!	0.0493322
Protein Igkv9-124	Igkv9-124	A0A075B5K2	10 kDa	2	2	5	4	3	11	4	1	3	2	1	5	4.5	2.66667	0.592593	0.260362
Protein Iglc1 (Fragment)	Iglc1	A0A0G2JE99	12 kDa	7	12	11	8	8	9	13	9	13	11	8	24	9.16667	13	1.41818	0.153535
Protein Iglv1 (Fragment)	Iglv1	A0A075B663	12 kDa	0	1	0	0	2	0	0	0	4	2	0	2	0.5	1.33333	2.66667	0.291958
Protein Iglv2	Iglv2	A0A075B664	12 kDa	0	0	1	1	1	2	2	0	2	0	2	3	0.833333	1.5	1.8	0.282479
Protein Iglv3 (Fragment)	Iglv3	A0A0B4J1K5	13 kDa	0	0	0	1	1	0	0	0	0	0	0	0	0.333333	0	0	0.144928
Protein Mgam	Mgam	A0A0J9YVE6	138 kDa	3	1	2	1	1	2	1	1	2	1	2	1	1.66667	1.33333	0.8	0.417787
Protein Vmn2r14	Vmn2r14	E9Q759	96 kDa	0	0	0	0	1	1	1	0	0	1	1	1	0.333333	0.666667	2	0.289692
Protein Z-dependent protease inhibitor	Serpina10	Q8R121	52 kDa	3	2	3	2	2	2	4	5	1	4	6	2	2.33333	3.66667	1.57143	0.121849
Prothrombin	F2	P19221	70 kDa	22	20	15	10	14	13	29	23	24	21	18	29	15.6667	24	1.53191	0.00873201
Pyruvate kinase PKM	Pkm	P52480	58 kDa	0	0	1	1	1	2	4	8	7	4	7	10	0.833333	6.66667	8	0.000168961
Ras GTPase-activating protein 3	Rasa3	Q60790	96 kDa	0	0	0	0	0	0	0	2	0	0	4	3	0	1.5	#DIV/0!	0.0634665
RAS guanyl-releasing protein 2	Rasgrp2	Q9QUG9	69 kDa	0	0	0	0	0	0	0	1	0	1	1	1	0	0.666667	#DIV/0!	0.0101196
Ras suppressor protein 1	Rsu1	Q01730	32 kDa	0	0	0	0	0	0	2	2	2	2	2	4	0	2.33333	#DIV/0!	3.71559e-05
Ras-related C3 botulinum toxin substrate 1	Rac1	P63001	21 kDa	0	0	0	0	0	0	0	3	1	1	0	0	0	0.833333	#DIV/0!	0.111386
Ras-related protein Rab-11A	Rab11a	E9Q3P9	17 kDa	0	0	0	0	0	0	0	2	0	1	0	1	0	0.666667	#DIV/0!	0.073388
Ras-related protein Rab-27B	Rab27b	Q99P58	25 kDa	0	0	0	0	0	0	1	1	1	1	3	1	0	1.33333	#DIV/0!	0.00251833
Ras-related protein Rab-5C	Rab5c	P35278	23 kDa	0	0	0	0	0	0	1	0	2	1	0	0	0	0.666667	#DIV/0!	0.073388
Ras-related protein Rab-7a (Fragment)	Rab7	A0A0N4SVG9	11 kDa	0	0	0	0	0	0	0	0	1	0	1	0	0	0.333333	#DIV/0!	0.144928
Ras-related protein Rab-8B	Rab8b	P61028	24 kDa	0	0	0	0	0	0	1	1	2	1	0	1	0	1	#DIV/0!	0.00309409
Ras-related protein Rap-1b	Rap1b	Q99JI6	21 kDa	0	0	0	0	0	0	4	10	7	9	8	11	0	8.16667	#DIV/0!	1.10819e-05
Receptor-type tyrosine-protein phosphatase eta	Ptprj	A2AWF8	129 kDa	0	0	0	0	0	0	0	1	1	0	2	4	0	1.33333	#DIV/0!	0.0552348
Reelin	Reln	Q60841	387 kDa	0	1	0	1	2	4	2	5	2	7	7	4	1.33333	4.5	3.375	0.0170189
Retinol-binding protein 4	Rbp4	H7BWY6	28 kDa	7	3	3	4	4	2	4	4	1	5	8	3	3.83333	4.16667	1.08696	0.783066
Secreted phosphoprotein 24	Spp2	Q8K1I3	23 kDa	1	1	1	1	2	2	0	1	1	2	1	1	1.33333	1	0.75	0.340893
Selenoprotein P	Sepp1	P70274	43 kDa	3	2	3	3	3	4	3	4	2	5	5	2	3	3.5	1.16667	0.438124
Serine (Or cysteine) peptidase inhibitor, clade A, member 3N, isoform CRA_a	Serpina3n	G3X8T9	47 kDa	6	3	2	2	4	1	1	5	2	6	6	2	3	3.66667	1.22222	0.582588
Serine incorporator 3	Serinc3	Q9QZI9	53 kDa	0	0	0	0	0	0	1	2	2	3	2	1	0	1.83333	#DIV/0!	0.000138324
Serine protease inhibitor A3K	Serpina3k	P07759	47 kDa	1	1	0	0	1	1	1	0	0	1	2	1	0.666667	0.833333	1.25	0.664251
Serine protease inhibitor A3M	Serpina3m	Q03734	47 kDa	1	0	1	0	1	0	0	0	0	0	0	0	0.5	0	0	0.0493322
Serotransferrin	Tf	Q921I1	77 kDa	123	98	108	94	100	105	112	103	102	120	141	94	104.667	112	1.07006	0.382949
Serum albumin	Alb	P07724	69 kDa	508	353	431	348	396	388	384	395	412	503	606	356	404	442.667	1.09571	0.415229
Serum amyloid A-4 protein	Saa4	P31532	15 kDa	6	5	1	4	2	2	5	2	0	5	4	5	3.33333	3.5	1.05	0.88924
Serum paraoxonase/arylesterase 1	Pon1	P52430	40 kDa	4	5	8	5	3	4	7	6	5	8	9	8	4.83333	7.16667	1.48276	0.0302509
Sodium/potassium-transporting ATPase subunit alpha-1	Atp1a1	Q8VDN2	113 kDa	0	0	0	0	0	0	1	0	1	2	1	1	0	1	#DIV/0!	0.00309409
Solute carrier family 2, facilitated glucose transporter member 3	Slc2a3	P32037	53 kDa	0	0	0	0	0	0	0	1	1	0	1	2	0	0.833333	#DIV/0!	0.0218723
Sorbitol dehydrogenase	Sord	Q64442	38 kDa	0	0	0	0	0	0	0	0	0	1	0	1	0	0.333333	#DIV/0!	0.144928
Sorcin	Sri	Q6P069	22 kDa	0	0	0	0	0	0	0	1	0	1	0	1	0	0.5	#DIV/0!	0.0493322
Src kinase-associated phosphoprotein 2	Skap2	Q3UND0	41 kDa	0	0	0	0	0	0	0	0	0	1	1	0	0	0.333333	#DIV/0!	0.144928
Sulfhydryl oxidase 1	Qsox1	Q8BND5	83 kDa	0	0	0	0	0	0	2	0	1	3	1	1	0	1.33333	#DIV/0!	0.0101196
Syntaxin-binding protein 2 (Fragment)	Stxbp2	F8WGM5	66 kDa	0	0	0	0	0	0	0	1	1	1	0	1	0	0.666667	#DIV/0!	0.0101196
Syntenin-1	Sdcbp	O08992	32 kDa	0	0	0	0	0	0	1	2	0	2	2	2	0	1.5	#DIV/0!	0.00135278
Talin-1	Tln1	P26039	270 kDa	0	0	0	1	1	1	24	51	39	62	66	71	0.5	52.1667	104.333	3.50859e-05
Tenascin	Tnc	Q80YX1	232 kDa	0	0	0	0	0	0	3	1	0	1	1	1	0	1.16667	#DIV/0!	0.0156558
Tetraspanin (Fragment)	Tspan9	A0A0J9YTS4	18 kDa	0	0	0	0	0	0	0	1	0	1	1	1	0	0.666667	#DIV/0!	0.0101196
Tetraspanin-14	Tspan14	Q8QZY6	31 kDa	0	0	0	0	0	0	1	1	0	0	0	1	0	0.5	#DIV/0!	0.0493322
Thrombospondin 1	Thbs1	Q80YQ1	130 kDa	0	0	0	0	0	0	60	40	51	42	47	61	0	50.1667	#DIV/0!	7.61931e-08
Thrombospondin-4	Thbs4	Q9Z1T2	106 kDa	0	0	0	0	0	0	1	0	0	0	1	0	0	0.333333	#DIV/0!	0.144928
Transcobalamin-2	Tcn2	O88968	48 kDa	0	0	1	0	1	0	0	0	1	0	0	1	0.333333	0.333333	1	1
Transferrin receptor protein 1	Tfrc	Q62351	86 kDa	4	6	2	3	5	2	35	34	44	25	36	27	3.66667	33.5	9.13636	1.10766e-06
Transforming growth factor beta-1	Tgfb1	P04202	44 kDa	0	0	0	0	0	0	0	1	0	0	1	0	0	0.333333	#DIV/0!	0.144928
Transforming protein RhoA (Fragment)	Rhoa	A0A0A6YXF6	19 kDa	0	0	0	0	0	0	0	1	0	0	2	2	0	0.833333	#DIV/0!	0.0646153
Transgelin-2	Tagln2	Q9WVA4	22 kDa	0	0	0	0	0	0	1	1	1	1	1	2	0	1.16667	#DIV/0!	3.71559e-05
Transitional endoplasmic reticulum ATPase	Vcp	Q01853	89 kDa	2	3	2	0	6	3	3	5	3	6	8	14	2.66667	6.5	2.4375	0.067437
Transthyretin	Ttr	P07309	16 kDa	1	0	1	0	0	0	0	1	2	1	2	1	0.333333	1.16667	3.5	0.0493322
Tubulin alpha chain (Fragment)	Tuba4a	A0A0A0MQA5	53 kDa	0	0	0	0	0	0	1	7	4	8	8	8	0	6	#DIV/0!	0.000484172
Tubulin alpha-1C chain	Tuba1c	P68373	50 kDa	0	0	0	0	0	0	1	1	2	1	0	2	0	1.16667	#DIV/0!	0.00350709
Tubulin beta-1 chain	Tubb1	A2AQ07	50 kDa	0	0	0	0	0	0	4	10	8	8	7	14	0	8.5	#DIV/0!	9.51359e-05
Tubulin beta-5 chain	Tubb5	P99024	50 kDa	0	0	0	0	0	0	1	2	4	3	5	6	0	3.5	#DIV/0!	0.00100664
Tyrosine-protein kinase Lyn	Lyn	P25911	59 kDa	0	0	0	0	0	0	0	0	1	0	2	1	0	0.666667	#DIV/0!	0.073388
Vesicle-associated membrane protein 8	Vamp8	A0A0R4J0R1	11 kDa	0	0	0	0	0	0	3	2	2	2	3	3	0	2.5	#DIV/0!	5.66614e-07
Vinculin	Vcl	Q64727	117 kDa	0	0	0	0	0	0	1	4	3	4	6	3	0	3.5	#DIV/0!	0.000391287
Vitamin D-binding protein	Gc	P21614	54 kDa	42	28	33	25	31	20	46	34	30	42	56	38	29.8333	41	1.3743	0.0449513
Vitamin K-dependent protein C	Proc	P33587	52 kDa	0	0	0	0	0	0	3	0	1	1	2	2	0	1.5	#DIV/0!	0.00569554
Vitamin K-dependent protein S	Pros1	Q08761	75 kDa	0	0	0	0	0	0	2	0	0	2	2	2	0	1.33333	#DIV/0!	0.0101196
Vitamin K-dependent protein Z	Proz	Q9CQW3	44 kDa	0	0	0	0	0	0	2	0	0	3	3	1	0	1.5	#DIV/0!	0.0236719
Vitronectin	Vtn	P29788	55 kDa	8	10	10	7	9	6	14	18	10	18	15	10	8.33333	14.1667	1.7	0.00473798
von Willebrand factor	Vwf	E9QPU1	309 kDa	12	17	11	20	12	8	0	0	0	0	0	0	13.3333	0	0	2.1118e-05
WD repeat-containing protein 1	Wdr1	O88342	66 kDa	0	0	0	0	0	0	1	8	3	3	8	7	0	5	#DIV/0!	0.00236935
Zinc-alpha-2-glycoprotein	Azgp1	Q64726	35 kDa	7	2	2	1	2	2	3	5	2	6	5	0	2.66667	3.5	1.3125	0.528382
