# Supplementary material for: Comparison of serum and plasma as a source of blood extracellular vesicles: Increased levels of platelet-derived particles in serum extracellular vesicle fractions alter content profiles from plasma extracellular vesicle fractions
Source: PLoS One. 2022 Jun 24;17(6):e0270634. doi: 10.1371/journal.pone.0270634 (PMC9231772; doi:10.1371/journal.pone.0270634)
Supplement: S2 Table — (XLSX) [file pone.0270634.s010.xlsx]

## Sheet: proteins increased in serum EVs
Protein	Gene name	Uniprot accession	Molecular weight	Plasma_1	Plasma_2	Plasma_3	Plasma_4	Plasma_5	Plasma_6	Serum_1	Serum_2	Serum_3	Serum_4	Serum_5	Serum_6	Plasma (average)	Serum (average)	Fold change (serum/plasma)	P (t test)
Thrombospondin 1	Thbs1	Q80YQ1	130 kDa	0	0	0	0	0	0	60	40	51	42	47	61	0	50.1667	#DIV/0!
Filamin, alpha	Flna	B7FAU9	280 kDa	0	0	0	0	0	0	3	24	29	28	17	42	0	23.8333	#DIV/0!
Galectin-3-binding protein	Lgals3bp	Q07797	64 kDa	0	0	0	0	0	0	13	8	8	5	10	15	0	9.83333	#DIV/0!
Fermitin family homolog 3	Fermt3	Q8K1B8	76 kDa	0	0	0	0	0	0	9	11	8	9	9	9	0	9.16667	#DIV/0!
Tubulin beta-1 chain	Tubb1	A2AQ07	50 kDa	0	0	0	0	0	0	4	10	8	8	7	14	0	8.5	#DIV/0!
Ras-related protein Rap-1b	Rap1b	Q99JI6	21 kDa	0	0	0	0	0	0	4	10	7	9	8	11	0	8.16667	#DIV/0!
Integrin beta-3	Itgb3	O54890	87 kDa	0	0	0	0	0	0	7	7	5	5	10	15	0	8.16667	#DIV/0!
Band 3 anion transport protein	Slc4a1	P04919	103 kDa	0	0	0	0	0	0	5	8	3	9	7	8	0	6.66667	#DIV/0!
Peptidyl-prolyl cis-trans isomerase A	Ppia	P17742	18 kDa	0	0	0	0	0	0	4	7	4	8	6	9	0	6.33333	#DIV/0!
Tubulin alpha chain	Tuba4a	A0A0A0MQA5	53 kDa	0	0	0	0	0	0	1	7	4	8	8	8	0	6	#DIV/0!
Integrin beta-1	Itgb1	P09055	88 kDa	0	0	0	0	0	0	4	5	5	6	5	9	0	5.66667	#DIV/0!
Cofilin-1	Cfl1	P18760	19 kDa	0	0	0	0	0	0	3	7	4	5	8	7	0	5.66667	#DIV/0!
Integrin alpha-2	Itga2	Q62469	129 kDa	0	0	0	0	0	0	1	7	7	7	5	7	0	5.66667	#DIV/0!
Profilin-1	Pfn1	P62962	15 kDa	0	0	0	0	0	0	5	7	7	3	4	6	0	5.33333	#DIV/0!
14-3-3 protein zeta/delta	Ywhaz	P63101	28 kDa	0	0	0	0	0	0	3	5	5	4	3	10	0	5	#DIV/0!
WD repeat-containing protein 1	Wdr1	O88342	66 kDa	0	0	0	0	0	0	1	8	3	3	8	7	0	5	#DIV/0!
Pleckstrin	Plek	Q9JHK5	40 kDa	0	0	0	0	0	0	0	7	6	3	4	10	0	5	#DIV/0!
Platelet glycoprotein Ib alpha chain	Gp1ba	O35930	80 kDa	0	0	0	0	0	0	3	4	2	5	7	8	0	4.83333	#DIV/0!
Adenylyl cyclase-associated protein 1	Cap1	P40124	52 kDa	0	0	0	0	0	0	1	5	3	3	6	10	0	4.66667	#DIV/0!
Glyceraldehyde-3-phosphate dehydrogenase	Gapdh	A0A0A0MQF6	39 kDa	0	0	0	0	0	0	4	3	5	5	3	5	0	4.16667	#DIV/0!
CD9 antigen	Cd9	P40240	25 kDa	0	0	0	0	0	0	4	5	3	5	3	5	0	4.16667	#DIV/0!
Integrin alpha-6	Itga6	Q61739	122 kDa	0	0	0	0	0	0	1	4	4	3	6	6	0	4	#DIV/0!
Angiopoietin-1	Angpt1	O08538	58 kDa	0	0	0	0	0	0	7	0	3	1	1	12	0	4	#DIV/0!
4F2 cell-surface antigen heavy chain	Slc3a2	P10852	58 kDa	0	0	0	0	0	0	6	4	3	3	3	4	0	3.83333	#DIV/0!
Integrin-linked protein kinase	Ilk	O55222	51 kDa	0	0	0	0	0	0	2	3	4	2	7	5	0	3.83333	#DIV/0!
Myosin-9	Myh9	Q8VDD5	226 kDa	0	0	0	0	0	0	9	3	0	1	2	7	0	3.66667	#DIV/0!
Vinculin	Vcl	Q64727	117 kDa	0	0	0	0	0	0	1	4	3	4	6	3	0	3.5	#DIV/0!
Tubulin beta-5 chain	Tubb5	P99024	50 kDa	0	0	0	0	0	0	1	2	4	3	5	6	0	3.5	#DIV/0!
14-3-3 protein eta	Ywhah	P68510	28 kDa	0	0	0	0	0	0	3	2	4	4	3	4	0	3.33333	#DIV/0!
Complement C1s-B subcomponent	C1sb	Q8CFG8	77 kDa	0	0	0	0	0	0	6	3	1	4	3	3	0	3.33333	#DIV/0!
Beta-parvin	Parvb	Q9ES46	42 kDa	0	0	0	0	0	0	2	3	3	3	4	4	0	3.16667	#DIV/0!
Metalloproteinase inhibitor 3	Timp3	P39876	24 kDa	0	0	0	0	0	0	3	4	2	3	2	3	0	2.83333	#DIV/0!
Fructose-bisphosphate aldolase	Aldoa	A6ZI44	45 kDa	0	0	0	0	0	0	0	1	3	4	4	4	0	2.66667	#DIV/0!
Vesicle-associated membrane protein 8	Vamp8	A0A0R4J0R1	11 kDa	0	0	0	0	0	0	3	2	2	2	3	3	0	2.5	#DIV/0!
Ras suppressor protein 1	Rsu1	Q01730	32 kDa	0	0	0	0	0	0	2	2	2	2	2	4	0	2.33333	#DIV/0!
Platelet glycoprotein V	Gp5	Q9QZU3	63 kDa	0	0	0	0	0	0	2	1	2	2	6	1	0	2.33333	#DIV/0!
Protein Ighv1-20	Ighv1-20	A0A075B5U6	13 kDa	0	0	0	0	0	0	2	0	6	0	0	5	0	2.16667	#DIV/0!
Guanine nucleotide-binding protein G(i) subunit alpha-2	Gnai2	P08752	40 kDa	0	0	0	0	0	0	1	1	3	2	1	4	0	2	#DIV/0!
Multimerin-1	Mmrn1	A0A0N4SVL8	136 kDa	0	0	0	0	0	0	7	0	1	1	1	2	0	2	#DIV/0!
Serine incorporator 3	Serinc3	Q9QZI9	53 kDa	0	0	0	0	0	0	1	2	2	3	2	1	0	1.83333	#DIV/0!
Chemokine (C-X-C motif) ligand 7, isoform CRA_b	Ppbp	Q9EQI5	12 kDa	0	0	0	0	0	0	1	1	3	3	2	1	0	1.83333	#DIV/0!
Platelet glycoprotein IX	Gp9	O88186	20 kDa	0	0	0	0	0	0	0	2	3	2	3	1	0	1.83333	#DIV/0!
Protein Ighv1-12	Ighv1-12	A0A075B5U0	11 kDa	0	0	0	0	0	0	0	0	1	0	0	10	0	1.83333	#DIV/0!
Annexin A5	Anxa5	P48036	36 kDa	0	0	0	0	0	0	0	2	1	2	2	3	0	1.66667	#DIV/0!
Erythrocyte band 7 integral membrane protein	Stom	P54116	31 kDa	0	0	0	0	0	0	4	1	2	1	2	0	0	1.66667	#DIV/0!
Syntenin-1	Sdcbp	O08992	32 kDa	0	0	0	0	0	0	1	2	0	2	2	2	0	1.5	#DIV/0!
Vitamin K-dependent protein C	Proc	P33587	52 kDa	0	0	0	0	0	0	3	0	1	1	2	2	0	1.5	#DIV/0!
Actin-related protein 3	Actr3	Q99JY9	47 kDa	0	0	0	0	0	0	1	0	1	2	1	4	0	1.5	#DIV/0!
Vitamin K-dependent protein Z	Proz	Q9CQW3	44 kDa	0	0	0	0	0	0	2	0	0	3	3	1	0	1.5	#DIV/0!
Ras GTPase-activating protein 3	Rasa3	Q60790	96 kDa	0	0	0	0	0	0	0	2	0	0	4	3	0	1.5	#DIV/0!
Ras-related protein Rab-27B	Rab27b	Q99P58	25 kDa	0	0	0	0	0	0	1	1	1	1	3	1	0	1.33333	#DIV/0!
Glycoprotein Ib, beta polypeptide	Gp1bb	B2RR03	23 kDa	0	0	0	0	0	0	1	1	1	1	3	1	0	1.33333	#DIV/0!
Sulfhydryl oxidase 1	Qsox1	Q8BND5	83 kDa	0	0	0	0	0	0	2	0	1	3	1	1	0	1.33333	#DIV/0!
Disintegrin and metalloproteinase domain-containing protein 10	Adam10	O35598	84 kDa	0	0	0	0	0	0	0	3	1	1	1	2	0	1.33333	#DIV/0!
LIM and senescent cell antigen-like-containing domain protein	Lims1	A0A0R4J005	38 kDa	0	0	0	0	0	0	1	1	1	2	0	3	0	1.33333	#DIV/0!
Vitamin K-dependent protein S	Pros1	Q08761	75 kDa	0	0	0	0	0	0	2	0	0	2	2	2	0	1.33333	#DIV/0!
Receptor-type tyrosine-protein phosphatase eta	Ptprj	A2AWF8	129 kDa	0	0	0	0	0	0	0	1	1	0	2	4	0	1.33333	#DIV/0!
Arachidonate 12-lipoxygenase, 12S-type	Alox12	P39655	75 kDa	0	0	0	0	0	0	0	2	0	1	1	4	0	1.33333	#DIV/0!
C-type lectin domain family 11 member A	Clec11a	O88200	36 kDa	0	0	0	0	0	0	1	1	5	0	0	1	0	1.33333	#DIV/0!
Transgelin-2	Tagln2	Q9WVA4	22 kDa	0	0	0	0	0	0	1	1	1	1	1	2	0	1.16667	#DIV/0!
Tubulin alpha-1C chain	Tuba1c	P68373	50 kDa	0	0	0	0	0	0	1	1	2	1	0	2	0	1.16667	#DIV/0!
Tenascin	Tnc	Q80YX1	232 kDa	0	0	0	0	0	0	3	1	0	1	1	1	0	1.16667	#DIV/0!
Destrin	Dstn	Q9R0P5	19 kDa	0	0	0	0	0	0	0	2	2	0	1	2	0	1.16667	#DIV/0!
EH domain-containing protein 4	Ehd4	Q9EQP2	61 kDa	0	0	0	0	0	0	0	1	0	0	2	4	0	1.16667	#DIV/0!
Metalloreductase STEAP3	Steap3	A0A0R4J1G9	55 kDa	0	0	0	0	0	0	2	1	0	1	1	1	0	1	#DIV/0!
Sodium/potassium-transporting ATPase subunit alpha-1	Atp1a1	Q8VDN2	113 kDa	0	0	0	0	0	0	1	0	1	2	1	1	0	1	#DIV/0!
Ras-related protein Rab-8B	Rab8b	P61028	24 kDa	0	0	0	0	0	0	1	1	2	1	0	1	0	1	#DIV/0!
14-3-3 protein theta	Ywhaq	F6VW30	34 kDa	0	0	0	0	0	0	0	1	1	1	1	2	0	1	#DIV/0!
Protein Ighv1-47	Ighv1-47	A0A075B5V8	11 kDa	0	0	0	0	0	0	0	2	1	0	2	1	0	1	#DIV/0!
Platelet glycoprotein 4	Cd36	Q08857	53 kDa	0	0	0	0	0	0	2	1	1	0	2	0	0	1	#DIV/0!
Plastin-1	Pls1	Q3V0K9	70 kDa	0	0	0	0	0	0	0	1	0	2	1	2	0	1	#DIV/0!
Extracellular superoxide dismutase [Cu-Zn]	Sod3	O09164	27 kDa	0	0	0	0	0	0	2	0	0	1	2	1	0	1	#DIV/0!
Guanine nucleotide-binding protein G(I)/G(S)/G(T) subunit beta-1	Gnb1	P62874	37 kDa	0	0	0	0	0	0	0	2	0	2	2	0	0	1	#DIV/0!
Coagulation factor X	F10	O88947	54 kDa	0	0	0	0	0	0	2	0	0	1	3	0	0	1	#DIV/0!
Actin-related protein 2/3 complex subunit 4	Arpc4	P59999	20 kDa	0	0	0	0	0	0	0	1	0	3	0	2	0	1	#DIV/0!
Alpha-1-antitrypsin 1-1	Serpina1a	A0A0A0MQA3	49 kDa	0	0	0	0	0	0	0	1	0	1	4	0	0	1	#DIV/0!
Coronin-1A	Coro1a	O89053	51 kDa	0	0	0	0	0	0	0	0	3	0	0	3	0	1	#DIV/0!
Actin-related protein 2/3 complex subunit 3	Arpc3	H7BWZ3	20 kDa	0	0	0	0	0	0	0	1	1	1	1	1	0	0.833333	#DIV/0!
Protein Ighv8-5 (Fragment)	Ighv8-5	A0A0A6YY60	13 kDa	0	0	0	0	0	0	0	1	0	1	1	2	0	0.833333	#DIV/0!
Solute carrier family 2, facilitated glucose transporter member 3	Slc2a3	P32037	53 kDa	0	0	0	0	0	0	0	1	1	0	1	2	0	0.833333	#DIV/0!
Equilibrative nucleoside transporter 1	Slc29a1	Q9JIM1	50 kDa	0	0	0	0	0	0	1	1	0	0	2	1	0	0.833333	#DIV/0!
Elongation factor 1-alpha 1	Eef1a1	P10126	50 kDa	0	0	0	0	0	0	1	0	2	1	0	1	0	0.833333	#DIV/0!
Integrin beta	Itgb2	M0QWA7	53 kDa	0	0	0	0	0	0	0	1	0	0	2	2	0	0.833333	#DIV/0!
Platelet factor 4	Pf4	Q9Z126	11 kDa	0	0	0	0	0	0	2	1	0	0	2	0	0	0.833333	#DIV/0!
Transforming protein RhoA	Rhoa	A0A0A6YXF6	19 kDa	0	0	0	0	0	0	0	1	0	0	2	2	0	0.833333	#DIV/0!
Ig lambda-3 chain C region	Iglc3	A0A0G2JGQ8	11 kDa	0	0	0	0	0	0	2	0	2	0	0	1	0	0.833333	#DIV/0!
Ras-related C3 botulinum toxin substrate 1	Rac1	P63001	21 kDa	0	0	0	0	0	0	0	3	1	1	0	0	0	0.833333	#DIV/0!
L-lactate dehydrogenase	Ldha	A0A1B0GSR9	35 kDa	0	0	0	0	0	0	0	1	1	0	0	3	0	0.833333	#DIV/0!
Protein Igkv6-23 (Fragment)	Igkv6-23	A0A140T8N5	13 kDa	0	0	0	0	0	0	2	0	0	0	0	3	0	0.833333	#DIV/0!
Protein Igkv12-38	Igkv12-38	A0A075B5M8	12 kDa	0	0	0	0	0	0	2	0	0	0	0	3	0	0.833333	#DIV/0!
Protein Igkv4-50 (Fragment)	Igkv4-50	A0A0B4J1J0	13 kDa	0	0	0	0	0	0	2	0	0	0	0	3	0	0.833333	#DIV/0!
Alpha-enolase	Eno1	P17182	47 kDa	0	0	0	0	0	0	0	0	0	0	1	4	0	0.833333	#DIV/0!
Basigin	Bsg	K3W4Q8	24 kDa	0	0	0	0	0	0	1	0	1	1	1	0	0	0.666667	#DIV/0!
Tetraspanin	Tspan9	A0A0J9YTS4	18 kDa	0	0	0	0	0	0	0	1	0	1	1	1	0	0.666667	#DIV/0!
F-actin-capping protein subunit alpha-1	Capza1	A0A0G2JE27	13 kDa	0	0	0	0	0	0	0	1	0	1	1	1	0	0.666667	#DIV/0!
RAS guanyl-releasing protein 2	Rasgrp2	Q9QUG9	69 kDa	0	0	0	0	0	0	0	1	0	1	1	1	0	0.666667	#DIV/0!
Prosaposin	Psap	E9PZ00	61 kDa	0	0	0	0	0	0	0	1	0	1	1	1	0	0.666667	#DIV/0!
Syntaxin-binding protein 2	Stxbp2	F8WGM5	66 kDa	0	0	0	0	0	0	0	1	1	1	0	1	0	0.666667	#DIV/0!
Actin, alpha cardiac muscle 1	Actc1	P68033	42 kDa	0	0	0	0	0	0	0	0	0	1	2	1	0	0.666667	#DIV/0!
Ras-related protein Rab-11A	Rab11a	E9Q3P9	17 kDa	0	0	0	0	0	0	0	2	0	1	0	1	0	0.666667	#DIV/0!
Tyrosine-protein kinase Lyn	Lyn	P25911	59 kDa	0	0	0	0	0	0	0	0	1	0	2	1	0	0.666667	#DIV/0!
Pituitary tumor-transforming gene 1 protein-interacting protein	Pttg1ip	F6TFF2	20 kDa	0	0	0	0	0	0	2	0	0	0	1	1	0	0.666667	#DIV/0!
14-3-3 protein epsilon	Ywhae	P62259	29 kDa	0	0	0	0	0	0	0	2	1	0	0	1	0	0.666667	#DIV/0!
Ig kappa chain V-I region S107A	Igkv7-33	P01632	13 kDa	0	0	0	0	0	0	0	1	2	0	0	1	0	0.666667	#DIV/0!
Ras-related protein Rab-5C	Rab5c	P35278	23 kDa	0	0	0	0	0	0	1	0	2	1	0	0	0	0.666667	#DIV/0!
Choline transporter-like protein 1	Slc44a1	A2AMH4	80 kDa	0	0	0	0	0	0	1	0	0	0	1	2	0	0.666667	#DIV/0!
Cathepsin B	Ctsb	P10605	37 kDa	0	0	0	0	0	0	1	1	0	2	0	0	0	0.666667	#DIV/0!
Periostin	Postn	Q62009	93 kDa	0	0	0	0	0	0	3	0	0	0	1	0	0	0.666667	#DIV/0!
Carboxypeptidase Q	Cpq	Q9WVJ3	52 kDa	0	0	0	0	0	0	1	1	1	0	0	0	0	0.5	#DIV/0!
Protein Igkv9-123	Igkv9-123	A0A140T8N8	13 kDa	0	0	0	0	0	0	1	0	0	1	0	1	0	0.5	#DIV/0!
Protein Igkv4-80	Igkv4-80	A0A075B5L7	13 kDa	0	0	0	0	0	0	1	0	1	0	0	1	0	0.5	#DIV/0!
EMILIN-1	Emilin1	Q99K41	108 kDa	0	0	0	0	0	0	1	0	0	0	1	1	0	0.5	#DIV/0!
Aquaporin-1	Aqp1	Q02013	29 kDa	0	0	0	0	0	0	1	1	1	0	0	0	0	0.5	#DIV/0!
Tetraspanin-14	Tspan14	Q8QZY6	31 kDa	0	0	0	0	0	0	1	1	0	0	0	1	0	0.5	#DIV/0!
Protein Ighv3-1	Ighv3-1	A0A075B5S6	13 kDa	0	0	0	0	0	0	1	1	0	0	0	1	0	0.5	#DIV/0!
Myc target protein 1	Myct1	Q8R411	21 kDa	0	0	0	0	0	0	0	1	1	0	1	0	0	0.5	#DIV/0!
Protein Ighv2-3	Ighv2-3	A0A075B696	12 kDa	0	0	0	0	0	0	1	0	0	0	1	1	0	0.5	#DIV/0!
Sorcin	Sri	Q6P069	22 kDa	0	0	0	0	0	0	0	1	0	1	0	1	0	0.5	#DIV/0!
Protein Igkv4-81	Igkv4-81	A0A075B5L6	10 kDa	0	0	0	0	0	0	1	0	1	0	0	1	0	0.5	#DIV/0!
Ig kappa chain V-III region PC 6308	N/A	P01667	12 kDa	0	0	0	0	0	0	1	0	0	0	0	2	0	0.5	#DIV/0!
EGF-containing fibulin-like extracellular matrix protein 1	Efemp1	Q8BPB5	55 kDa	0	0	0	0	0	0	0	0	0	1	0	1	0	0.333333	#DIV/0!
Protein Igkv2-112	Igkv2-112	A0A075B5K5	13 kDa	0	0	0	0	0	0	0	1	0	0	1	0	0	0.333333	#DIV/0!
Proteasome subunit beta type-5	Psmb5	O55234	29 kDa	0	0	0	0	0	0	0	1	0	0	0	1	0	0.333333	#DIV/0!
Microfibril-associated glycoprotein 4	Mfap4	Q9D1H9	29 kDa	0	0	0	0	0	0	1	0	1	0	0	0	0	0.333333	#DIV/0!
Protein Ighv1-85 (Fragment)	Ighv1-85	A0A075B5Y6	13 kDa	0	0	0	0	0	0	1	0	0	0	0	1	0	0.333333	#DIV/0!
Myosin light polypeptide 6	Myl6	Q60605	17 kDa	0	0	0	0	0	0	0	1	0	0	0	1	0	0.333333	#DIV/0!
Thrombospondin-4	Thbs4	Q9Z1T2	106 kDa	0	0	0	0	0	0	1	0	0	0	1	0	0	0.333333	#DIV/0!
Coagulation factor XI	F11	Q91Y47	70 kDa	0	0	0	0	0	0	1	0	1	0	0	0	0	0.333333	#DIV/0!
Sorbitol dehydrogenase	Sord	Q64442	38 kDa	0	0	0	0	0	0	0	0	0	1	0	1	0	0.333333	#DIV/0!
C-type lectin domain family 1 member B	Clec1b	Q9JL99	26 kDa	0	0	0	0	0	0	0	1	0	0	1	0	0	0.333333	#DIV/0!
Fermitin family homolog 2	Fermt2	Q8CIB5	78 kDa	0	0	0	0	0	0	1	1	0	0	0	0	0	0.333333	#DIV/0!
Annexin A7	Anxa7	Q07076	50 kDa	0	0	0	0	0	0	0	0	0	1	0	1	0	0.333333	#DIV/0!
Cell division control protein 42 homolog	Cdc42	P60766	21 kDa	0	0	0	0	0	0	0	0	1	0	0	1	0	0.333333	#DIV/0!
Exocyst complex component 3-like protein 4	Exoc3l4	A0A0R4J0W9	81 kDa	0	0	0	0	0	0	0	0	0	0	1	1	0	0.333333	#DIV/0!
MCG114298	Ighv1-15	A0A0A6YXA5	13 kDa	0	0	0	0	0	0	1	0	0	0	0	1	0	0.333333	#DIV/0!
MLV-related proviral Env polyprotein	N/A	P10404	70 kDa	0	0	0	0	0	0	1	0	0	0	0	1	0	0.333333	#DIV/0!
Transforming growth factor beta-1	Tgfb1	P04202	44 kDa	0	0	0	0	0	0	0	1	0	0	1	0	0	0.333333	#DIV/0!
Ras-related protein Rab-7a	Rab7	A0A0N4SVG9	11 kDa	0	0	0	0	0	0	0	0	1	0	1	0	0	0.333333	#DIV/0!
Src kinase-associated phosphoprotein 2	Skap2	Q3UND0	41 kDa	0	0	0	0	0	0	0	0	0	1	1	0	0	0.333333	#DIV/0!
Coactosin-like protein	Cotl1	Q9CQI6	16 kDa	0	0	0	0	0	0	0	1	1	0	0	0	0	0.333333	#DIV/0!
Actin-related protein 2/3 complex subunit 5	Arpc5	Q3UA72	10 kDa	0	0	0	0	0	0	0	1	0	0	0	1	0	0.333333	#DIV/0!
Protein Ighv1-52	Ighv1-52	A0A075B5W2	13 kDa	0	0	0	0	0	0	1	0	1	0	0	0	0	0.333333	#DIV/0!
Ig lambda-1 chain V region S178	N/A	P01725	12 kDa	0	0	0	0	0	0	1	0	1	0	0	0	0	0.333333	#DIV/0!
NADP-dependent malic enzyme	Me1	P06801	64 kDa	0	0	0	0	0	0	1	0	1	0	0	0	0	0.333333	#DIV/0!
Talin-1	Tln1	P26039	270 kDa	0	0	0	1	1	1	24	51	39	62	66	71	0.5	52.1667	104.333	3.50859e-05
Complement C1r-A subcomponent	C1ra	Q8CG16	80 kDa	2	0	0	2	0	0	43	37	30	41	41	42	0.666667	39	58.5	3.71704e-09
Low density lipoprotein receptor-related protein 1	Lrp1	A0A0R4J0I9	505 kDa	2	2	1	0	0	1	48	26	21	28	18	35	1	29.3333	29.3333	8.24176e-05
Protein C1s1	C1s1	E9Q6C2	77 kDa	3	4	2	1	0	2	59	48	38	50	49	48	2	48.6667	24.3333	1.21744e-08
Integrin alpha-IIb	Itga2b	Q9QUM0	113 kDa	0	2	0	0	0	2	11	15	15	12	15	20	0.666667	14.6667	22	1.13704e-06
Heat shock cognate 71 kDa protein	Hspa8	P63017	71 kDa	0	1	0	0	1	2	20	13	13	11	17	12	0.666667	14.3333	21.5	2.64784e-06
Coagulation factor V	F5	O88783	247 kDa	1	1	0	0	1	1	9	6	11	5	11	13	0.666667	9.16667	13.75	6.287e-05
Aspartyl aminopeptidase	Dnpep	Q3TVK3	52 kDa	0	2	0	1	0	1	7	13	5	2	12	2	0.666667	6.83333	10.25	0.0111143
Transferrin receptor protein 1	Tfrc	Q62351	86 kDa	4	6	2	3	5	2	35	34	44	25	36	27	3.66667	33.5	9.13636	1.10766e-06
Pyruvate kinase PKM	Pkm	P52480	58 kDa	0	0	1	1	1	2	4	8	7	4	7	10	0.833333	6.66667	8	0.000168961
Actin, cytoplasmic 1	Actb	P60710	42 kDa	2	3	2	5	2	4	14	18	22	26	28	33	3	23.5	7.83333	3.1525e-05
Mannan-binding lectin serine protease 2	Masp2	Q91WP0	76 kDa	7	8	4	6	8	4	35	21	34	28	23	37	6.16667	29.6667	4.81081	8.46639e-06
Carboxypeptidase B2	Cpb2	Q9JHH6	49 kDa	2	1	2	1	0	1	4	4	7	5	1	6	1.16667	4.5	3.85714	0.0041006
Mannan-binding lectin serine protease 1	Masp1	P98064	80 kDa	6	9	8	6	11	12	39	34	26	31	28	37	8.66667	32.5	3.75	1.21873e-06
Transthyretin	Ttr	P07309	16 kDa	1	0	1	0	0	0	0	1	2	1	2	1	0.333333	1.16667	3.5	0.0493322
Mannose-binding protein C	Mbl2	P41317	26 kDa	4	9	8	10	10	11	41	27	25	25	24	34	8.66667	29.3333	3.38462	3.66605e-05
Reelin	Reln	Q60841	387 kDa	0	1	0	1	2	4	2	5	2	7	7	4	1.33333	4.5	3.375	0.0170189
Kng2 protein	Kng2	Q6S9I0	48 kDa	1	1	1	0	1	1	2	3	1	4	4	2	0.833333	2.66667	3.2	0.00559584
Inter-alpha-trypsin inhibitor heavy chain H3	Itih3	Q61704	99 kDa	6	0	3	3	3	1	10	5	10	4	8	7	2.66667	7.33333	2.75	0.00551922
Lumican	Lum	P51885	38 kDa	2	0	2	0	0	2	4	3	2	2	3	1	1	2.5	2.5	0.0358944
Inter alpha-trypsin inhibitor, heavy chain 4	Itih4	A6X935	105 kDa	14	16	19	10	18	15	49	33	28	36	39	41	15.3333	37.6667	2.45652	3.99473e-05
Protein Ighv1-81 (Fragment)	Ighv1-81	A0A075B5Y4	13 kDa	1	3	2	0	1	3	7	3	3	3	3	4	1.66667	3.83333	2.3	0.0246227
Leukocyte surface antigen CD47	Cd47	Q61735	33 kDa	1	1	0	0	1	1	2	2	1	2	1	1	0.666667	1.5	2.25	0.0218723
Glutathione peroxidase 3	Gpx3	P46412	25 kDa	3	5	7	5	4	5	12	10	11	11	11	10	4.83333	10.8333	2.24138	2.26154e-06
Apolipoprotein A-IV	Apoa4	P06728	45 kDa	30	21	18	21	24	24	57	47	28	56	66	45	23	49.8333	2.16667	0.000738474
Protein Gm4788	Gm4788	E9Q8B5	99 kDa	3	2	5	0	6	2	5	5	7	8	6	7	3	6.33333	2.11111	0.00855037
Complement C1q subcomponent subunit B	C1qb	P14106	27 kDa	3	1	5	8	5	7	10	10	11	10	8	10	4.83333	9.83333	2.03448	0.00121193
Mannose-binding protein A	Mbl1	P39039	25 kDa	4	6	6	9	7	6	10	15	11	12	10	19	6.33333	12.8333	2.02632	0.00221666
