# Supplementary material for: Comparison of serum and plasma as a source of blood extracellular vesicles: Increased levels of platelet-derived particles in serum extracellular vesicle fractions alter content profiles from plasma extracellular vesicle fractions
Source: PLoS One. 2022 Jun 24;17(6):e0270634. doi: 10.1371/journal.pone.0270634 (PMC9231772; doi:10.1371/journal.pone.0270634)
Supplement: S3 Table — (XLSX) [file pone.0270634.s011.xlsx]

## Sheet: proteome data
P1	P2	P3	S1	S2	S3	S4
Zheng et al	Yentrapalli et al	Bezdan et al	Zhong et al	An et al	Ding et al	Luo et al
J Extracell Ves 2020	Int J. Rad. Biol 2017	iScience 2020	EBioMed 2019	J Proteome Res 2018	Front Oncol 2020	ERC 2018
UniProt Accession	UniProt Accession	UniProt Accession	UniProt Accession	UniProt Accession	Gene Symbol	UniProt Accession
A0A075B6Q5	P04217	Q14624	P01024	P02647	IGLV4-69	P02768
A0A075B6S6	P01023	P60709	P04114	P0CG05	IGLV8-61	P01023
A0A0A0MS14	P62736	Q15848	Q9Y490	P01876	IGLV4-60	P01024
A0A0A0MS15	Q15848	P43652	P01023	P01023	IGLV7-46	P01871
A0A0B4J1V0	P43652	P02763	P21333	P01834	IGLV2-18	P02787
A0A0B4J1V2	P01019	P19652	P02768	P01860	IGLV3-16	P01857
A0A0B4J1X8	C9JV77	P01011	P04275	P04114	IGLV3-10	P04114
A0A0C4DH25	H0YA55	P01009	P02751	A0A075B6N9	IGLV3-9	P01859
A0A0C4DH29	P02768	P04217	P0C0L4	P00738	IGLV4-3	P02776
A0A0C4DH31	P02760	P08697	P0C0L5	P04003	IGKV2-28	P02751
A0A0C4DH33	O94973	P02765	P35579	P01871	IGHV3-64	P01860
A0M8Q6	P02743	P01023	P02787	P00751	IGHV4-4	P0C0L5
A1L4H1	P02647	P01019	P08603	O43866	IGKV1-27	P10720
B9A064	P02652	P01008	Q07954	V9GYG9	IGLV5-45	Q9Y490
O00187	P06727	P02647	P00450	P01766	IGHV4-30-2	P0C0L4
O00244	P04114	P02652	P01031	E9PQI5	IGKV3D-15	P02765
O00303	P02656	P06727	Q4LDE5	P01591	IGKV1D-8	P21333
O00391	P05090	P04114	P00747	P01857	IGKV2-40	P01876
O14786	P02649	P02656	P00734	P02679	IGKV3D-11	P01834
O14791	P02749	P55056	Q14624	P02649	IGHV1-45	P00734
O14841	B1AH96	P05090	P01871	P01024	IGHV3-49	P04003
O14983	O75882	P02649	P01009	P04275	IGKV6D-21	P00738
O14990	P25311	O14791	P09871	P01623	IGLV1-36	P01861
O15155	P00736	O95445	P02774	P01765	IGHV6-1	P02647
O43488	P06681	P08519	P00738	P05090	IGHV3-15	P09871
O43866	M0R0Q9	P02730	P02675	P08519	IGHV3-21	P0CG05
O60218	M0R1Q1	P02749	P08514	P01861	IGHV2-26	P20742
O75015	P0C0L4	P0C0L5	P18206	O14791	IGHV3-73	P60709
O75106	P0C0L5	P04003	P02671	A0A075B6S2	IGHV3-74	P01877
O75208	P04003	P20851	P02647	P68871	IGHV3-43	P00736
O75390	P20851	P15169	P12111	P02675	IGLV9-49	P00450
O75489	P07360	P22792	P07996	K7ERI9	IGHV3-72	P08603
O75636	Q9NZT1	Q6UX63	P00736	J3QQW9	IGHV1-69D	P00739
O75882	P04040	P18582	P78509	P02671	IGKV6-21	P00742
O75891	O43866	P00450	P10643	P06727	IGKV3D-20	P69905
O95479	B4E1Z4	Q6LDQ3	P0DOX5	A0A075B6R9	IGHV1-3	O43866
O95831	Q03591	Q5R346	P0DOX6	H7C0X7	IGHV1-18	Q14624
P00367	Q9BXR6	P00748	P04003	Q6ZN16	IGHV3-20	P35579
P00439	E9PAQ1	Q96P24	P12259	P10909	IGHV1-24	P68032
P00450	P05452	P05160	P00751	P01859	IGHV4-28	P01009
P00488	P10909	B2R9M5	Q13201	P00739	IGHV5-51	B9A064
P00492	Q9Y6Z7	A0A024RAG6	P01859	P01763	IGHV1-58	P00747
P00505	P00450	Q5T959	P01042	P00736	IGHV2-70D	P04275
P00533	P15169	Q96DL2	Q9Y6R7	Q5T985	IGKV1-8	P68871
P00558	P22792	Q6MZN1	P01008	P02751	IGKV2-24	P05106
P00734	P01040	A6NJQ8	P12814	P00747	IGKV1-6	P02790
P00736	P81605	Q9UM14	P05106	P02751	IGKV1-12	A0M8Q6
P00738	P59666	P01024	P19823	P01598	IGLV5-39	P08514
P00739	Q02413	P0C0L5	P20742	A0A075B6K4	IGHV7-4-1	Q07954
P00740	Q16610	Q27I61	P19827	B9A064	IGHV3-64D	P07225
P00742	P03951	A8K8Z4	P02786	P27169	IGHV5-10-1	P02774
P00746	P00488	Q6P3T5	P06396	P02787	IGLC7	P02649
P00747	P05160	Q13668	P01860	D6R934	SHTN1	P01031
P00748	P00734	A1L4K7	P02679	P35542	IGKV2-29	P04004
P00751	Q9NSI2	Q14CU0	P13671	P05106	TDRD15	P02671
P00918	P23142	P02748	P00739	P35908	ALB	P01042
P00966	Q9Y6R7	Q53F89	P01876	P20851	MASP2	P22891
P01008	Q15485	P08603	P60709	P02656	QSOX1	P06396
P01009	O75636	A8K465	P06727	P02747	SDCBP	P04070
P01011	P02671	Q2NKK2	P01011	P20073	FCN1	Q13103
P01019	P02675	P05156	P04264	P0C0L4	ADAM10	P18206
P01023	C9JPQ9	P08185	P02788	P01764	APOL1	P06727
P01024	P02679	P27105	P07357	P02768	MSTN	P19823
P01031	Q5D862	Q16610	P02649	P80748	PSMA7	P01610
P01042	P02751	Q9UCF3	P07225	P01617	ARPC1B	P12814
P01591	P02774	P23142	P23229	P08697	ARPC2	P02675
P01594	Q9BY21	Q9UC57	Q14764	P01717	ARPC5	P00751
P01599	P36969	Q6IBJ5	P35908	P08514	CD5L	P03952
P01602	Q5T0H8	Q7M4S0	Q86UX7	P0C0L5	RAD21	P01598
P01614	Q14520	A2A418	P13645	P09871	WDR1	P12259
P01619	P69905	K7EJ20	P01861	P02760	PDCD6	P19827
P01624	P68871	O14556	P0DOX2	P06733	FCN3	P02042
P01700	B2R4S9	Q3B7J0	P00488	P49913	ATRN	P08670
P01701	P62805	P00739	P07358	P04264	TSPAN9	Q9Y6R7
P01706	P00738	A0A075B6K5	P11142	P02749	FLOT1	P01620
P01709	A0A087WU08	P11142	P03952	P01714	APOM	P02786
P01714	P02790	P69905	P02760	P01009	NFATC1	P02679
P01718	P04196	P02023	O43866	P01833	CAVIN2	P02746
P01721	Q86YZ3	P02042	P02790	P01781	F13A1	P01623
P01742	P35858	B2R957	P02748	P01611	C1R	P23229
P01743	P01876	P05546	Q06033	A0A075B7B8	HP	P01008
P01766	P01877	P04196	P05156	P00450	HPR	P04206
P01768	A0A0A0MS09	P01876	P0DOX7	P01625	F9	P01591
P01780	A0A0A0MS08	P01877	P00742	P08603	F10	P01622
P01782	P01859	P01880	P35527	P07225	CFD	P07996
P01817	A0A4W9A917	P01857	P27105	P02730	F12	Q86UX7
P01825	P01861	P01859	Q14766	P04004	CA1	P63104
P01833	P01871	P01860	P04004	P02790	SERPINA1	Q08380
P01834	P01871	P01861	P01834	P18135	SERPINA3	P01765
P01854	A0A0C4DH31	P01743	P14618	P06312	AGT	P04196
P01857	P23083	P06312	P04217	A0A075B6I8	A2M	O75083
P01859	A0A0A0MS14	P0DOY2	P26038	K7ER74	C3	P02745
P01860	P01743	P01871	P10909	P01609	CST3	P13671
P01861	P0DP01	Q9Y6R7	Q16610	A6NNI4	IGF2	Q9UK55
P01871	P01814	P0DP04	P02749	P02786	JCHAIN	P10909
P01876	A0A075B7F0	P0DP08	P16284	P13671	IGKV1-33	P02747
P01877	P01766	P01834	P55072	P04196	IGKV1-17	P27918
P01880	A0A0B4J1V0	P06316	P04196	P01615	IGKV1D-16	P00488
P02042	A0A0C4DH32	A0A075B6K4	Q08380	Q9Y490	IGKV1-5	P10643
P02647	P01764	A0A075B6I0	Q9BXR6	P69905	IGKV3-20	P02760
P02649	P01768	B9A064	P63104	X6RLJ0	IGKV3-15	P01625
P02652	A0A0C4DH36	Q14443	P43652	P01877	IGLV1-44	P01011
P02654	P01763	P19827	P02730	Q5HY54	IGLV1-47	Q9Y4G6
P02655	P01780	Q15484	P05556	Q9Y6R7	IGLV1-51	P43652
P02656	A0A0B4J1Y9	Q15323	P05164	P00740	IGLV1-40	P02656
P02671	A0A0B4J1V6	Q14525	P08567	B4E1Z4	IGLV2-14	P02763
P02675	P01782	Q92764	P06681	P10643	IGLV2-23	Q9H4B7
P02679	A0A075B7B8	Q86XG4	Q9Y6C2	P63261	IGLV2-11	P01777
P02741	A0A0B4J2B5	P13645	P23142	A0A075B6J7	IGLV2-8	P02775
P02743	P06331	P02533	P08697	Q08380	IGLV3-19	P07357
P02745	A0A075B6R2	P35527	Q00610	P06331	IGLV3-1	Q13418
P02746	A0A0C4DH38	P04264	P48740	P04211	IGLV3-25	P04264
P02747	A0A0B4J1U7	P35908	P98160	P04208	IGLV3-27	O14791
P02748	P01591	P19013	P02765	Q13103	IGLV6-57	P05556
P02749	A0A5H1ZRQ3	P13647	O14791	B4E2V5	IGHV1-69	Q13201
P02750	P01602	P04259	O43707	P01743	IGHV1-46	P20851
P02751	A0A0B4J2D9	Q53EQ0	P02746	H0Y9X3	IGHV3-11	O43707
P02753	P01593	B2R938	P05155	P48740	IGHV3-48	P00740
P02760	A0A075B7D4	P00695	P04075	P07355	IGHV3-23	P02749
P02763	A0A075B6R9	B4E2L7	P68032	P01011	IGHV3-13	P05156
P02765	P01615	Q9UBP3	P05160	P19827	IGHV3-53	P02788
P02766	A0A075B6S2	Q8N1M8	P68871	P00734	IGHV3-7	P02748
P02774	A0A075B6H7	Q9UJC9	O75083	P02774	IGHV3-9	P11142
P02775	A0A0A0MRZ8	Q96CT1	P68366	P13645	IGHV2-5	P07358
P02776	A0A0C4DH25	P03952	Q12913	P06396	PIGR	P04217
P02786	P06312	Q9UCF9	P25311	P50995	IGKC	P04406
P02787	A0A0C4DH24	Q15146	P08519	Q14624	IGHG1	P01781
P02788	A0A0C4DH26	Q9UC65	Q9Y613	P01771	IGHG2	P26038
P02790	P0DOY2	Q9BZM8	Q8WUM4	P01031	IGHG3	P01609
P03950	A0A5H1ZRQ7	P01833	Q13418	B1AKG0	IGHG4	P01608
P03951	B9A064	Q2TU33	P20851	S4R460	IGHM	P68366
P03952	A0A075B6I4	P01743	Q9H4B7	P03952	IGHA1	P08519
P04003	A0A0B4J1U3	A0A075B7D0	P23528	P01019	IGHA2	P07437
P04004	P01700	A0A0B4J1V2	O14672	P43652	HBD	P68371
P04040	P01706	P01766	P05107	P01042	APOA2	P48740
P04070	P01704	A0A0B4J1V0	Q01518	P07996	APOC1	Q16610
P04075	A0A075B6J9	A0A0B4J1V1	P0DMV9	P05556	APOC2	P01599
P04114	P01709	A0A0C4DH35	Q96PD5	O75636	APOC3	P08567
P04180	A0A075B6K4	A0A0C4DH36	P61224	Q6UX06	FGA	P27105
P04196	P01714	A0A0B4J1X8	P0DOY2	P02042	FGB	P01764
P04211	P80748	A0A0A0MS15	P11215	P00742	FGG	P19652
P04217	P01718	A0A075B6Q5	P06733	P01824	SLC4A1	P02654
P04220	A0A075B6H9	A0A0B4J1V6	P02766	P02765	CRP	P67936
P04275	A0A075B6I9	A0A075B7D8	P01833	P04180	APCS	Q4LDE5
P04278	P19827	A0A075B7B8	O75636	P00488	C1QA	Q9BXN1
P04406	P19823	A0A075B7E8	P67936	P01767	C1QB	P14625
P04433	Q14624	S4R460	P27169	F5GY80	C1QC	P16284
P04843	P03952	A0A0C4DH34	P02042	O14672	LRG1	P15144
P05019	P01042	P06331	P04406	Q9H257	FN1	P07900
P05023	P04264	A0A075B6R2	P15144	Q15848	RBP4	P07737
P05062	P13645	A0A0C4DH38	Q15833	P27701	ORM1	Q03591
P05067	P13646	A0A0B4J1U7	Q7L576	A0A075B6K0	AHSG	Q9BQE3
P05090	P02533	P04430	Q9BQE3	O95445	TTR	P01611
P05109	P08779	P01599	P02745	P01772	PPBP	P01779
P05141	Q04695	P01594	P37802	Q14520	PF4	P23528
P05154	P35908	P06310	P07737	P05556	TFRC	P01776
P05155	P13647	A0A087WW87	O00299	C9J0K6	HPX	O75636
P05156	P02538	A0A075B6R9	P29622	P02748	FTL	P06310
P05160	P04259	A0A0C4DH25	Q9H4M9	A0A075B6J9	FTH1	P05067
P05164	P35527	P01700	P00740	P63104	ANG	Q9NZP8
P05388	P18428	P01706	P02763	P06889	F11	P31946
P05543	Q08380	P01704	P35858	Q8N6G5	KLKB1	P02766
P05546	P08519	P01714	P16157	P00740	C4BPA	P02652
P05783	P07357	P01718	P01019	P02743	CAT	P01702
P06276	P00748	P04211	P0DOX8	P01613	PROC	P04208
P06310	P02745	A0A075B6I9	P36955	Q9NP80	ALDOA	P02730
P06312	D6RGJ1	A0A0B4J1Y8	P68371	A0A075B7F0	ANXA1	P35527
P06576	P02747	P05109	P11021	Q96PD5	LCAT	Q9BXR6
P06681	H0Y5D1	Q9UCJ1	P07360	P01880	HRG	Q01518
P06702	M0QXZ3	Q92954	P02750	Q07954	IGLV7-43	Q9C0C9
P06727	P01031	P00734	P07437	P05155	VWF	Q12913
P07195	P13671	B2R5Z2	P04070	P23083	GAPDH	P01833
P07225	P10643	A4D0P9	P02753	P18428	IGKV1-16	P23284
P07237	P07358	P02753	P05546	E9PKE3	IGKV1D-39	Q15404
P07357	P02748	P02787	P16671	P62937	GNAI2	P27348
P07358	A0A024R9J3	P02768	O75882	P63267	APOD	P61224
P07360	Q5TFM2	P02743	P05023	P61224	ITGB3	P06888
P07437	D6R9Z8	P27169	P17301	P04217	S100A8	P23142
P07451	Q14766	P11166	Q95365	A0A075B6I0	CFI	O14672
P07954	P48740	P07996	P69905	P11166	F13B	Q9NY65
P08185	O00187	Q9UK21	P01591	Q04756	MPO	Q14764
P08238	P11226	A0A087WT59	Q15404	P01602	ITGB1	P01596
P08294	P02763	P02654	P30495	P01780	BCHE	P08709
P08311	P19652	P02774	P61158	A0A075B6S6	IGKV2-30	P78509
P08519	Q96PD5	P07225	P30460	Q15485	IGKV4-1	P04075
P08571	P01833	P01141	P22891	Q8NA61	IGHV4-34	P12111
P08603	P00747	Q99806	P27918	P19652	C2	P00748
P08670	P27169	P25311	P35749	P09525	S100A9	P03951
P08697	Q8N271	P02766	Q03591	P55058	ENO1	P48059
P09104	P07225	P04004	P30481	P07357	LDHB	P01767
P09172	P07477	P04275	Q9UK55	D6REX5	PROS1	P16671
P09417	Q7RTS3	Q31612	P08575	P01779	P4HB	P08575
P09871	P20742	P30460	P00748	P02775	C8A	P61981
P0C0L4	P02753	Q29718	P51884	P12429	C8B	P21810
P0C0L5	Q6ZNA4	Q29865	P31146	P11226	GP1BA	P08238
P0CG05	P49908	P30504	P07900	P20742	C8G	P21926
P0DJI8	P01009	Q5U1F4	P18428	P02776	TUBB	P01614
P10643	P01011	F5H5M6	P27348	P23229	PFN1	P39060
P10720	P29622	P01764	P02652	A0A075B7D8	ANXA6	P05546
P10809	P05154	P04433	P00558	P01604	SERPINA6	P04433
P10909	P01008	P0DP01	Q9NY65	Q8NG11	CTSG	P11678
P11021	P05546	A0A0C4DH32	P13647	P08758	ITGA2B	P14618
P11047	P36955	P01591	P19652	Q86UX7	LPA	P11215
P11142	P08697	A0A0A0MT89	P12109	H3BTH3	PLEK	P98160
P11226	H9KV48	A2NJV5	P01889	Q9Y624	CD14	P02655
P11498	I3L145	B4DZY8	Q9Y4G6	P01773	CFH	P06309
P11586	Q8TF72	O15495	P31946	P12259	FCGR3A	Q15833
P11597	Q99835	Q3B7H5	P11678	Q5VZR0	F7	P08697
P12111	P02787	Q14532	P50995	P04206	ANXA5	P05107
P12259	P07996	O76014	Q9NP58	E9PP50	ANXA4	P07585
P12814	A0A075B6Z2	A2RRM5	P14625	B1AH77	C1S	P11021
P12955	P02766	P19012	P02776	P01776	C4B	P13746
P13639	P04004	P08779	P03951	P18206	SAA1	P02753
P13671	P04275	Q04695	P04899	P48059	SAA2	P27169
P13716		P05783	P62258	Q5T085	IGHA2-2	P47756
P13727		Q7Z794	P48059	P48740	IGHD	P35241
P13796		P02538	P32119	P35579	IGHE	O95810
P13804		O95678	O14818	I3L1G4	IGHG1-2	P06753
P14543		Q5XKE5	P08473	P07737	IGHM-2	P06681
P14618		Q6KB66	P12429	P0CG06	IGKC-2	P55072
P14625		Q8TD95	Q14520	A0A075B6I2	IGLC1	P25311
P14868		P10720	P35241	P62258	IGLC2	P13645
P15104		Q2NKL2	P13746	P01008	IGLC3	P62258
P15144		O15136	P49747	P08567	IGHV1-8	P09493
P15169		A0A0F7T7M3	P62873	P01624	IGHV3-30-3	Q00610
P15814		A0A0F7TBJ2	P62879	Q96CX2	IGHV3-30-5	P01892
P16403		A0A0F7T0G6	P50895	P67936	IGHV4-38-2	P15311
P16930		P01768	P01892	P04430	IGKV1-13	O75882
P17858		A0A0F7T7H1	Q9NZN3	Q5JR06	CALM3	P01621
P17936		P01763	Q9Y2A7	P48741	SRGN	P48426
P18065		P01767	P06276	E7EU05	TXN	Q15485
P18206		A0A0B4J1X5	O75955	P80723	C7	Q96PD5
P18428		A0A075B7F0	Q562R1	Q16851	PF4V1	P05090
P18621		A0A075B7F1	Q15582	Q15389	CLU	Q14520
P19652		P0DP07	Q27J81	P15144	HSPA5	Q04917
P19823		P01825	P22792	P35527	HSPA8	Q9NZN3
P19827		A0A075B6S5	P60900	A0A075B6K7	SLC2A1	P06733
P20618		P01597	P39060	P02792	SLC2A3	P16157
P20742		A0A0C4DH68	P04083	P16284	MBL2	P01019
P20851		A0A075B6S6	Q95604	P26038	CETP	P05534
P20962		A0A075B6H7	Q92954	D6R904	EPX	P04899
P21399		A0A0A0MT36	P25786	P84077	COL6A3	Q9H4M9
P21796		A0A075B6I4	Q9H0U4	P05164	F5	Q9HBI1
P22033		P01699	P05543	P00748	ANXA3	P35908
P22105		P01715	P62805	E7EUT5	ACTN1	P31146
P22307		P80748	P13796	O95866	GP1BB	P61158
P22314		P01717	P04278	P02763	C6	P62937
P22352		A0A075B6I1	P54920	P00491	CD59	Q9Y613
P22626		A0A096LPE2	P05534	P07360	PKM	P05164
P22692		P29350	Q8NBJ4	H9KV75	GP9	Q06033
P22792		P01893	P02747	Q06033	ANPEP	P36955
P22891		A0A075B7B6	P11169	P00451	IGLL1	P13611
P22897		P14618	P15311	Q9UQP3	CD44	P04040
P23083		A7YIJ8	Q14644	J3KRP0	PECAM1	P00558
P23246		Q6PJF9	P62834	P07359	CD36	P11277
P23526		P02735	P61981	Q9BXR6	IGFBP3	P62834
P23786		P15636	P08195	E9PJK1	VCL	Q7L576
P24534		P05452	Q9HBI1	P07476	LBP	P83593
P24593		P49746	O75563	P32119	ORM2	P01624
P24821		D3DUX1	O00187	Q5SYQ7	ANXA7	P16403
P25311			Q04917	P04040	PSMB1	P07360
P25398			O75558	P01137	PZP	P10412
P25705			Q93050	Q9Y303	C4BPB	P35858
P25786			Q76LX8	P01614	FLNA	P08473
P25788			P26927	F8VV32	CD9	O15143
P25789			P51149	P50552	UBA1	Q9Y6C2
P26927			P02655	P14618	GPX3	P11166
P27169			P14780	E7EXA3	CPN2	P12931
P27918			Q93084	P01266	PROZ	P15169
P28066			P21810	H0YDZ8	MRC1	Q9H0U4
P28838			P12110	F2Z2V0	IGHV1-2	Q14644
P29122			P16188	P06314	ITGA6	P22792
P29401			P11226	P23142	CFL1	O00187
P29622			P07195	P01112	TNC	P05155
P29692			P30499	P30685	AZGP1	P17301
P30041			P30501	Q12913	PSMA1	Q14766
P30047			P02656	P26927	PSMA2	P60981
P30084			P06753	P01620	PSMA3	Q8WUM4
P30447			Q13103	E5RJF6	PSMA4	P0DMV9
P30837			Q12805	P30453	MSN	P30101
P31040			P05452	P01594	CTNNA2	Q9Y251
P31327			P20073	P05160	MST1	P01743
P31930			Q04756	P01616	STOM	P29622
P32119			P00915	Q9HC84	PON1	Q14152
P32754			P05067	J3QS39	DPP4	P36980
P33908			P15169	Q13790	CALR	Q9ULV4
P34096			P30450	P55072	CFP	P51884
P34896			P30101	F8W1R7	PSMB8	P14770
P35222			P04040	P08473	PSMA5	P54920
P35443			P50552	P12931	PSMB6	P00915
P35542			P17936	P22352	SERPINA4	P01605
P35858			P02792	P00338	HLA-A-34	P01602
P36542			P0DJI8	Q9NQ84	HLA-A-66	O15144
P36871			P10644	H0YLS6	HLA-B-54	P80748
P36955			P08133	E7EPG1	SRI	Q14344
P36980			P02538	P22891	THBS4	P32119
P38646			P62820	F8WDD7	SAA4	P62820
P39023			Q15389	Q9C0H2	MYH9	P49908
P40197			Q14254	P08311	IGFALS	Q9Y624
P40926			Q96KN2	Q13118	KRT2	O00299
P42224			O60814	P04207	CFHR2	Q93084
P42765			P07237	P59666	PIK3CB	P08133
P43251			Q9UGM5	H0YFH3	BTD	P01763
P43652			Q02985	Q562R1	AFM	P05160
P45880			P61204	O00602	LIMS1	P01780
P46781			P61225	A0A075B6H9	MASP1	P61160
P46783			P01137	A0A075B6J3	HSPA7	P10124
P47756			Q9Y624	P06702	PSMB2	P07237
P48643			P12931	P07948	SELENOP	O75558
P48740			P06899	Q5T4B6	CAMP	P05023
P48741			P09525	B1AN99	ANXA11	P01619
P49189			P09972	C9IZP8	CRISP3	P50148
P49411			P60660	P16157	GALC	P09429
P49720			A0M8Q6	A6NJS3	PLTP	P20073
P49748			P62937	P12883	VCP	P35542
P49908			P02654	F8VNT9	CASP7	P60660
P50570			P08238	P20618	MTPN	P04211
P51884			P0DP23	P60709	DEFA3	P02549
P51991			Q9NQ79	O95810	CD81	P30499
P52907			P26022	Q6GTS8	ACTB	P13796
P53007			P05362	P06311	PSMA6	P62873
P53597			P35555	H0YDV5	RAB10	Q14254
P54108			Q8WWZ8	P51148	ACTR3	P10646
P54868			P25789	Q5H9A7	RAP1B	P50502
P55058			P36980	Q8WWI5	ERVK-7	P11169
P55263			P47756	P13796	LYZ	Q96IY4
P60174			A0A087WW87	A0A075B6R1	STXBP1	P04207
P60900			P11166	F8WDW9	B2M	P37802
P61006			P69891	P05107	YWHAE	P01708
P61160			O00151	C9JEN3	TMSB4X	O75563
P61247			Q70J99	P31946	HIST1H4A	P16401
P61626			P08311	A0A075B6J5	PPIA	P23083
P61769			P13611	Q13418	UBA52	P61626
P62158			P60953	P11169	RAC1	P22352
P62244			P02743	P19105	YWHAZ	P06737
P62753			O15144	P13716	ACTG1	P12109
P62805			P00746	P62820	ACTA1	P69891
P62834			P08571	P08123	TUBA4A	Q8TB73
P62917			P23634	O75131	HIST1H3A	P10644
P62987			P10720	Q08828	HBB	P07948
P63244			P01619	Q08211	HBG1	O15117
P63261			P50395	P06576	RELN	P02538
P63267			P20618	Q8IXQ6	GPLD1	P50552
P68366			O00560	P16671	S100A12	P62879
P68871			P14543	K7ENK9	IGLV3-21	P60174
P69892			A0A0C4DH38	P02741	DCD	P62805
P69905			P08185	Q01518	ARF1	P01127
P78371			P61626	Q29940	CAP1	P61006
P80108			Q9NZP8	P14770	GUCY1B1	Q8WUJ3
P80748			P05090	P55058	TEK	P13647
P98160			P02775	Q5GLZ8	CFHR3	Q8NBJ4
Q00266			P30041	Q9Y5F1	CFHR1	P52907
Q00610			O00194	P68363	YWHAH	P15153
Q01459			P30626	O00187	LRP1	P04083
Q02985			Q9Y696	P07951	LGALS3BP	P07195
Q03154			P52566	P28070	DSC1	P11226
Q03591			A0A075B6K4	Q8WZ42	FGL1	Q14393
Q06033			P09172	P01610	EFEMP1	Q9Y4D1
Q07954			Q9Y4D1	P25311	SPP2	P78417
Q08380			O15400	P30447	PDZK1IP1	P02750
Q08830			P09493	P02750	MMRN1	P13224
Q0VF96			P55160	Q8WWI5	ILK	P02533
Q12805			P07948	P80419	CUL1	P52566
Q12887			Q9UKK3	P53674	APOF	P19338
Q13103			P28070	P01708	GNA13	P08779
Q13185			P00918	P04075	HABP2	P61586
Q13201			P78417	G3V158	ITIH4	Q96KN2
Q13263			P01764	O95866	GANAB	P26927
Q13332			P0DP03	E9PBS1	MVP	P63000
Q13418			O95810	P01719	LTBP1	Q02985
Q13790			O14950	Q9UM82	PCOLCE	P18428
Q13813			P00491	O00560	ANGPT1	Q9C0H2
Q14520			P01780	P62158	RSU1	P01714
Q14624			P35443	P01344	FCN2	Q92930
Q14677			P27797	E7EMC6	CDSN	P04430
Q14697			Q92496	P01605	TGFBI	P01701
Q14766			O00161	P08185	ADIPOQ	P80108
Q15063			Q9ULV4	P04899	ECM1	Q9ULI3
Q15113			Q8TF42	P15169	RFX7	Q08431
Q15149			P52907	P11215	SVEP1	P01707
Q15365			A0A0B4J1Y9	P13798	KPRP	Q15166
Q15485			P0CG39	C9J2Z4	TNS3	Q9Y2A7
Q15582			P02533	E7ESP4	HIST2H3A	Q27J81
Q15848			P16452	P04070	SETX	Q9HAV0
Q16134			P08754	P25788	CATIP	P05543
Q16610			P60174	P60953	FERMT3	P12110
Q16706			P02794	O15400	RANBP3L	P17936
Q16772			P61421	O75594	OSTM1	P00491
Q16775			P11171	Q99816	WDR63	Q99613
Q2TAY7			P25788	P05543	FAM186B	Q92954
Q5T442			P28066	P01622	UBALD2	P08754
Q5VTE0			Q15555	Q15404	SMYD4	P13747
Q6DD88			Q9C0H2	A0A075B7E8	CPAMD8	P41218
Q6N021			P0DOX3	P08107	ASPM	P07384
Q6R327			P16109	H3BM38	AHI1	Q9UJU6
Q6UWP8			Q6UX06	Q15758	GOLM1	P01880
Q6UX71			A0A0C4DH33	B0YJC4	KMT2C	P29401
Q6UY14			P61586	P06733	SUN3	Q9NQ79
Q6YHK3			P50502	P31946	CEMIP	P12429
Q7Z5P4			P61020	O00299	SLC44A1	P09972
Q7Z7M0			Q9BWP8	E9PLH9	ITLN2	O00194
Q86V81			Q9ULI3	Q9UGM3	MUC16	P01612
Q86VB7			P12821	Q8NBJ4	TTN	P05452
Q86WU2			P12532	P26022	HLA-B-38	P14780
Q86YW9			P61006	Q6UWD8	TMBIM1	P50895
Q8IZD9			P04921	P07384	ESAM	P08185
Q8NBP7			P00451	P40222	KCTD12	Q92619
Q8NBQ5			A0A0C4DH31	Q13418	CCDC97	P61026
Q8NEB9			P08758	P01775	CPB2	P13987
Q8NHH9			P62136	Q5VY30	CNDP1	Q96C24
Q8TEA8			P22352	P02745	LRR1	O00560
Q8WYB5			P18433	P01612	DSCR8	Q15582
Q92743			P43251	C9JIS1	CDC5L	O00186
Q92820			P98194	Q00610	DOK1	P00918
Q92945			Q9HAV0	P01596	HIST1H2AJ	P04839
Q92947			A0A0B4J1V0	Q9H4B7	HIST1H2BL	P27797
Q92954			P10124	A0A075B6N7	TUBA1C	Q9H0B8
Q93088			A0A0A0MS15	B4DQX7	GORASP1	P50995
Q93099			Q92930	O75954	CFHR5	Q5T4S7
Q96F81			P06702	P01778	KDM5D	Q5JRA6
Q96FB5			P00338	H0YH81	PCDH11Y	Q9BWP8
Q96IY4			Q6Q788	G3V1Q4	TTYH3	P11362
Q96KN2			Q4KMQ2	Q9P2D8	PUS7L	O75116
Q96LL4			P07359	Q8WUM4	PARVB	Q15907
Q96PB7			P02741	P17301	MUC5B	P26583
Q96PD5			P48426	P51149	XAB2	O15031
Q96PK6			Q9UL25	Q658P3	RAB6B	P13667
Q96RQ3			P16615	P30041	SPTLC3	P04921
Q99436			P61160	Q96Q06	C1RL	Q6UX06
Q99611			P84095	P00338	CALML5	P61106
Q99623			Q01082	Q8WXW3	CHD7	P62158
Q99714			P07947	O00560	EXTL2	P05771
Q99784			P01593	Q86UF1	FETUB	P16109
Q99798			P22897	P02766	PCYOX1	O95445
Q99880			P06310	A0A075B6I1	SCN11A	Q70J99
Q9BQD7			P23284	Q9UK55	SERPINA10	O15511
Q9BWP8			Q9Y6W5	P61026	HPSE	Q96F07
Q9BXJ4			Q6UWL2	Q9NZN3	PIKFYVE	P23634
Q9BXR6			P01624	P61225	RAP2C	P16070
Q9BYV1			A0A0B4J1X5	P05546	TLN1	Q14019
Q9GZV4			P11234	Q15063	WASHC2C	Q15286
Q9H1Z8			P01127	D6RF62	F11R	P16615
Q9H497			P01599	P08133	FCGBP	P30740
Q9NQ79			P80108	P10316		P62993
Q9NZ08			O75131	P11597		Q8TF42
Q9NZP8			Q8IZ83	E9PMR4		Q15942
Q9NZU7			A0A0C4DH29	A0A075B6K5		Q9UGM5
Q9UBQ6			P10646	P01770		O00203
Q9UBT6			P04430	P01042		P13797
Q9UBV8			Q14019	G3XAM2		Q8IZP0
Q9UI17			Q8WWI5	P29622		P07359
Q9UI32			Q9H223	P00918		O43491
Q9UJS0			A0A087WSY6	P02788		P49747
Q9UK55			A0A0C4DH25	P07900		O75531
Q9UL12			Q15758	P61981		P30041
Q9UMX0			Q8N4L2	Q5JP53		P29144
Q9UQ80			P23083	A0A075B6S3		P20340
Q9Y277			P21926	A8MW50		Q6IBS0
Q9Y3E5			P62979	E9PNW4		P48509
Q9Y490			P61026	H7C2Z6		O75955
Q9Y4L1			P07384	H7C3I1		P01719
Q9Y6R7			P13224	P31146		P47755
			A0A0C4DH42	P46926		P02743
			A2NJV5	Q16610		Q16555
			P25787	Q5T3N1		P80511
			P29350	Q9NZP8		P08134
			O15117	F8WBR5		Q92496
			Q9Y315	A0A075B6K1		P11234
			Q9NRW1	B0QYP8		Q13790
			Q8WUJ3	C9JU14		O00161
			P06331	O14818		P16452
			P22748	P08575		Q8WWI5
			O15143	P15090		Q16851
			A0A075B6S2	P28066		Q14697
			Q14344	P28072		P07947
			O75954	Q4KMQ2		P0CG48
			P05109	Q7L576		Q92614
			P22314	Q9UL25		Q04756
			P36873	Q9Y2A7		Q15555
			Q00013	A0A075B6I4		Q9H939
			P28074	D6RFL4		P08311
			Q9BXN1	E9PBK6		P07355
			A0A0B4J1V6	E9PM31		P12532
			P07355	F8VR50		P51149
			O00602	F8WEW2		P61769
			P62993	G3V3U4		O60841
			O75923	H7BXK9		P01771
			P08779	P14209		P14543
			P61106	Q6UY14		P08174
			P33151	Q9Y6N6		P29350
			P49908	U3KQ22		O95866
			P24821	X6RJP6		Q15389
			P28065	A0A075B6R2		P30043
			P35542	A8MYE6		P04434
			P01762	F8WE65		P30626
			P49913	P06737		P09211
			P0DJI9			P61204
			P49720			P50395
			P20020			P60953
			P11717			O00602
			P14770			Q9UBW5
			Q8NI99			P03950
			P0DP04			A6NJ16
			Q8N392			P55160
			P06312			Q9H4G4
			P52209			P00338
			P19086			P22748
			Q96AP7			Q9Y6E0
			Q6YHK3			P18433
			P49407			P59998
			P27824			P36578
			P09211			Q9NRW1
			Q9HDC9			P22392
			P47755			Q8IZ83
			P01743			P63092
			P17927			Q15599
			Q15907			P24821
			A0A075B6K5			P61225
			P35625			P19440
			Q15113			P06241
			A0A0A0MRZ8			Q02878
			P31150			Q16181
			P28072			P11171
			Q8NG11			Q05655
			A0A0C4DH68			P19105
			P04839			P28066
			Q8IZP0			O00151
			P30740			Q93050
			O75340			P05362
			P60033			P07203
			P80748			P06311
			Q86WI1			O94985
			Q15942			Q06830
			P04180			Q9UHG3
			P11277			P01703
			Q99436			Q14247
			P07585			Q12805
			Q13576			O15400
			Q9BX67			Q4KMQ2
			P38606			P19086
			Q9HC84			Q14141
			P50148			Q08722
			P63000			P68104
			Q15485			P06276
			A0A0C4DH43			Q01082
			A0A0C4DH32			P09525
			Q96C24			P25786
			P13987			O75954
			Q8IWA5			P46109
			P03973			O60610
			Q99747			P11597
			B0I1T2			P53396
			P10768			P53801
			Q08431			Q13247
			A8K7I4			P08758
			Q9Y210			P55056
			P04908			Q8WUW1
			P01597			P00746
			P15153			O14818
			Q14112			O75340
			Q99439			Q8IWU5
			Q13790			P01137
			P62826			P35625
			P51148			P62328
			P40227			Q6YHK3
			Q15286			P49407
			P05154			O75923
			P59665			Q99439
			Q08830			P23467
			Q8N699			P58546
			P30825			Q9H223
			P51809			Q658P3
			O14745			Q5JSH3
			P29401			Q07955
			P42892			P42892
			P08174			P08571
			Q15365			P01034
			O15162			P13598
			Q7Z794			Q86WI1
			P0DP09			P80419
			P30044			O75888
			P50990			P27701
			P19338			P31150
			P60842			P49913
			Q86VB7			P05062
			O00391			Q15746
			A0A0B4J2H0			P18054
			Q15063			Q9H4F8
			O95445			Q15113
			P01699			Q01130
			O75531			P41226
			A0A0C4DH34			O60234
			P80188			P59665
			P16402			P27824
			O14786			Q00013
			A0A0B4J1Y8			Q9HCM2
			O60229			Q6UWL2
			P07602			P01601
			Q9Y251			Q9NVA2
			P05771			P29122
			Q8WWA0			Q96AX2
			P22694			P21291
			O15145			P35659
			Q658P3			O00139
			P80723			P50990
			Q96IY4			P20701
			P08709			P15814
			P06737			P46940
			Q9Y2G3			Q09666
			Q14247			P07305
			P20701			P60033
			A0A0B4J1X8			P52209
			P30086			Q9H7M9
			P12724			P04431
			P09429			P31431
			Q5JWF2			P08833
			A0A075B6S6			Q8NG11
			P13598			Q13576
			P21291			P08493
			P06241			P60900
			Q14697			P63010
			Q9H4G4			P28676
			Q01650			O43865
			P20340			P08648
			Q99497			P20338
			Q01813			P78371
			A0A0C4DH67			P51153
			O75695			Q9Y696
			P08648			Q08170
			P04792			P09496
			P05062			Q9BR76
			P29972			P03973
			Q06830			P17931
			A0A075B6I0			P04278
			P01700			P84095
			A0A0J9YXX1			P18124
			Q6IBS0			Q96CX2
			O15031			Q13642
			O75116			P51148
			Q86YW5			Q99497
			Q8WUW1			Q12841
			Q9BR76			P53999
			P19320			P50570
			P23560			O43306
			Q14152			P35555
			P13797			B0I1T2
			P55209			Q9NP58
			Q13642			O95716
			Q9UBW5			P15531
			P55103			P04438
			P53801			P13716
			Q12841			P61020
			Q96RT1			P20618
			Q10567			Q3ZCW2
			Q92734			Q9H2K8
			P18085			P80188
			Q09327			P11216
			P68104			P08195
			P22061			P80422
			P01344			P22314
			P61019			Q96AP7
			P55058			P06748
			P53990			O14745
			P01814			Q9UKV3
			Q96CX2			Q9Y262
			P35659			P35613
			Q16851			P55058
			P36871			P60228
			P58546			P48643
			P51690			Q5VY43
			Q8WUD1			P06317
			P13591			P01603
			P09543			P02741
			Q8NBS9			P13612
			P17612			Q10567
			Q969P0			Q9HDC9
			P10599			Q8WWZ8
			P19971			P61952
			P11597			P51159
			P01742			Q06481
			O75326			P06702
			A0A0J9YX35			P35443
			Q9Y6Z7			P15170
			P46940			P05388
			P35613			P55884
			Q16555			P61163
			P51153			Q01813
			P62328			Q9UDY2
			Q04656			P10451
			Q86UF1			P13489
			Q9UDY2			P09172
			P19440			O00159
			P61769			Q14C86
			Q15848			P00387
			P06744			P40227
			Q99829			P08621
			Q9HCM2			Q09327
			P01709			Q5T1M5
			O75015			Q6Q788
			Q9Y6E0			Q8N392
			P30043			P04180
			P01714			P62995
			O95716			Q9Y6W5
			Q9NP79			Q9Y5S2
			P08670			P40925
			Q9UHG3			Q9UKK3
			P55056			P49368
			Q96PL5			P06744
			Q15166			O15145
			P37840			P05060
			O14617			P21741
			P01706			P52565
			B2RUZ4			P63218
			P36578			P11413
			Q13813			Q14847
			P09486			P30273
			P25445			P55209
			Q9UJJ9			P28907
			O43639			P00325
			P28676			P62826
			Q9UIQ6			Q06187
			A0A075B6J9			Q99747
			Q9Y4L1			P17927
			P52565			P68036
			Q15836			P37837
			P01766			P29972
			Q99832			P05387
			Q13637			P01815
			Q96AX2			Q93008
			P28062			Q15084
			P37837			Q9Y210
			P01718			Q7L2H7
			P51575			P04843
			P10301			P25789
			P60981			P98194
			P33908			P17252
			P49368			O00391
			P00325			Q8N699
			P07203			P24557
			Q6UY14			P11586
			P53999			Q7LDG7
			P24592			Q16629
			P40197			P26447
			O95858			P33908
			P30153			O00592
			P16401			P04792
			P31948			Q9Y5B9
			O95497			Q99653
			P14151			P28845
			Q15599			Q16531
			P17987			P31948
			P55290			P09543
			P13489			O95782
			Q08722			O15371
			P32942			P04209
			P12830			Q5SSJ5
			O60234			P39023
			Q9Y376			P51690
			P18054			P63167
			P04843			P30044
			Q8TB73			P20702
			A0A087WSZ0			Q8IWA5
			P43405			Q9P289
			O60493			P43251
			P21980			P78386
			O60610			O75367
			O15127			P12821
			P01116			O60268
			P00441			Q9Y315
			P13667			Q96RT1
			O00203			P01824
			A0A0J9YVY3			P68431
			P01903			Q969P0
			P16070			P17987
			P20645			Q8NI99
			O60488			P60842
			P22392			P28906
			Q6UWP8			Q9H299
			Q14847			P01716
			P51790			P10599
			P27701			Q7L7X3
			Q02413			P32942
			A0A075B6R2			O76074
			A0A087WSY4			Q9NP72
			A0A075B6S5			P00441
			P28906			P10114
			Q12929			Q9NYU2
			Q92619			O60229
			A0A0B4J1U7			Q9NTJ5
			Q16853			Q96QS1
			O00186			O43451
			Q15366			O95819
			P40238			Q99685
			P01034			P22061
			P15090			P13807
			Q9H299			P00568
			P18124			Q9Y383
			P06748			P54709
			A0A075B6K0			Q9P126
			Q9HBH0			P20020
			P02100			P63241
			P15814			P62424
			P23219			P41240
			Q86VP6			P01615
			P08253			Q9NR31
			P36959			Q15185
			P49721			Q9Y2Q0
			Q3ZCW2			P24844
			Q6UXB8			P46777
			A0A075B6Q5			P21589
			Q9UEU0			P43405
			P20338			P25787
			O00139			Q99829
			O95866			P14314
			P68431			P56199
			Q9NVA2			P09104
			P50570			P01604
			P78371			P61313
			O43633			P28072
			P14555			P51452
			Q9NSC7			P01616
			Q16181			Q9BV40
			O75368			P05109
			Q9UQP3			P40197
			Q5SQ64			Q15365
			P51452			O95197
			P28799			P62256
			P13646			P30153
			P22105			Q9NR12
			Q15084			O14974
			Q5VY43			Q96KP4
			Q99828			Q15762
			Q6EMK4			P53990
			P03950			Q99733
			O15511			P23219
			P98172			P07148
			P81605			Q13464
			O75594			P07477
			P40306			P06858
			Q15746			O43633
			P22692			P18669
			Q15773			Q06124
			Q15185			P58166
			P41240			P50991
			P12955			Q96PL5
			P13716			P23526
			Q96KP4			P62241
			P30273			P11717
			Q9NUQ9			P06703
			Q9NVM1			O75695
			P14209			Q05682
			Q99805			Q13586
			P54108			O43488
			O43451			P14209
			O14964			P15529
			P01701			Q14008
			Q9UHW9			Q9UL26
			A0A075B6I9			P17858
			O95865			Q92743
			P13639			P00451
			P11586			Q15691
			Q07955			Q9P0L0
			Q99969			P50151
			Q14162			P23352
			Q9Y6X5			O14617
			Q99816			Q8WUD1
			P61088			P05186
			P18065			O43639
			O94923			P28070
			Q9C0C9			Q9NP79
			P35754			Q6IAA8
			Q05682			P63208
			Q9NR31			Q04656
			Q9H939			O00264
			P08637			Q9UL25
			Q9P289			Q9NTK5
			P01602			O00160
			P23467			Q96SJ8
			Q68DH5			P11766
			P16150			O94769
			Q7L7X3			Q9H4A3
			O00592			P28074
			Q7KZF4			Q07960
			P63208			Q13243
			P17813			P19971
			Q53TN4			P29279
			P06858			Q969T9
			P13612			Q3YEC7
			A0A0B4J1V2			Q08945
			P07741			Q13867
			P10451			Q99816
			Q13526			Q9Y6Z7
			Q9UN37			O75791
			P46109			P04632
			O95498			O75131
			P12318			P01710
			P62241			P30530
			Q4KMP7			Q13595
			Q14141			Q9Y5P4
			Q9Y3C5			P30086
			Q9NZZ3			Q14392
			Q14515			Q86VP6
			P43121			O95498
			P01601			P35237
			Q13043			Q9H425
			P02724			Q9UNF0
			Q16706			Q9BSJ8
			Q9BTU6			P51575
			P01703			O75326
			O00533			Q7Z4V5
			P48509			P51659
			P00568			P0C7P3
			O95747			Q9BX67
			Q6ZRP7			P61421
			P01854			P23276
			P11413			P36871
			P08631			P40429
			P13498			O00429
			Q9BXX0			Q8NBI5
			Q86Y82			P01699
			Q9H2K8			P78539
			B5ME19			Q9NUQ9
			Q8NBI5			Q15848
			Q9Y6M5			P84098
			P04085			O60488
			P09104			Q13435
			P11216			Q99832
			P31431			P54108
			O43665			P01111
			P40818			Q8IX19
			Q9ULL4			O15372
			P00387			P39687
			P24666			Q9UK41
			P15924			Q99969
			Q9NRY6			P62140
			O75791			Q7L591
			P00390			Q99426
			P16152			Q99436
			A0A0B4J1U3			Q16853
			Q9NZA1			O43852
			P29144			P09769
			P54709			Q9UIQ6
			P01033			Q8NBS9
			P31321			P54577
			P98095			Q5SQ64
			O60841			P34932
			Q9NY33			P36969
			P29279			Q9Y4L1
			P04746			P16152
			O75367			P33151
			Q10589			P62753
			A0A075B6I1			P16035
			P34096			P62330
			P35247			Q96AQ6
			Q16629			P25705
			P80511			P50238
			P59998			P27635
			Q9BV40			P08319
			P58215			P51572
			P27487			P01762
			Q7Z5G4			P81605
			P31939			Q9NV96
			Q9UQB8			Q9NQ84
			Q12846			Q8WWA0
			P05387			P49720
			Q9UQ16			O00303
			Q9NR12			Q96CW1
			Q9HBR0			O43504
			P09769			P48061
			Q9TQE0			P12318
			Q9UJU6			P49755
			P30511			O00501
			Q5T3F8			Q9BXP5
			Q9BSF0			P51809
			P35237			P30040
			Q6IAA8			P35813
			Q10588			Q02880
			P51159			Q16706
			Q15036			P62277
			Q15762			P31949
			P04211			Q8NBP7
			P29122			P12724
			Q92556			P38606
			Q9UBV8			Q9BY43
			P29965			Q13177
			P26447			Q96BY6
			P29966			O75874
			P61018			O00468
			Q9NZK5			P34096
			P04632			O95497
			P17252			Q9NQC3
			P17931			P30825
			O60832			P55290
			Q99719			P12955
			Q14314			Q08477
			Q6UX71			P22760
			Q92882			Q9Y376
			O15439			Q01469
			Q8TDL5			Q10588
			O94919			P61956
			A0A0A0MS14			Q8N5K1
			O60506			Q9H7D0
			P21281			O75347
			P53634			Q86YW5
			P11362			Q8NBQ5
			O14974			P15090
			P18669			P60520
			Q8WVM8			P33241
			P07738			Q7L014
			P60903			P55774
			Q9UPY6			Q9NSC7
			P78324			P28799
			O43306			P22692
			Q13247			Q9NQ34
			Q6PJF5			Q9ULH1
			P07148			P18084
			P08123			Q9BX97
			P07305			Q92556
			Q9NQ75			Q14165
			Q9BSJ8			P14151
			Q9NV96			Q99805
			Q96K49			P13639
			P29992			P80723
			P41222			Q76LX8
			P51151			P25788
			Q9NYL9			P08253
			Q7L591			P54803
			P01817			Q9H1E3
			P01704			P09486
			Q16539			Q9HCS7
			P63167			P14868
			P43487			P20645
			P49588			P01344
			Q6IQ22			Q14554
			P0C0S5			Q92688
			P63241			Q13347
			Q9P126			Q8N6Q3
			Q9NVJ2			Q8NBF2
			Q92820			Q13765
			Q99426			Q08830
			Q9H6Q3			Q9H3Z4
			P13497			P62266
			A0A075B6H9			Q13637
			Q9UNW1			P19256
			O75915			O60636
			P24158			Q5T3F8
			Q969T9			P10768
			O95084			Q7KZF4
			Q9BUN1			Q96CV9
			Q02818			O75400
			Q15223			P07741
			P59768			P49327
			O00571			P08294
			P84098			P11233
			P24071			Q9H479
			Q9H0B8			Q9HBR0
			Q15276			Q99808
			Q9P253			P00352
			Q9Y666			Q12929
			P08962			O14773
			Q53H76			O43747
			Q8NE01			P01911
			P31949			P01597
			Q6ZNJ1			P33527
			A0A0A0MT36			P47914
			O15371			P25445
			Q8N5K1			P10301
			Q92688			Q92820
			P78329			Q8N490
			Q15149			Q9UEY8
			Q15819			O94919
			P06239			P01742
			Q9Y287			Q92783
			Q8IWU5			P13761
			O00159			P11279
			Q86UD1			P49721
			Q8N6Q3			Q7Z6Z7
			Q8NG06			O43294
			Q9H270			Q10589
			P05019			Q96IU4
			Q02878			P05165
			P57057			Q9BTU6
			P53985			P58215
			Q7LDG7			Q13561
			Q14392			P23141
			Q9Y5C1			P84103
			A0A0G2JS06			Q9UPY6
			O60636			Q8N5C1
			Q99784			Q9NVJ2
			P20810			P07738
			P31944			P15880
			Q15642			P05166
			Q9Y2Q0			Q12768
			Q8NBQ5			P01903
			Q9NPH3			Q9Y639
			Q8N4C8			Q14112
			Q9UNK0			P50914
			Q9H479			P28482
			Q02880			P53985
			Q9UKV3			Q15149
			O60496			Q01970
			Q12907			P0DJI8
			Q7L9L4			Q9UQ35
			P14314			P46776
			P63218			O00622
			O43561			P04424
			P13693			Q96G03
			Q9Y2Q5			Q8NG06
			P05388			O43719
			P07477			P19397
			Q8IY22			Q6PJF5
			P61952			P10809
			Q96FN4			P17213
			Q9UDY4			O14964
			Q8WW22			P41222
			Q06187			Q7LBR1
			P07339			Q7Z4W1
			P45974			Q14314
			P52597			P19320
			P18577			O95218
			Q92626			P11387
			O95782			Q9Y5K6
			P28907			Q9Y2T2
			Q9NTK5			P0DMM9
			O95573			Q9UQ80
			Q5T0T0			P21281
			Q15067			Q53TN4
			P62829			O00743
			Q01469			P98082
			P40925			P51790
			Q13561			Q92626
			P19256			P05019
			P12273			Q8TAQ2
			P13473			A2RUS2
			Q9Y262			P36543
			Q9Y6B6			Q02952
			P02549			A8K7I4
			Q00765			P26641
			Q9UK41			Q9Y2G3
			P20936			Q9P253
			O00429			Q7L1Q6
			Q8IUI8			Q99719
			P07910			P13497
			P46531			P43034
			Q9Y4D7			Q86UD1
			P08294			O95466
			Q99733			P55103
			Q86U17			P23381
			P14923			P18577
			Q9NPY3			Q01433
			Q8N3D4			P22234
			P01705			Q14242
			P31323			Q9UEU0
			P49755			P09960
			P08493			P29965
			Q05655			Q9BQI4
			Q08170			P37840
			P41218			P23458
			Q13464			Q8N474
			Q8NFH8			Q5VW32
			Q92614			O75915
			P22894			O43396
			Q9H3Z4			P17174
			Q16658			P20160
			O00264			P24071
			Q99653			P59768
			Q5T1M5			O94804
			O00233			O60493
			Q14203			Q6ZRP7
			P24557			Q96HC4
			P13761			P06756
			Q9BTY2			P09382
			O75387			O95631
			P56199			Q13488
			P11279			Q13043
			P09496			Q9UQB8
			Q9UKV8			P12829
			O43747			O75477
			P07204			Q9HC35
			P35813			P61247
			O75347			Q8N8A2
			P09382			Q93070
			Q03154			P13473
			Q96IG2			P09417
			P55854			Q08495
			P31995			P43490
			Q06481			Q9P1Z2
			P54289			P26022
			Q9NQC3			P40818
			Q14008			O75348
			Q9Y383			Q9Y2I8
			P36543			P42768
			O43505			Q14642
			Q9Y316			Q9H336
			Q9NRA1			Q9Y5Z4
			O75643			P24593
			P02452			Q92539
			P06756			O43150
			P17858			Q9NZZ3
			Q6ZUX7			P61978
			Q9H425			Q7Z403
			P28845			Q17RC7
			Q7Z2W4			Q9BXJ4
			Q13822			Q15019
			Q92522			P50851
			P11766			Q92882
			P10619			Q14156
			Q14974			Q09028
			Q9Y3A6			Q6DD88
			Q8IX19			Q96K76
			P18084			Q9H3S7
			P50453			Q9HC38
			Q9BUL8			Q9UN37
			Q14849			P08263
			Q9BXS5			P00390
			Q09666			Q9Y274
			Q9UEY8			O60884
			Q5JXB2			O75387
			Q9UIJ5			Q9H0E2
			P48061			Q9UBQ5
			P41226			O95336
			Q02108			Q13822
			P22307			O15523
			Q7LBR1			P31689
			P11047			Q13093
			P31151			O43895
			Q8NHG7			Q8WW52
			Q9HCN6			P17980
			Q9Y5K6			P13693
			P56537			P21980
			P53396			Q68EM7
			O75022			P49588
			Q9BXJ4			P37235
			Q14118			Q2M389
			Q13530			Q14974
			Q6NYC1			Q13555
			P26583			Q5JQS6
			Q8TCT8			Q16644
			P62269			P07602
			Q13442			O95747
			Q03405			B2RXH8
			Q07020			P01033
			P23458			Q9NZB2
			Q9UNE7			P01769
			Q13332			O15335
			Q15435			P62316
			P34932			P22303
			Q92581			Q15363
			Q9UBS4			Q684P5
			P49257			O75396
			P00167			O75368
			Q9H1K6			Q9NS28
			P07858			Q07075
			O43294			Q92572
			Q15029			Q9ULD2
			P28838			P50453
			Q16543			O43561
			Q9Y5S2			P08962
			Q9NW15			Q92608
			Q7Z4W1			P43250
			P49758			Q8N9N7
			P21283			O60832
			Q92743			P01854
			P55145			P51813
			P06703			Q13144
			Q9NP59			Q9UJJ9
			Q15828			Q9Y2W1
			Q6P4A8			P18621
			Q9NYU2			Q6UXB8
			P26599			Q7L5N1
			Q9P1F3			P42356
			P17600			Q8N4L2
			P15529			P33176
			Q96CW1			Q9Y5C1
			O43488			P53004
			Q9H8H3			Q9BS40
			P01721			P61254
			Q9NRQ2			P49184
			Q14165			Q9P258
			Q93008			O43312
			P54803			P21964
			P11940			P15907
			P23526			Q9UBV8
			Q0ZGT2			Q8NEU8
			Q15691			P26639
			P60520			O00522
			Q13443			Q86WR7
			Q9H7M9			Q9P265
			P04080			Q9P107
			Q96QH2			P28062
			Q96HC4			P62269
			P62316			Q15642
			Q15019			Q4KMP7
			Q8TD55			Q05397
			P55010			Q86VB7
			P24534			Q86WC4
			Q95IE3			Q9Y3U8
			Q15363			P45974
			Q8NB37			P60985
			Q9BTT0			Q5H9R7
			Q8WZ75			Q8TD55
			P78536			Q9HCB6
			P11049			Q9Y394
			Q9NTJ5			Q8N9U0
			Q86SQ4			Q3LXA3
			Q86SF2			P09497
			P20774			Q7L9L4
			A0A0G2JMI3			Q15631
			Q9Y2W1			Q9BT09
			Q9NUM4			O95479
			O14618			Q14677
			Q9H444			Q6ZNJ1
			O94985			Q13200
			P57087			O14618
			P21589			P31939
			P55774			P06576
			P05060			Q12846
			P00352			Q9NY33
			Q9HD89			P37108
			Q99685			P05154
			P07108			Q08554
			P25685			Q9UIG0
			Q9P0L0			P14550
			O14662			P02792
			Q96BY6			P07108
			Q96BS2			Q13526
			Q9P1Z2			Q13094
			Q9H269			Q5T0T0
			P55083			O76094
			Q9NQ34			P41091
			P06732			P49773
			Q96AJ9			O15389
			Q9UQ80			Q92541
			P13727			Q8NHL6
			P42356			Q9UQP3
			Q13126			O14786
			Q92542			Q9H8H3
			Q9H3S7			Q96D71
			O94886			O15212
			O75874			Q8WZ73
			P20036			Q9UNW1
			Q92572			P56202
			P13807			O60496
			O15554			Q14515
			Q8N5C1			Q6ZUX7
			P50851			Q5TAQ9
			O95166			Q9GZP0
			Q9Y230			P35611
			P0DMN0			Q5QGZ9
			P08246			P23560
			P24593			O75608
			Q9NX62			Q8N1Q1
			P46459			O00193
			Q8NEU8			Q15311
			Q9Y274			P34910
			Q13093			Q9Y5B0
			P05186			Q9BZQ8
			Q9UBX5			Q86VM9
			Q92963			Q9BXS5
			Q96FZ7			Q13316
			Q13501			P16150
			Q9UL15			Q86Y82
			Q16602			P48739
			O95967			Q8TB24
			P17213			P22090
			Q08945			O00233
			P26572			Q9NZN5
			O15247			Q6NYC1
			O00481			P49756
			A0A0C4DH24			Q9Y266
			O00468			P52943
			P84103			P29692
			Q9NRX5			Q9UPN7
			Q9P265			Q96L08
			Q8IWB7			O15439
			Q12860			P25398
			O43895			Q96P48
			P19397			P62917
			Q14126			P12956
			Q15904			P16930
			Q8N128			O95232
			P55001			Q13277
			Q6UXH8			Q12907
			Q9BYB0			P15924
			Q9UQ35			Q6XQN6
			A0A0C4DH39			P22105
			Q14498			P14555
			P25686			P46934
			P08319			Q96J02
			P80303			P54136
			P48960			Q13336
			Q9UMY4			Q15257
			Q9ULP9			Q8NE71
			Q15257			Q9H444
			P14415			Q9HAU5
			O43852			P24534
			P22303			O95834
			Q53GQ0			Q9Y4D8
			Q92558			Q14203
			P25774			O60645
			Q9BX10			Q9NXH8
			Q9Y5Y7			P55060
			P31942			Q92530
			Q685J3			P09327
			Q5VW32			Q05209
			Q12965			Q9Y487
			P54577			Q04760
			P04179			P46459
			Q14393			Q14435
			P07093			Q9NV70
			P08833			P14317
			Q99808			P62750
			P51659			Q8TC12
			Q96QS1			Q92692
			P05198			Q8TDZ2
			P55884			Q9HBH0
			O95336			O43182
			P26373			Q9UL46
			O43516			Q5VVQ6
			Q15311			Q9H361
			P54727			P55145
			Q96KG9			P22102
			Q5JSH3			Q96BS2
			Q96SJ8			P55010
			Q92783			O00487
			P37235			Q9Y3P9
			P48507			Q9NR46
			P48067			Q92888
			P02462			Q9NRW7
			O15389			P69849
			Q8NDA2			Q53GQ0
			P24043			Q8N5J2
			Q92859			Q9NPH3
			P33121			Q9UMS4
			Q5JU69			P28065
			P07333			Q08174
			P29692			Q9H0X4
			Q9Y336			P07093
			Q8N9U0			Q9Y265
			Q16775			Q99615
			Q9BS26			P62191
			Q01970			O75390
			O00501			Q9UBQ6
			Q8N9N7			P21399
			Q9H336			Q96RD7
			P52788			P36957
			P78386			P51531
			Q9NY97			O00533
			P21730			Q6UY14
			P09960			Q13492
			P20848			O95870
			P13640			O43149
			O75144			P51606
			P49841			Q9NQ75
			P10586			P39656
			Q9Y240			Q01105
			O75888			Q00169
			P54725			Q96CS7
			P98088			P49189
			O00231			P22897
			P31645			Q9Y3F4
			Q6XQN6			P12883
			P42025			Q07108
			P51693			P43243
			P36269			Q9Y625
			Q99466			Q969H8
			Q93070			P49207
			P55786			Q9BPX6
			Q9NZD4			P62899
			Q02817			P40939
			P24387			Q16775
			Q68EM7			Q14204
			P14672			Q9UNE7
			P13501			Q9Y230
			P61313			O94923
			Q86WR7			P62333
			P20292			Q9Y608
			Q6ZVM7			Q9NR50
			Q5W0Z9			Q96FN4
			O95292			P46779
			Q9NP72			P01711
			Q96F46			O43427
			P46776			Q15056
			Q9H0E2			P49257
			Q13336			Q9NXV6
			P40189			Q9BS26
			Q04941			Q96AJ9
			Q86YV0			P61081
			P07988			Q13045
			Q9H9H4			Q9NZ08
			Q9UHD8			C4AMC7
			Q9Y3C6			P48735
			Q15165			Q9BVK6
			P07307			P01732
			Q9Y5S1			P33121
			P42566			Q96K49
			Q9NXU5			Q96FW1
			P16035			P12830
			Q9Y279			Q96AC1
			Q99614			Q9NR56
			P53004			P28838
			Q9Y646			P49591
			Q9H1C7			P13591
			P09467			P17812
			P10632			Q9HD42
			P61978			Q86YS7
			P62753			Q15063
			P46782			O43493
			Q9H1E3			P49458
			P49641			O15533
			P55899			P07339
			P14174			A5D8V6
			Q13303			Q14012
			Q9Y3F4			Q9Y4E1
			P16930			Q02108
			Q13316			P15498
			O75400			P01768
			O95297			Q92896
			O95197			Q96TA1
			Q9H4X1			Q13884
			O60645			Q9P2E9
			Q7Z7G0			Q9UBX5
			P22234			Q16787
			Q7Z403			P01266
			Q7Z7M0			P68402
			Q7L1V2			Q12974
			O14980			P40238
			O76074
			P30046
			P48444
			O95393
			P53041
			P14324
			Q13228
			Q8TAT6
			Q9NZ08
			Q8IU68
			P15374
			O15427
			O75477
			O43776
			Q9BZF9
			Q13488
			O15212
			Q16627
			P43307
			Q9Y4H4
			P09497
			Q00839
			P58166
			Q9UHY1
			Q4G0F5
			O75382
			Q96BY9
			P35900
			Q9UBC2
			O75592
			Q13636
			Q9NPQ8
			P36969
			Q16363
			Q9BSL1
			Q9UNF0
			P48643
			Q9UHA4
			Q92747
			Q9BY15
			Q16644
			Q13347
			Q9HCU9
			O43583
			Q9HC38
			P13798
			Q5VVQ6
			P07686
			Q14204
			O43768
			O75844
			P43353
			Q8WWA1
			P30530
			Q9H0X4
			P10721
			Q9UI08
			O95721
			Q9Y2T2
			Q06124
			Q01523
			P04440
			Q7Z4V5
			P55011
			Q5SSJ5
			P08397
			Q9C0E8
			P14317
			Q08174
			Q7Z3C6
			Q9UBQ6
			P06132
			Q5VTL8
			P51571
			Q9HAB8
			P62191
			O95428
			Q15382
			Q9GZZ9
			Q8WZ73
			P55327
			Q13586
			P21462
			Q9Y6Q9
			P49354
			Q9NY12
			P13533
			Q9UMS4
			O75832
			Q96DM3
			P62995
			Q969H8
			P29597
			Q08554
			Q8IZF2
			O60884
			Q96S97
			Q92187
			Q96L08
			P02686
			Q07817
			P61604
			Q02505
			P25815
			P48739
			P21964
			Q19T08
			O00244
			Q9H4F8
			Q99615
			Q9Y3C8
			P54136
			P35590
			Q13094
			Q5TFE4
			P54578
			Q9H3N1
			Q04771
			P78380
			Q9UHF1
			P08887
			Q96AG4
			Q9NPA2
			P16662
			Q14242
			Q96QK1
			Q9BY76
			O43914
			Q9H251
			Q9BX97
			Q9UBP0
			Q08495
			Q8IU85
			Q96N66
			Q15437
			O14775
			P08572
			Q8WUX1
			Q9BRL6
			Q9H2G2
			P0C7P3
			P30040
			O76076
			O15372
			Q9NP78
			Q04759
			Q13435
			Q86X29
			Q6WKZ4
			P61254
			Q96S99
			P35611
			Q92736
			Q9BZV1
			P49773
			Q96NZ9
			Q96Q89
			Q96CS7
			A6QL63
			A1L4H1
			Q7L5N7
			P23141
			Q13523
			P33527
			Q15058
			P68402
			Q9GZN8
			Q96FJ2
			Q01844
			O95479
			P23276
			Q6P2Q9
			Q8NHV1
			Q9NXL6
			O00421
			Q96S96
			P06127
			Q07075
			A0A1B0GTC6
			Q8N3F0
			Q15831
			Q8TAQ9
			P15291
			Q96SN8
			Q9NQW7
			Q93045
			Q9HCS7
			P53370
			Q8N5M9
			P46934
			Q9HB71
			Q96JB5
			Q8IYB3
			Q5JRA6
			Q14289
			P30531
			Q5QGZ9
			Q9Y6M7
			O60256
			Q17RC7
			P78559
			P21741
			O15232
			P00492
			Q9NX76
			O43312
			Q13467
			O15194
			P48736
			Q15329
			P58499
			Q13131
			Q9NZV5
			P13010
			Q9UQ53
			Q15208
			P51948
			Q8NBF2
			Q99704
			Q92611
			Q5SYB0
			P83881
			P15104
			Q8IXL6
			Q9BV20
			Q8IZJ1
			Q15858
			P49221
			P11168
			P61803
			Q8TCT9
			Q8TEW0
			Q14642
			O14798
			Q9BU23
			P32320
			P49247
			P49327
			Q04760
			Q6ZP82
			Q9NRV9
			Q5T619
			Q9UNN5
			Q6ZQN7
			Q14956
			Q96G03
			P46777
			O43150
			Q13444
			P49756
			Q9UIG8
			P01911
			P42768
			Q13156
			Q5W111
			P11117
			O43396
			Q8TAD7
			P31751
			Q8N6C8
			Q96T51
			Q9P0T7
			P16989
			P50991
			Q96PN6
			O60784
			Q8WW52
			Q99536
			Q9Y257
			Q8N912
			Q70IA8
			Q8NCM2
			O95980
			Q02763
			Q03181
			Q14C86
			Q9H7D0
			P52943
			P61086
			Q99996
			Q9GZP0
			Q4G0P3
			P00709
			Q86X76
			O75339
			Q16635
			P31689
			P43490
			P07998
			P39023
			Q7Z4F1
			Q99592
			P39656
			Q9Y2Z0
			Q14571
			Q69YU3
			P25398
			Q7RTP6
			Q7Z5P9
			Q14156
			Q9Y263
			P62917
			P14550
			P43250
			Q9HC07
			Q8TCG2
			Q8WXG6
			Q9BPU6
			Q86WC4
			Q5TEU4
			Q7L5N1
			Q16881
			O95466
			Q9UJ41
			P61247
			Q86YW9
			Q86TV6
			Q12974
			Q9H257
			Q9UNF1
			Q96NT3
			P46976
			Q9UK05
			O75663
			Q07108
			Q9HBW9
			P20023
			P23588
			P60022
			Q6UWE0
			P22760
			A0A075B6I4
			Q9H6X2
			Q3LXA3
			Q9UPQ3
			Q13492
			Q9NU22
			A2RUS2
			P26639
			Q4G0X9
			Q9BTF0
			Q8TB36
			P49281
			Q13554
			P18077
			Q3MIP1
			Q6IA17
			P49593
			Q9UJC3
			Q6UX27
			Q9UJ70
			Q9HCP0
			Q13308
			Q9HBL0
			Q9NQ38
			Q96AC1
			Q5VX52
			Q86VQ6
			Q12794
			A4D1E9
			Q92750
			Q86UQ4
			P23381
			Q8TDW0
			Q13367
			Q9C029
			P02461
			O43526

## Sheet: P1 GOBP
Category	Term	Count	%	PValue	Genes	List Total	Pop Hits	Pop Total	Fold Enrichment	Bonferroni	Benjamini	FDR	GO term	-log10p
GOTERM_BP_DIRECT	GO:0006958~complement activation, classical pathway	64	13.8829	9.85397e-76	P01880, P04433, O00187, P0CG05, P13671, P0C0L5, P0C0L4, P01718, P01714, P01834, P01877, P01876, P01599, P80748, P01871, P07358, P04003, P07357, P01594, P01031, B9A064, P15814, P10643, P01709, P01706, P00736, P01825, P07360, P01701, P01624, P01700, P01743, P01742, Q9NZP8, P01861, P06310, P01860, P01024, P04211, P01782, P06312, P01780, P11226, P01817, P01619, P01859, P01857, P02748, P02747, P01614,…	439	99	16792	24.7276	2.18857e-72	2.18857e-72	2.09988e-72	complement activation, classical pathway	75.0064
GOTERM_BP_DIRECT	GO:0006956~complement activation	59	12.7983	1.55982e-71	P04433, O00187, Q03591, P0CG05, P13671, P0C0L5, P0C0L4, P01718, P01714, P00746, P01834, P01599, P80748, P07358, P07357, P01594, P01031, P08603, P10643, P01709, P01706, P00736, P27918, P01825, P01701, P01624, P01700, P01743, P01742, P01861, P06310, P01860, P01024, P04211, P01782, P06312, P01780, P11226, P01817, P01619, P01859, P01857, P02747, P01614, P02746, P06681, P02745, P09871, Q15485, O75636,…	439	87	16792	25.94	3.46436e-68	1.73218e-68	1.66199e-68	complement activation	70.8069
GOTERM_BP_DIRECT	GO:0006898~receptor-mediated endocytosis	61	13.2321	3.32624e-49	P04433, P04114, O14791, P50570, P0CG05, P01718, P02649, P01714, P01834, P01877, P02647, P01876, P01599, P69905, P80748, P22897, P02760, P04004, P01594, A1L4H1, P01591, Q9Y4L1, P01709, P00738, P01706, P00739, P08571, P01825, P01701, P01624, P01700, P01743, P00533, P01742, P0DJI8, P06310, P04211, P01782, P06312, P01780, P02790, Q08380, P01817, P01619, P68871, Q00610, P01614, P05156, Q92954, P48740,…	439	186	16792	12.5445	7.38759e-46	2.46253e-46	2.36274e-46	receptor-mediated endocytosis	48.478
GOTERM_BP_DIRECT	GO:0002576~platelet degranulation	44	9.54447	4.70956e-41	P02671, P01042, P04217, Q08380, P12814, Q14624, P12259, P19652, P00747, O00391, P02749, P00746, P02647, P00488, P02765, Q16610, P02787, P05155, P62158, P02763, Q9Y490, P01011, P29622, Q13201, P05019, Q13103, Q06033, P18206, P49908, P01009, P68366, P02679, P04196, P04075, P02776, P04275, P05067, P02775, P02675, P02751, P08697, P01023, P10909, P07225	439	103	16792	16.34	1.04599e-37	2.61499e-38	2.50902e-38	platelet degranulation	40.327
GOTERM_BP_DIRECT	GO:0006508~proteolysis	75	16.269	4.44115e-35	P04433, P08519, Q03154, P12259, O00187, P0CG05, P0C0L5, P0C0L4, P01718, P00747, Q6UY14, P01714, P00746, P01834, P28838, P01599, P80748, P00740, P01594, P03951, P31327, P03952, P01709, P15144, P01706, P00736, Q96KN2, P01825, P00734, P01701, P01624, P01700, P01742, Q9NZP8, P01861, P06310, Q15113, P01860, P01024, P04211, P01782, P06312, P01780, P12955, P11226, P01817, P01619, P01859, P01857, P02747,…	439	500	16792	5.73759	9.8638e-32	1.97276e-32	1.89282e-32	proteolysis	34.3525
GOTERM_BP_DIRECT	GO:0038096~Fc-gamma receptor signaling pathway involved in phagocytosis	36	7.80911	2.38194e-26	P04433, P01780, P0CG05, P01817, P01619, P01718, P61160, P63261, P01859, P01857, P01714, P01614, P01834, P01599, P80748, P01594, A0M8Q6, P01709, P01706, P01825, P01768, P01602, P01701, P01624, P01700, P01766, P01721, P01743, P01742, P01861, P06310, P08238, P04211, P01860, P01782, P06312	439	127	16792	10.8427	5.29029e-23	8.81716e-24	8.45987e-24	Fc-gamma receptor signaling pathway involved in phagocytosis	25.6231
GOTERM_BP_DIRECT	GO:0038095~Fc-epsilon receptor signaling pathway	40	8.67679	3.47906e-25	P04433, P01780, P28066, P0CG05, P01817, P01619, P01718, P20618, P01714, P01614, P01834, P25789, P01854, P25788, P01599, P62158, P80748, P25786, P01594, A0M8Q6, P01709, Q99436, P01706, P01825, P01768, P01602, P62987, P01701, P01624, P01700, P01766, P01721, P01743, P01742, P49720, P60900, P06310, P04211, P01782, P06312	439	178	16792	8.59563	7.72698e-22	1.10385e-22	1.05912e-22	Fc-epsilon receptor signaling pathway	24.4585
GOTERM_BP_DIRECT	GO:0010951~negative regulation of endopeptidase activity	34	7.37527	9.56641e-25	P05546, P01042, P08519, Q14624, Q6YHK3, P12111, P0C0L5, P19823, P0C0L4, P08185, P19827, P01019, P02765, P05154, P05155, P02760, P01011, P29622, P04004, P01031, Q13103, P36955, Q06033, P01009, P01008, P04196, P05067, Q9UK55, P20742, P01024, P08697, P01023, P05543, P07225	439	121	16792	10.7481	2.1247e-21	2.65587e-22	2.54825e-22	negative regulation of endopeptidase activity	24.0193
GOTERM_BP_DIRECT	GO:0030449~regulation of complement activation	20	4.33839	2.29094e-23	P04004, P01031, P08603, P10643, Q99623, P13671, P0C0L5, P0C0L4, P27918, P02748, P07360, P06681, P20851, P05156, P00751, P01024, P07358, P04003, P07225, P07357	439	30	16792	25.5004	5.08817e-20	5.65352e-21	5.42443e-21	regulation of complement activation	22.64
GOTERM_BP_DIRECT	GO:0006955~immune response	52	11.2798	2.67832e-20	P01880, P04433, P30447, P01718, P01714, P01834, P01877, P01876, P01599, P80748, P07358, P07357, P04004, P01594, P01591, P23083, P15814, O75015, P10720, P10643, P01709, P01706, P00736, P27918, P01825, P01701, P01624, P01700, P01743, P01742, P06310, P01024, P04211, P01782, P06312, P01780, P13727, P01817, P01619, P02748, P02747, P01614, P01854, P61769, Q92954, P01768, P01602, P01766, P08311, P01721,…	439	421	16792	4.72454	5.94855e-17	5.94855e-18	5.7075e-18	immune response	19.5721
GOTERM_BP_DIRECT	GO:0045087~innate immune response	50	10.846	2.02611e-18	P01880, O14791, P0CG05, P13671, P0C0L5, P0C0L4, P00748, P01834, P01877, P01876, P01871, P04003, A1L4H1, P03950, P06702, P01591, B9A064, Q96PD5, P15814, P54108, P00736, P08571, Q9NZP8, P05067, P0DJI8, P01861, P02675, P01860, P02671, P05109, P11226, P01859, P01857, P02747, P02746, P06681, P01854, P02745, P02743, P09871, P04220, P61769, P05155, P20851, P05156, Q13263, A0M8Q6, P18428, P52907, P62987,…	439	430	16792	4.44774	4.49998e-15	4.09089e-16	3.92512e-16	innate immune response	17.6933
GOTERM_BP_DIRECT	GO:0006953~acute-phase response	18	3.90456	2.57045e-17	P01011, Q14624, P35542, P19652, P11226, P00738, P18428, P00734, P01009, P00966, P02765, P02743, Q86VB7, P02763, P0DJI8, P02741, P08697, P02751	439	39	16792	17.6541	5.70898e-14	4.75748e-15	4.5647e-15	acute-phase response	16.59
GOTERM_BP_DIRECT	GO:0050776~regulation of immune response	32	6.94143	3.26247e-17	P04433, P01780, P30447, P0CG05, P01817, P01619, P01718, P01714, P01614, P01834, P01599, P61769, P80748, P01594, A0M8Q6, P01709, P01706, P01825, P01768, P01602, P01701, P01624, P01700, P01766, P01721, P01743, P01742, P06310, P01024, P04211, P01782, P06312	439	178	16792	6.87651	7.24593e-14	5.5738e-15	5.34793e-15	regulation of immune response	16.4865
GOTERM_BP_DIRECT	GO:0006957~complement activation, alternative pathway	12	2.60304	2.49024e-16	P01031, P08603, P27918, P02748, P00746, P07360, Q9BXR6, P10643, P00751, P07358, P01024, P07357	439	13	16792	35.3082	4.93161e-13	3.95059e-14	3.79051e-14	complement activation, alternative pathway	15.6038
GOTERM_BP_DIRECT	GO:0050871~positive regulation of B cell activation	14	3.03688	1.6622e-14	P01880, B9A064, P15814, A0M8Q6, P0CG05, P01859, P01857, P01834, P01877, P01876, P01854, P04220, P01861, P01860, P01871	439	26	16792	20.5965	3.69871e-11	2.46116e-12	2.36143e-12	positive regulation of B cell activation	13.7793
GOTERM_BP_DIRECT	GO:0007596~blood coagulation	29	6.29067	4.5036e-14	P02671, P05546, P12259, P69892, P00747, P68871, P00488, P22891, P00742, P05154, P20851, P00740, P47756, Q13201, P03951, Q96IY4, P02042, P40197, P04070, P52907, P00734, P05160, P01009, P01008, P02679, P04275, P02675, Q9UK55, P07225	439	184	16792	6.02862	1.00112e-10	6.25155e-12	5.99823e-12	blood coagulation	13.3464
GOTERM_BP_DIRECT	GO:0006910~phagocytosis, recognition	14	3.03688	5.68794e-14	P01880, B9A064, P15814, A0M8Q6, P0CG05, P01859, P01857, P01834, P01877, P01876, P01854, P04220, P01861, P01860, P01871	439	28	16792	19.1253	1.26249e-10	7.43113e-12	7.13e-12	phagocytosis, recognition	13.245
GOTERM_BP_DIRECT	GO:0007597~blood coagulation, intrinsic pathway	12	2.60304	9.06462e-14	P03951, P01042, P03952, P40197, P00748, P02749, P00734, P00742, P05155, P04275, P00740, P01023	439	18	16792	25.5004	2.0121e-10	1.11847e-11	1.07315e-11	blood coagulation, intrinsic pathway	13.0427
GOTERM_BP_DIRECT	GO:0042157~lipoprotein metabolic process	15	3.2538	3.00054e-13	P04114, O14791, P06727, P08519, P11597, Q8NBP7, P04180, Q07954, P02649, P02647, P02656, P02655, P02654, P98160, P02652	439	38	16792	15.0989	6.66507e-10	3.50747e-11	3.36534e-11	lipoprotein metabolic process	12.5228
GOTERM_BP_DIRECT	GO:0044267~cellular protein metabolic process	23	4.98915	3.59083e-13	P24593, P02671, P35858, P05019, P22692, P62805, P06727, P18065, P00747, P00734, P17936, P62987, P02647, Q15582, P08311, P02766, P02788, P02743, P61626, P61769, P05067, P98160, P0DJI8	439	118	16792	7.45562	7.97441e-10	3.98762e-11	3.82603e-11	cellular protein metabolic process	12.4448
GOTERM_BP_DIRECT	GO:0042730~fibrinolysis	12	2.60304	9.3652e-13	P02671, Q96IY4, P03952, P00747, P00748, P00734, P02679, P04196, P05155, P02675, P08697, P07225	439	21	16792	21.8575	2.07991e-09	9.90482e-11	9.50345e-11	fibrinolysis	12.0285
GOTERM_BP_DIRECT	GO:0006911~phagocytosis, engulfment	14	3.03688	1.89977e-12	P01880, B9A064, P15814, A0M8Q6, P0CG05, P01859, P01857, P01834, P01877, P01876, P01854, P04220, P01861, P01860, P01871	439	35	16792	15.3002	4.21949e-09	1.91791e-10	1.84019e-10	phagocytosis, engulfment	11.7213
GOTERM_BP_DIRECT	GO:0006094~gluconeogenesis	13	2.81996	8.45586e-10	P04406, P40926, P11498, P53007, P36871, P00505, P00558, P05062, P60174, Q9UJS0, P04075, P02753, P09104	439	44	16792	11.3013	1.87804e-06	8.16542e-08	7.83453e-08	gluconeogenesis	9.07284
GOTERM_BP_DIRECT	GO:0050853~B cell receptor signaling pathway	14	3.03688	9.08229e-10	P01880, B9A064, P15814, A0M8Q6, P0CG05, P01859, P01857, P01834, P01877, P01876, P01854, P04220, P01861, P01860, P01871	439	54	16792	9.91681	2.01717e-06	8.4049e-08	8.06432e-08	B cell receptor signaling pathway	9.0418
GOTERM_BP_DIRECT	GO:0034375~high-density lipoprotein particle remodeling	9	1.95228	1.10241e-09	P55058, P04180, P02649, P06727, P02647, P02656, P02654, P02652, P11597	439	15	16792	22.9503	2.44845e-06	9.7938e-08	9.39693e-08	high-density lipoprotein particle remodeling	8.95766
GOTERM_BP_DIRECT	GO:0001895~retina homeostasis	12	2.60304	3.92403e-09	P01591, P63261, P01834, P01833, P01877, P01876, P02788, P02787, P61626, P61769, P25311, P01860	439	40	16792	11.4752	8.71523e-06	3.35203e-07	3.21619e-07	retina homeostasis	8.40627
GOTERM_BP_DIRECT	GO:0043691~reverse cholesterol transport	9	1.95228	6.99675e-09	P04180, P02649, P06727, P02647, P02656, P02655, P02652, P11597, P10909	439	18	16792	19.1253	1.55397e-05	5.75548e-07	5.52225e-07	reverse cholesterol transport	8.1551
GOTERM_BP_DIRECT	GO:0008203~cholesterol metabolic process	14	3.03688	1.84462e-08	P04114, P27169, O14791, P06727, P11597, Q8NBP7, P04180, P02649, P02647, P04040, Q13790, P02654, P05067, P02652	439	68	16792	7.87512	4.09683e-05	1.46318e-06	1.40389e-06	cholesterol metabolic process	7.73409
GOTERM_BP_DIRECT	GO:0042158~lipoprotein biosynthetic process	7	1.51844	2.39283e-08	P04114, P04180, P02649, P06727, P02647, P02652, P07237	439	9	16792	29.7504	5.31433e-05	1.83258e-06	1.75832e-06	lipoprotein biosynthetic process	7.62109
GOTERM_BP_DIRECT	GO:0019835~cytolysis	9	1.95228	3.03704e-08	P13671, P01031, P00492, O14791, P07360, P10643, P61626, P07358, P07357	439	21	16792	16.3931	6.74503e-05	2.24842e-06	2.15731e-06	cytolysis	7.51755
GOTERM_BP_DIRECT	GO:0042742~defense response to bacterium	19	4.12148	4.39268e-08	P01880, P06702, P13727, P05109, B9A064, P15814, P11226, A0M8Q6, P0CG05, P00738, P01859, P27918, P01857, P01834, P01854, P05164, P02775, P01861, P01860	439	145	16792	5.01214	9.75567e-05	3.14714e-06	3.01961e-06	defense response to bacterium	7.35727
GOTERM_BP_DIRECT	GO:0001523~retinoid metabolic process	12	2.60304	4.33369e-07	P04114, Q07954, P02649, P06727, P02647, P02656, P02766, P02655, P02753, P98160, P02652, O60218	439	61	16792	7.5247	0.00096205	3.00785e-05	2.88597e-05	retinoid metabolic process	6.36314
GOTERM_BP_DIRECT	GO:0042744~hydrogen peroxide catabolic process	8	1.73536	4.52463e-07	P32119, P68871, P06727, P30041, P04040, P05164, P22352, P69905	439	20	16792	15.3002	0.00100442	3.04521e-05	2.92181e-05	hydrogen peroxide catabolic process	6.34442
GOTERM_BP_DIRECT	GO:0006869~lipid transport	13	2.81996	5.84463e-07	P55058, O14791, P06727, P08519, P11597, P05090, P02649, P02647, Q13790, P02656, P05154, P02655, P02652	439	76	16792	6.54286	0.00129725	3.81792e-05	3.66321e-05	lipid transport	6.23324
GOTERM_BP_DIRECT	GO:0033700~phospholipid efflux	7	1.51844	7.65339e-07	P02649, P06727, P02647, P02656, P02655, P02654, P02652	439	14	16792	19.1253	0.00169838	4.85662e-05	4.65982e-05	phospholipid efflux	6.11615
GOTERM_BP_DIRECT	GO:0031639~plasminogen activation	6	1.30152	1.36403e-06	P02671, P03951, P03952, P02749, P02679, P02675	439	9	16792	25.5004	0.00302493	8.18786e-05	7.85607e-05	plasminogen activation	5.86518
GOTERM_BP_DIRECT	GO:0010873~positive regulation of cholesterol esterification	6	1.30152	1.36403e-06	P02649, P06727, P01019, P02647, P02654, P02652	439	9	16792	25.5004	0.00302493	8.18786e-05	7.85607e-05	positive regulation of cholesterol esterification	5.86518
GOTERM_BP_DIRECT	GO:0033344~cholesterol efflux	8	1.73536	2.50576e-06	P04114, P02649, P06727, P02647, P02656, P02655, P02654, P02652	439	25	16792	12.2402	0.00554985	0.000146455	0.000140521	cholesterol efflux	5.60106
GOTERM_BP_DIRECT	GO:0051918~negative regulation of fibrinolysis	6	1.30152	2.66956e-06	Q96IY4, P00747, P02749, P00734, P04196, P08697	439	10	16792	22.9503	0.00591155	0.000152028	0.000145867	negative regulation of fibrinolysis	5.57356
GOTERM_BP_DIRECT	GO:0061621~canonical glycolysis	8	1.73536	3.35235e-06	P14618, P17858, P04406, P00558, P05062, P60174, P04075, P09104	439	26	16792	11.7694	0.00741793	0.000186139	0.000178596	canonical glycolysis	5.47465
GOTERM_BP_DIRECT	GO:0017187~peptidyl-glutamic acid carboxylation	6	1.30152	4.78929e-06	P04070, P00734, P22891, P00742, P00740, P07225	439	11	16792	20.8639	0.0105807	0.000253262	0.000243	peptidyl-glutamic acid carboxylation	5.31973
GOTERM_BP_DIRECT	GO:0034374~low-density lipoprotein particle remodeling	6	1.30152	4.78929e-06	P04114, P02649, P01019, P05164, P02652, P11597	439	11	16792	20.8639	0.0105807	0.000253262	0.000243	low-density lipoprotein particle remodeling	5.31973
GOTERM_BP_DIRECT	GO:0030195~negative regulation of blood coagulation	6	1.30152	8.03436e-06	P04004, P01042, P04070, P02749, P02649, P07225	439	12	16792	19.1253	0.0176861	0.000414984	0.000398168	negative regulation of blood coagulation	5.09505
GOTERM_BP_DIRECT	GO:0070527~platelet aggregation	9	1.95228	9.01954e-06	P02671, P18206, P63261, P68871, P12814, P02679, Q13418, P02675, Q9Y490	439	41	16792	8.39647	0.0198332	0.000455282	0.000436833	platelet aggregation	5.04482
GOTERM_BP_DIRECT	GO:0001867~complement activation, lectin pathway	5	1.0846	1.50155e-05	O75636, P48740, O00187, P11226, Q15485	439	7	16792	27.3218	0.0327997	0.000724987	0.000695609	complement activation, lectin pathway	4.82346
GOTERM_BP_DIRECT	GO:0034372~very-low-density lipoprotein particle remodeling	5	1.0846	1.50155e-05	P04180, P02649, P06727, P02655, P11597	439	7	16792	27.3218	0.0327997	0.000724987	0.000695609	very-low-density lipoprotein particle remodeling	4.82346
GOTERM_BP_DIRECT	GO:0019731~antibacterial humoral response	9	1.95228	1.56228e-05	P03950, P30447, P01591, P01877, P01876, P02788, P04220, P61769, P05067, P01871	439	44	16792	7.82398	0.0341033	0.000738258	0.000708343	antibacterial humoral response	4.80624
GOTERM_BP_DIRECT	GO:0045471~response to ethanol	13	2.81996	1.85933e-05	P13716, P13639, P49411, Q15848, P05109, P00505, P08571, P24534, P04040, P07451, P24821, P02753, Q92820	439	105	16792	4.73578	0.040455	0.000860327	0.000825464	response to ethanol	4.73064
GOTERM_BP_DIRECT	GO:0006096~glycolytic process	8	1.73536	2.289e-05	P36871, P17858, P04406, P00558, P05062, P60174, P04075, P09104	439	34	16792	9.00013	0.0495686	0.00103753	0.000995482	glycolytic process	4.64035
GOTERM_BP_DIRECT	GO:0006641~triglyceride metabolic process	8	1.73536	2.79754e-05	Q8NBP7, P02749, P02649, P04040, P02656, P02654, P02652, P11597	439	35	16792	8.74299	0.0602433	0.00124267	0.00119231	triglyceride metabolic process	4.55322
GOTERM_BP_DIRECT	GO:0006979~response to oxidative stress	13	2.81996	2.98009e-05	P32119, P13716, O00244, O75882, P11226, P02649, P49908, P07451, Q16134, P05164, P00533, P22352, P05067	439	110	16792	4.52052	0.0640458	0.0012978	0.00124521	response to oxidative stress	4.52577
GOTERM_BP_DIRECT	GO:0002479~antigen processing and presentation of exogenous peptide antigen via MHC class I, TAP-dependent	10	2.1692	3.4963e-05	Q99436, P30447, P28066, P20618, P25789, P25788, P49720, P61769, P60900, P25786	439	63	16792	6.07152	0.0747157	0.00149332	0.00143281	antigen processing and presentation of exogenous peptide antigen via MHC class I, TAP-dependent	4.45639
GOTERM_BP_DIRECT	GO:0042632~cholesterol homeostasis	10	2.1692	3.97589e-05	P04114, Q8NBP7, P04180, P02649, P06727, P02647, P02656, P02655, P02652, P11597	439	64	16792	5.97665	0.0845195	0.00166612	0.00159861	cholesterol homeostasis	4.40057
GOTERM_BP_DIRECT	GO:0030198~extracellular matrix organization	17	3.68764	5.75758e-05	P04004, P02671, P12111, P51884, P11047, P14543, Q6UY14, Q15582, P24821, P02679, P02766, Q15063, P04275, P05067, P02675, P98160, P02751	439	196	16792	3.31765	0.120041	0.00236158	0.00226588	extracellular matrix organization	4.23976
GOTERM_BP_DIRECT	GO:0000302~response to reactive oxygen species	8	1.73536	5.84812e-05	P05090, P32119, P02649, P08294, P30041, P04040, P22352, P07237	439	39	16792	7.84627	0.121809	0.00236158	0.00226588	response to reactive oxygen species	4.23298
GOTERM_BP_DIRECT	GO:0051919~positive regulation of fibrinolysis	4	0.867679	6.91433e-05	P03951, P03952, P00747, P00748	439	4	16792	38.2506	0.142361	0.00274227	0.00263115	positive regulation of fibrinolysis	4.16025
GOTERM_BP_DIRECT	GO:0050830~defense response to Gram-positive bacterium	11	2.38612	7.17652e-05	P03950, A1L4H1, P30447, P18428, Q96PD5, P11226, P61626, P61769, P05067, P02741, Q15485	439	85	16792	4.95007	0.147342	0.00279633	0.00268301	defense response to Gram-positive bacterium	4.14409
GOTERM_BP_DIRECT	GO:0008228~opsonization	5	1.0846	8.4636e-05	P0C0L5, P18428, P11226, P02741, Q15485	439	10	16792	19.1253	0.171372	0.00318604	0.00305694	opsonization	4.07244
GOTERM_BP_DIRECT	GO:0046470~phosphatidylcholine metabolic process	5	1.0846	8.4636e-05	P27169, P04180, P06727, P80108, P11597	439	10	16792	19.1253	0.171372	0.00318604	0.00305694	phosphatidylcholine metabolic process	4.07244
GOTERM_BP_DIRECT	GO:0006099~tricarboxylic acid cycle	7	1.51844	8.68272e-05	P07954, Q99798, P53597, O75390, P40926, P31040, P21399	439	29	16792	9.2329	0.175396	0.00321406	0.00308381	tricarboxylic acid cycle	4.06134
GOTERM_BP_DIRECT	GO:0045429~positive regulation of nitric oxide biosynthetic process	8	1.73536	0.000111993	Q9BYV1, P68871, P50570, P00966, P01019, P00533, P08238, P10909	439	43	16792	7.11639	0.220225	0.00407765	0.00391241	positive regulation of nitric oxide biosynthetic process	3.95081
GOTERM_BP_DIRECT	GO:0006559~L-phenylalanine catabolic process	5	1.0846	0.000130263	P09417, P00439, Q93099, P16930, P32754	439	11	16792	17.3866	0.251237	0.00466634	0.00447725	L-phenylalanine catabolic process	3.88518
GOTERM_BP_DIRECT	GO:0022617~extracellular matrix disassembly	10	2.1692	0.000156121	P03952, P00747, P08311, P13796, P98160, P11047, P02751, P01023, Q92743, P14543	439	76	16792	5.03297	0.293033	0.00550387	0.00528084	extracellular matrix disassembly	3.80654
GOTERM_BP_DIRECT	GO:0006614~SRP-dependent cotranslational protein targeting to membrane	11	2.38612	0.000168384	P62244, P25398, P39023, P62917, P46781, P62987, P46783, P61247, P62753, P18621, P05388	439	94	16792	4.47613	0.312031	0.00584344	0.00560665	SRP-dependent cotranslational protein targeting to membrane	3.7737
GOTERM_BP_DIRECT	GO:0030168~platelet activation	12	2.60304	0.000208997	P02671, P40197, P00734, P12814, P12259, P02679, P04196, P10720, P02776, P04275, P0DJI8, P02675	439	115	16792	3.99136	0.371381	0.00714126	0.00685188	platelet activation	3.67986
GOTERM_BP_DIRECT	GO:0051603~proteolysis involved in cellular protein catabolic process	8	1.73536	0.000228751	Q99436, P11021, P20618, P25789, P25788, P49720, P60900, P25786	439	48	16792	6.37509	0.398371	0.00769781	0.00738588	proteolysis involved in cellular protein catabolic process	3.64064
GOTERM_BP_DIRECT	GO:0038061~NIK/NF-kappaB signaling	9	1.95228	0.000306941	Q99436, P28066, P20618, P25789, P62987, P25788, P49720, P60900, P25786	439	66	16792	5.21599	0.494305	0.0101749	0.00976256	NIK/NF-kappaB signaling	3.51294
GOTERM_BP_DIRECT	GO:0034382~chylomicron remnant clearance	4	0.867679	0.000332436	P02649, P02656, P02655, P02654	439	6	16792	25.5004	0.522152	0.0105207	0.0100944	chylomicron remnant clearance	3.47829
GOTERM_BP_DIRECT	GO:0034384~high-density lipoprotein particle clearance	4	0.867679	0.000332436	P02649, P02647, P02655, P02652	439	6	16792	25.5004	0.522152	0.0105207	0.0100944	high-density lipoprotein particle clearance	3.47829
GOTERM_BP_DIRECT	GO:0071353~cellular response to interleukin-4	6	1.30152	0.000332863	P11021, P13716, P39023, P22897, P08238, P05388	439	24	16792	9.56264	0.522605	0.0105207	0.0100944	cellular response to interleukin-4	3.47773
GOTERM_BP_DIRECT	GO:0006521~regulation of cellular amino acid metabolic process	8	1.73536	0.000336322	Q99436, P28066, P20618, P25789, P25788, P49720, P60900, P25786	439	51	16792	6.00009	0.52626	0.0105207	0.0100944	regulation of cellular amino acid metabolic process	3.47324
GOTERM_BP_DIRECT	GO:0043488~regulation of mRNA stability	11	2.38612	0.000356932	Q99436, P11142, Q92945, P28066, P20618, P25789, P62987, P25788, P49720, P60900, P25786	439	103	16792	4.08501	0.547464	0.0110104	0.0105642	regulation of mRNA stability	3.44741
GOTERM_BP_DIRECT	GO:0014912~negative regulation of smooth muscle cell migration	5	1.0846	0.000371277	P24593, Q15848, Q07954, P17936, Q13418	439	14	16792	13.6609	0.56166	0.0111433	0.0106918	negative regulation of smooth muscle cell migration	3.4303
GOTERM_BP_DIRECT	GO:0010875~positive regulation of cholesterol efflux	5	1.0846	0.000371277	P27169, P55058, Q15848, Q07954, P02649	439	14	16792	13.6609	0.56166	0.0111433	0.0106918	positive regulation of cholesterol efflux	3.4303
GOTERM_BP_DIRECT	GO:0006465~signal peptide processing	6	1.30152	0.000407237	P04070, P00734, P22891, P00742, P00740, P07225	439	25	16792	9.18014	0.59532	0.0120597	0.011571	signal peptide processing	3.39015
GOTERM_BP_DIRECT	GO:0070328~triglyceride homeostasis	6	1.30152	0.000493492	P02649, P06727, P02647, P02656, P02655, P11597	439	26	16792	8.82705	0.665901	0.0144217	0.0138373	triglyceride homeostasis	3.30672
GOTERM_BP_DIRECT	GO:0051436~negative regulation of ubiquitin-protein ligase activity involved in mitotic cell cycle	9	1.95228	0.000507681	Q99436, P28066, P20618, P25789, P62987, P25788, P49720, P60900, P25786	439	71	16792	4.84866	0.67627	0.0146436	0.0140502	negative regulation of ubiquitin-protein ligase activity involved in mitotic cell cycle	3.29441
GOTERM_BP_DIRECT	GO:2000427~positive regulation of apoptotic cell clearance	4	0.867679	0.000570501	P0C0L5, P0C0L4, P06681, P01024	439	7	16792	21.8575	0.71845	0.0162447	0.0155864	positive regulation of apoptotic cell clearance	3.24374
GOTERM_BP_DIRECT	GO:0060071~Wnt signaling pathway, planar cell polarity pathway	10	2.1692	0.000660093	Q99436, P28066, P20618, Q00610, P25789, P62987, P25788, P49720, P60900, P25786	439	92	16792	4.15767	0.76928	0.0185578	0.0178058	Wnt signaling pathway, planar cell polarity pathway	3.18039
GOTERM_BP_DIRECT	GO:0007584~response to nutrient	9	1.95228	0.000671996	P42224, P14618, Q15848, P23526, P00966, P18065, P06681, P01008, P02647	439	74	16792	4.6521	0.775304	0.0186563	0.0179003	response to nutrient	3.17263
GOTERM_BP_DIRECT	GO:0019083~viral transcription	11	2.38612	0.000695909	P62244, P25398, P39023, P62917, P46781, P62987, P46783, P61247, P62753, P18621, P05388	439	112	16792	3.75675	0.786934	0.0190817	0.0183084	viral transcription	3.15745
GOTERM_BP_DIRECT	GO:0051437~positive regulation of ubiquitin-protein ligase activity involved in regulation of mitotic cell cycle transition	9	1.95228	0.000803572	Q99436, P28066, P20618, P25789, P62987, P25788, P49720, P60900, P25786	439	76	16792	4.52967	0.832279	0.021765	0.0208831	positive regulation of ubiquitin-protein ligase activity involved in regulation of mitotic cell cycle transition	3.09498
GOTERM_BP_DIRECT	GO:0006754~ATP biosynthetic process	6	1.30152	0.000835431	P25705, P14618, Q9UJS0, P04075, P36542, P06576	439	29	16792	7.91391	0.843745	0.0220892	0.0211941	ATP biosynthetic process	3.07809
GOTERM_BP_DIRECT	GO:0048662~negative regulation of smooth muscle cell proliferation	6	1.30152	0.000835431	P24593, P03950, P05090, Q15848, P17936, Q13418	439	29	16792	7.91391	0.843745	0.0220892	0.0211941	negative regulation of smooth muscle cell proliferation	3.07809
GOTERM_BP_DIRECT	GO:0048261~negative regulation of receptor-mediated endocytosis	4	0.867679	0.000895155	Q8NBP7, P02656, P02655, P02654	439	8	16792	19.1253	0.863172	0.0229689	0.0220382	negative regulation of receptor-mediated endocytosis	3.0481
GOTERM_BP_DIRECT	GO:0034380~high-density lipoprotein particle assembly	4	0.867679	0.000895155	P02649, P06727, P02647, P02652	439	8	16792	19.1253	0.863172	0.0229689	0.0220382	high-density lipoprotein particle assembly	3.0481
GOTERM_BP_DIRECT	GO:0055114~oxidation-reduction process	30	6.50759	0.000899729	O95831, Q9UI17, P00450, P31930, O95479, Q86WU2, Q9UL12, O75106, P49189, P30041, Q8NBQ5, P11586, P09172, O00391, P07195, P31040, P00367, P22352, P32119, P09417, O43488, Q7Z5P4, O75891, P32754, O60218, P00439, Q93099, P08294, P05164, Q99714	439	592	16792	1.93837	0.864556	0.0229689	0.0220382	oxidation-reduction process	3.04589
GOTERM_BP_DIRECT	GO:0006413~translational initiation	12	2.60304	0.000933571	P62244, P25398, P39023, P62917, P46781, P62987, P46783, P61247, P62753, O00303, P18621, P05388	439	137	16792	3.35041	0.874372	0.023562	0.0226073	translational initiation	3.02985
GOTERM_BP_DIRECT	GO:0006730~one-carbon metabolic process	6	1.30152	0.000981284	Q00266, P23526, P07451, O75891, P00918, P11586	439	30	16792	7.65011	0.887015	0.024488	0.0234957	one-carbon metabolic process	3.00821
GOTERM_BP_DIRECT	GO:0006888~ER to Golgi vesicle-mediated transport	13	2.81996	0.00101463	Q8NHH9, O15155, Q13813, P12259, Q9Y4L1, Q6DD88, P04070, P00734, P01009, P00742, P22891, P00740, P07225	439	160	16792	3.10786	0.895088	0.0249521	0.023941	ER to Golgi vesicle-mediated transport	2.99369
GOTERM_BP_DIRECT	GO:0031145~anaphase-promoting complex-dependent catabolic process	9	1.95228	0.00103898	Q99436, P28066, P20618, P25789, P62987, P25788, P49720, P60900, P25786	439	79	16792	4.35766	0.900617	0.0249521	0.023941	anaphase-promoting complex-dependent catabolic process	2.98339
GOTERM_BP_DIRECT	GO:0033209~tumor necrosis factor-mediated signaling pathway	11	2.38612	0.0010439	Q99436, P42224, P28066, P20618, P25789, P62987, P25788, P49720, P05783, P60900, P25786	439	118	16792	3.56573	0.901698	0.0249521	0.023941	tumor necrosis factor-mediated signaling pathway	2.98134
GOTERM_BP_DIRECT	GO:0006414~translational elongation	5	1.0846	0.00104482	P13639, P49411, Q5VTE0, P29692, P24534	439	18	16792	10.6252	0.901899	0.0249521	0.023941	translational elongation	2.98096
GOTERM_BP_DIRECT	GO:0000184~nuclear-transcribed mRNA catabolic process, nonsense-mediated decay	11	2.38612	0.00111378	P62244, P25398, P39023, P62917, P46781, P62987, P46783, P61247, P62753, P18621, P05388	439	119	16792	3.53577	0.915844	0.026316	0.0252496	nuclear-transcribed mRNA catabolic process, nonsense-mediated decay	2.9532
GOTERM_BP_DIRECT	GO:0006928~movement of cell or subcellular component	9	1.95228	0.00180461	P07437, P18206, P61160, P05019, P63261, P08670, P52907, P47756, Q9Y490	439	86	16792	4.00297	0.981897	0.04219	0.0404803	movement of cell or subcellular component	2.74362
GOTERM_BP_DIRECT	GO:0051006~positive regulation of lipoprotein lipase activity	4	0.867679	0.00184488	P02749, P06727, P02647, P02655	439	10	16792	15.3002	0.983448	0.0426821	0.0409525	positive regulation of lipoprotein lipase activity	2.73403
GOTERM_BP_DIRECT	GO:0010903~negative regulation of very-low-density lipoprotein particle remodeling	3	0.650759	0.00200131	P02647, P02656, P02652	439	3	16792	38.2506	0.988314	0.0458237	0.0439668	negative regulation of very-low-density lipoprotein particle remodeling	2.69869
GOTERM_BP_DIRECT	GO:0042542~response to hydrogen peroxide	7	1.51844	0.0020305	P42224, P00738, P13639, P68871, P04040, P69905, P10809	439	51	16792	5.25008	0.989049	0.0460179	0.0441531	response to hydrogen peroxide	2.6924
GOTERM_BP_DIRECT	GO:0098609~cell-cell adhesion	17	3.68764	0.00208931	Q14677, Q15149, P14618, P13639, Q13813, P29692, P30041, P42224, P63244, P11021, P11142, P52907, P04075, P05783, P08238, Q15365, P47756	439	271	16792	2.39948	0.990393	0.0468723	0.044973	cell-cell adhesion	2.68
GOTERM_BP_DIRECT	GO:0071320~cellular response to cAMP	7	1.51844	0.00224578	P24593, P31327, Q15848, P00966, P62834, P05067, P05388	439	52	16792	5.14912	0.993218	0.0497269	0.0477119	cellular response to cAMP	2.64863
GOTERM_BP_DIRECT	GO:0098869~cellular oxidant detoxification	8	1.73536	0.00228002	P06702, P00738, P68871, P02649, P30041, P04040, P22352, P69905	439	70	16792	4.37149	0.993716	0.0497269	0.0477119	cellular oxidant detoxification	2.64206
GOTERM_BP_DIRECT	GO:0010043~response to zinc ion	6	1.30152	0.00228372	P31327, P13716, P05109, P00966, P00918, Q92820	439	36	16792	6.37509	0.993767	0.0497269	0.0477119	response to zinc ion	2.64136
GOTERM_BP_DIRECT	GO:0006412~translation	16	3.47072	0.00272112	P25398, P62917, P46781, P14868, P18621, P53007, P62244, P39023, P62987, P05141, P61247, Q9UJS0, P46783, P00533, P62753, P05388	439	253	16792	2.41901	0.997646	0.0586759	0.0562982	translation	2.56525
GOTERM_BP_DIRECT	GO:0006629~lipid metabolic process	12	2.60304	0.002779	P05090, P55058, P25705, P04180, P08519, Q13790, P02655, P02654, P11498, Q99714, P10909, P06576	439	157	16792	2.92361	0.997931	0.0593476	0.0569427	lipid metabolic process	2.55611
GOTERM_BP_DIRECT	GO:0050829~defense response to Gram-negative bacterium	7	1.51844	0.00299537	A1L4H1, P18428, P04220, P61626, P61769, P05067, P01871, Q15485	439	55	16792	4.86825	0.998722	0.0633592	0.0607917	defense response to Gram-negative bacterium	2.52355
GOTERM_BP_DIRECT	GO:0019430~removal of superoxide radicals	4	0.867679	0.00325336	P32119, P06727, P08294, P05164	439	12	16792	12.7502	0.999281	0.06753	0.0647935	removal of superoxide radicals	2.48767
GOTERM_BP_DIRECT	GO:0030212~hyaluronan metabolic process	4	0.867679	0.00325336	P19823, P19827, Q14624, Q06033	439	12	16792	12.7502	0.999281	0.06753	0.0647935	hyaluronan metabolic process	2.48767
GOTERM_BP_DIRECT	GO:0006520~cellular amino acid metabolic process	6	1.30152	0.00366074	P09417, P00505, P12955, Q9UI32, Q03154, P00367	439	40	16792	5.73759	0.99971	0.0752825	0.0722318	cellular amino acid metabolic process	2.43643
GOTERM_BP_DIRECT	GO:0090090~negative regulation of canonical Wnt signaling pathway	12	2.60304	0.00370613	Q99436, P28066, P22692, P20618, P02649, P25789, P18065, P62987, P25788, P49720, P60900, P25786	439	163	16792	2.81599	0.999738	0.0753124	0.0722605	negative regulation of canonical Wnt signaling pathway	2.43108
GOTERM_BP_DIRECT	GO:0019433~triglyceride catabolic process	5	1.0846	0.00373957	P04114, P31327, P02649, P02647, P02656	439	25	16792	7.65011	0.999757	0.0753124	0.0722605	triglyceride catabolic process	2.42718
GOTERM_BP_DIRECT	GO:0051592~response to calcium ion	7	1.51844	0.00391768	P02671, Q9UBV8, Q9UJS0, P02679, P00533, P62158, P02675	439	58	16792	4.61645	0.999836	0.0753124	0.0722605	response to calcium ion	2.40697
GOTERM_BP_DIRECT	GO:0032374~regulation of cholesterol transport	3	0.650759	0.00393347	Q07954, P06727, P02654	439	4	16792	28.6879	0.999842	0.0753124	0.0722605	regulation of cholesterol transport	2.40522
GOTERM_BP_DIRECT	GO:0010916~negative regulation of very-low-density lipoprotein particle clearance	3	0.650759	0.00393347	P02656, P02655, P02654	439	4	16792	28.6879	0.999842	0.0753124	0.0722605	negative regulation of very-low-density lipoprotein particle clearance	2.40522
GOTERM_BP_DIRECT	GO:0045833~negative regulation of lipid metabolic process	3	0.650759	0.00393347	P02656, P02655, P02654	439	4	16792	28.6879	0.999842	0.0753124	0.0722605	negative regulation of lipid metabolic process	2.40522
GOTERM_BP_DIRECT	GO:0032375~negative regulation of cholesterol transport	3	0.650759	0.00393347	P02655, P02654, P02652	439	4	16792	28.6879	0.999842	0.0753124	0.0722605	negative regulation of cholesterol transport	2.40522
GOTERM_BP_DIRECT	GO:0072378~blood coagulation, fibrin clot formation	3	0.650759	0.00393347	P02671, P02679, P02675	439	4	16792	28.6879	0.999842	0.0753124	0.0722605	blood coagulation, fibrin clot formation	2.40522
GOTERM_BP_DIRECT	GO:0051131~chaperone-mediated protein complex assembly	4	0.867679	0.00414814	P78371, P02743, P10809, P10909	439	13	16792	11.7694	0.999902	0.0774203	0.0742831	chaperone-mediated protein complex assembly	2.38215
GOTERM_BP_DIRECT	GO:0043568~positive regulation of insulin-like growth factor receptor signaling pathway	4	0.867679	0.00414814	P24593, P05019, P22692, P17936	439	13	16792	11.7694	0.999902	0.0774203	0.0742831	positive regulation of insulin-like growth factor receptor signaling pathway	2.38215
GOTERM_BP_DIRECT	GO:0051258~protein polymerization	4	0.867679	0.00414814	P04004, P02671, P02679, P02675	439	13	16792	11.7694	0.999902	0.0774203	0.0742831	protein polymerization	2.38215
GOTERM_BP_DIRECT	GO:0090263~positive regulation of canonical Wnt signaling pathway	10	2.1692	0.00420262	Q99436, P28066, P20618, P25789, P62987, P25788, Q13418, P49720, P60900, P25786	439	120	16792	3.18755	0.999913	0.0777835	0.0746315	positive regulation of canonical Wnt signaling pathway	2.37648
GOTERM_BP_DIRECT	GO:0008652~cellular amino acid biosynthetic process	5	1.0846	0.00432977	P00505, P00439, Q9UI32, P00367, P15104	439	26	16792	7.35588	0.999935	0.0794745	0.076254	cellular amino acid biosynthetic process	2.36354
GOTERM_BP_DIRECT	GO:0051289~protein homotetramerization	7	1.51844	0.00463956	Q00266, P00492, P17858, P04040, P04075, P22352, P34896	439	60	16792	4.46257	0.999967	0.0844628	0.0810402	protein homotetramerization	2.33352
GOTERM_BP_DIRECT	GO:0050832~defense response to fungus	5	1.0846	0.00497968	P06702, P05109, P08311, P05164, P04196	439	27	16792	7.08344	0.999985	0.0899176	0.0862739	defense response to fungus	2.3028
GOTERM_BP_DIRECT	GO:0030194~positive regulation of blood coagulation	4	0.867679	0.00517819	P06702, P00748, P02749, P00734	439	14	16792	10.9287	0.99999	0.0927481	0.0889898	positive regulation of blood coagulation	2.28582
GOTERM_BP_DIRECT	GO:0016032~viral process	17	3.68764	0.00542173	P02760, P30447, P02790, Q99436, P63244, P11142, P08670, P20618, P25789, P05141, P25788, P49720, P05783, P10809, P02652, P21796, Q9Y490	439	299	16792	2.17478	0.999994	0.0961526	0.0922563	viral process	2.26586
GOTERM_BP_DIRECT	GO:0016525~negative regulation of angiogenesis	7	1.51844	0.00545485	P42224, P02749, P01019, P35443, P04196, P02776, P36955	439	62	16792	4.31861	0.999995	0.0961526	0.0922563	negative regulation of angiogenesis	2.26322
GOTERM_BP_DIRECT	GO:0002223~stimulatory C-type lectin receptor signaling pathway	9	1.95228	0.00619119	Q99436, P28066, P20618, P25789, P62987, P25788, P49720, P60900, P25786	439	105	16792	3.27862	0.999999	0.106426	0.102113	stimulatory C-type lectin receptor signaling pathway	2.20823
GOTERM_BP_DIRECT	GO:0015671~oxygen transport	4	0.867679	0.00634877	P02042, P68871, P69892, P69905	439	15	16792	10.2002	0.999999	0.106426	0.102113	oxygen transport	2.19731
GOTERM_BP_DIRECT	GO:0006572~tyrosine catabolic process	3	0.650759	0.00644278	Q93099, P16930, P32754	439	5	16792	22.9503	0.999999	0.106426	0.102113	tyrosine catabolic process	2.19093
GOTERM_BP_DIRECT	GO:0014012~peripheral nervous system axon regeneration	3	0.650759	0.00644278	P05090, P02647, P24821	439	5	16792	22.9503	0.999999	0.106426	0.102113	peripheral nervous system axon regeneration	2.19093
GOTERM_BP_DIRECT	GO:0001887~selenium compound metabolic process	3	0.650759	0.00644278	Q00266, Q99611, P49908	439	5	16792	22.9503	0.999999	0.106426	0.102113	selenium compound metabolic process	2.19093
GOTERM_BP_DIRECT	GO:0030300~regulation of intestinal cholesterol absorption	3	0.650759	0.00644278	P06727, P02647, P02652	439	5	16792	22.9503	0.999999	0.106426	0.102113	regulation of intestinal cholesterol absorption	2.19093
GOTERM_BP_DIRECT	GO:0032489~regulation of Cdc42 protein signal transduction	3	0.650759	0.00644278	P02649, P02647, P02656	439	5	16792	22.9503	0.999999	0.106426	0.102113	regulation of Cdc42 protein signal transduction	2.19093
GOTERM_BP_DIRECT	GO:0051180~vitamin transport	3	0.650759	0.00644278	P02647, P43652, P02774	439	5	16792	22.9503	0.999999	0.106426	0.102113	vitamin transport	2.19093
GOTERM_BP_DIRECT	GO:0050766~positive regulation of phagocytosis	5	1.0846	0.00646893	P50570, P62834, P02765, P11226, P01024	439	29	16792	6.59493	0.999999	0.106426	0.102113	positive regulation of phagocytosis	2.18917
GOTERM_BP_DIRECT	GO:0051384~response to glucocorticoid	7	1.51844	0.0068676	P13716, Q15848, P18065, P06276, P02652, P10809, P15169	439	65	16792	4.11929	1	0.112154	0.107609	response to glucocorticoid	2.16319
GOTERM_BP_DIRECT	GO:0044130~negative regulation of growth of symbiont in host	4	0.867679	0.00766441	P18428, P08311, P05164, P11226	439	16	16792	9.56264	1	0.123353	0.118354	negative regulation of growth of symbiont in host	2.11552
GOTERM_BP_DIRECT	GO:0030301~cholesterol transport	4	0.867679	0.00766441	P04114, P04180, P02647, P11597	439	16	16792	9.56264	1	0.123353	0.118354	cholesterol transport	2.11552
GOTERM_BP_DIRECT	GO:0070542~response to fatty acid	4	0.867679	0.00912901	P27169, P13716, P00966, P04040	439	17	16792	9.00013	1	0.142533	0.136758	response to fatty acid	2.03958
GOTERM_BP_DIRECT	GO:0007160~cell-matrix adhesion	8	1.73536	0.00913317	P04004, P02671, P18206, P02679, P35222, Q13418, P02675, P14543	439	90	16792	3.40005	1	0.142533	0.136758	cell-matrix adhesion	2.03938
GOTERM_BP_DIRECT	GO:0035690~cellular response to drug	7	1.51844	0.00914047	P09417, Q15848, P62834, P00533, P02786, P08238, P80108	439	69	16792	3.88049	1	0.142533	0.136758	cellular response to drug	2.03903
GOTERM_BP_DIRECT	GO:1900026~positive regulation of substrate adhesion-dependent cell spreading	5	1.0846	0.00921244	P02671, P50570, P02647, P02679, P02675	439	32	16792	5.97665	1	0.142533	0.136758	positive regulation of substrate adhesion-dependent cell spreading	2.03563
GOTERM_BP_DIRECT	GO:0045907~positive regulation of vasoconstriction	5	1.0846	0.00921244	P02671, P09172, P02679, P00533, P02675	439	32	16792	5.97665	1	0.142533	0.136758	positive regulation of vasoconstriction	2.03563
GOTERM_BP_DIRECT	GO:0050821~protein stabilization	10	2.1692	0.00937193	Q99623, P05019, P04406, P78371, P02647, P48643, P22792, P08238, P10809, P10909	439	136	16792	2.81254	1	0.142533	0.136758	protein stabilization	2.02817
GOTERM_BP_DIRECT	GO:0060267~positive regulation of respiratory burst	3	0.650759	0.00949795	P01591, P01877, P01876	439	6	16792	19.1253	1	0.142533	0.136758	positive regulation of respiratory burst	2.02237
GOTERM_BP_DIRECT	GO:0048525~negative regulation of viral process	3	0.650759	0.00949795	P02788, P02743, P11226	439	6	16792	19.1253	1	0.142533	0.136758	negative regulation of viral process	2.02237
GOTERM_BP_DIRECT	GO:0042426~choline catabolic process	3	0.650759	0.00949795	Q9UI17, Q9UL12, Q93088	439	6	16792	19.1253	1	0.142533	0.136758	choline catabolic process	2.02237
GOTERM_BP_DIRECT	GO:0020027~hemoglobin metabolic process	3	0.650759	0.00949795	Q6N021, P02790, P04040	439	6	16792	19.1253	1	0.142533	0.136758	hemoglobin metabolic process	2.02237
GOTERM_BP_DIRECT	GO:0006954~inflammatory response	19	4.12148	0.0107341	P01011, P06702, P01042, P01031, P22692, P05109, O43866, P10720, O75882, P0C0L5, P0C0L4, P08571, Q16610, P02776, P02775, P61626, P02763, P02741, P01024	439	379	16792	1.91757	1	0.15911	0.152663	inflammatory response	1.96924
GOTERM_BP_DIRECT	GO:0033539~fatty acid beta-oxidation using acyl-CoA dehydrogenase	4	0.867679	0.0107458	Q92947, P13804, Q16134, P49748	439	18	16792	8.50013	1	0.15911	0.152663	fatty acid beta-oxidation using acyl-CoA dehydrogenase	1.96876
GOTERM_BP_DIRECT	GO:0032496~response to lipopolysaccharide	11	2.38612	0.0109814	P04114, P18428, P31327, P13716, P05109, P08311, P05164, P10720, P02776, P02775, P10809	439	164	16792	2.56559	1	0.161522	0.154976	response to lipopolysaccharide	1.95934
GOTERM_BP_DIRECT	GO:0007568~aging	11	2.38612	0.0114277	P24593, P05090, P13639, Q07954, P00966, P01019, P18065, P04040, P05164, P05155, P36955	439	165	16792	2.55004	1	0.166979	0.160213	aging	1.94204
GOTERM_BP_DIRECT	GO:0043567~regulation of insulin-like growth factor receptor signaling pathway	3	0.650759	0.0130689	P22692, P17936, P18065	439	7	16792	16.3931	1	0.18488	0.177388	regulation of insulin-like growth factor receptor signaling pathway	1.88376
GOTERM_BP_DIRECT	GO:0006101~citrate metabolic process	3	0.650759	0.0130689	Q99798, O75390, P21399	439	7	16792	16.3931	1	0.18488	0.177388	citrate metabolic process	1.88376
GOTERM_BP_DIRECT	GO:0030388~fructose 1,6-bisphosphate metabolic process	3	0.650759	0.0130689	P17858, P05062, P04075	439	7	16792	16.3931	1	0.18488	0.177388	fructose 1,6-bisphosphate metabolic process	1.88376
GOTERM_BP_DIRECT	GO:1900121~negative regulation of receptor binding	3	0.650759	0.0130689	Q15848, P61769, Q9NQ79	439	7	16792	16.3931	1	0.18488	0.177388	negative regulation of receptor binding	1.88376
GOTERM_BP_DIRECT	GO:0019885~antigen processing and presentation of endogenous peptide antigen via MHC class I	3	0.650759	0.0130689	P30447, P61769, Q9NZ08	439	7	16792	16.3931	1	0.18488	0.177388	antigen processing and presentation of endogenous peptide antigen via MHC class I	1.88376
GOTERM_BP_DIRECT	GO:0034976~response to endoplasmic reticulum stress	7	1.51844	0.0134887	P13639, P14625, P35443, O14983, Q9UMX0, Q9Y4L1, P07237	439	75	16792	3.57005	1	0.18961	0.181926	response to endoplasmic reticulum stress	1.87003
GOTERM_BP_DIRECT	GO:0042493~response to drug	16	3.47072	0.0137982	Q96IY4, P31327, P13716, P18065, P35222, P42224, P05090, P00966, P02647, P04040, P06276, P61769, P05023, P10809, P02652, Q92820	439	304	16792	2.01319	1	0.192742	0.184931	response to drug	1.86018
GOTERM_BP_DIRECT	GO:0050714~positive regulation of protein secretion	5	1.0846	0.0139113	P02671, P03950, P05019, P02679, P02675	439	36	16792	5.31258	1	0.193106	0.185281	positive regulation of protein secretion	1.85663
GOTERM_BP_DIRECT	GO:0014911~positive regulation of smooth muscle cell migration	4	0.867679	0.0144465	P04004, P05019, O14786, Q15063	439	20	16792	7.65011	1	0.198059	0.190034	positive regulation of smooth muscle cell migration	1.84024
GOTERM_BP_DIRECT	GO:0006541~glutamine metabolic process	4	0.867679	0.0144465	P31327, Q9UI32, P00367, Q92820	439	20	16792	7.65011	1	0.198059	0.190034	glutamine metabolic process	1.84024
GOTERM_BP_DIRECT	GO:0050728~negative regulation of inflammatory response	7	1.51844	0.0170847	Q9BXJ4, Q15848, P04070, P02649, P02647, P0DJI8, P36955	439	79	16792	3.38929	1	0.226421	0.217246	negative regulation of inflammatory response	1.76739
GOTERM_BP_DIRECT	GO:0090277~positive regulation of peptide hormone secretion	3	0.650759	0.0171269	P02671, P02679, P02675	439	8	16792	14.344	1	0.226421	0.217246	positive regulation of peptide hormone secretion	1.76632
GOTERM_BP_DIRECT	GO:0034379~very-low-density lipoprotein particle assembly	3	0.650759	0.0171269	P04114, P02656, P02654	439	8	16792	14.344	1	0.226421	0.217246	very-low-density lipoprotein particle assembly	1.76632
GOTERM_BP_DIRECT	GO:0010898~positive regulation of triglyceride catabolic process	3	0.650759	0.0171269	P06727, P02647, P02655	439	8	16792	14.344	1	0.226421	0.217246	positive regulation of triglyceride catabolic process	1.76632
GOTERM_BP_DIRECT	GO:0031102~neuron projection regeneration	3	0.650759	0.0171269	P02649, P06727, P02647	439	8	16792	14.344	1	0.226421	0.217246	neuron projection regeneration	1.76632
GOTERM_BP_DIRECT	GO:0010269~response to selenium ion	3	0.650759	0.0171269	P04114, P13716, P05388	439	8	16792	14.344	1	0.226421	0.217246	response to selenium ion	1.76632
GOTERM_BP_DIRECT	GO:0007155~cell adhesion	21	4.55531	0.0177162	P02760, P04004, Q13201, P35858, Q08380, P35443, P35222, P12111, P11047, P18206, P40197, Q15582, P24821, Q15063, Q14520, P04275, P05067, Q13332, P22105, P25311, P02751	439	459	16792	1.75003	1	0.232827	0.223392	cell adhesion	1.75163
GOTERM_BP_DIRECT	GO:0001558~regulation of cell growth	7	1.51844	0.0180774	P24593, P22692, P17936, P01019, P18065, P02786, Q92743	439	80	16792	3.34692	1	0.236176	0.226605	regulation of cell growth	1.74286
GOTERM_BP_DIRECT	GO:0055088~lipid homeostasis	5	1.0846	0.0182787	Q92947, P13804, P06727, P49748, P11597	439	39	16792	4.90392	1	0.237409	0.227789	lipid homeostasis	1.73806
GOTERM_BP_DIRECT	GO:0010906~regulation of glucose metabolic process	4	0.867679	0.0187816	P24593, Q15848, P22692, P17936	439	22	16792	6.95465	1	0.24112	0.23135	regulation of glucose metabolic process	1.72627
GOTERM_BP_DIRECT	GO:0043171~peptide catabolic process	4	0.867679	0.0187816	P15144, Q96KN2, Q03154, Q9NZ08	439	22	16792	6.95465	1	0.24112	0.23135	peptide catabolic process	1.72627
GOTERM_BP_DIRECT	GO:0050731~positive regulation of peptidyl-tyrosine phosphorylation	7	1.51844	0.0201799	P04004, P05019, Q15848, P01019, P35443, O14786, Q6R327	439	82	16792	3.26529	1	0.257583	0.247145	positive regulation of peptidyl-tyrosine phosphorylation	1.69508
GOTERM_BP_DIRECT	GO:0031638~zymogen activation	3	0.650759	0.021644	P03952, P00748, P00740	439	9	16792	12.7502	1	0.268555	0.257673	zymogen activation	1.66466
GOTERM_BP_DIRECT	GO:0003094~glomerular filtration	3	0.650759	0.021644	P01591, P01877, P01876	439	9	16792	12.7502	1	0.268555	0.257673	glomerular filtration	1.66466
GOTERM_BP_DIRECT	GO:0044342~type B pancreatic cell proliferation	3	0.650759	0.021644	P24593, P22692, P17936	439	9	16792	12.7502	1	0.268555	0.257673	type B pancreatic cell proliferation	1.66466
GOTERM_BP_DIRECT	GO:0007494~midgut development	3	0.650759	0.021644	P31327, P00966, P00533	439	9	16792	12.7502	1	0.268555	0.257673	midgut development	1.66466
GOTERM_BP_DIRECT	GO:0032930~positive regulation of superoxide anion generation	3	0.650759	0.021644	P01019, P00533, P02741	439	9	16792	12.7502	1	0.268555	0.257673	positive regulation of superoxide anion generation	1.66466
GOTERM_BP_DIRECT	GO:0006364~rRNA processing	12	2.60304	0.0249598	P62244, P25398, P39023, P62917, P46781, P62987, P46783, P61247, P62753, P18621, P05388, Q9UQ80	439	214	16792	2.14489	1	0.307976	0.295496	rRNA processing	1.60276
GOTERM_BP_DIRECT	GO:0014823~response to activity	5	1.0846	0.0252967	P31930, P13716, Q15848, P04040, P10809	439	43	16792	4.44774	1	0.310409	0.29783	response to activity	1.59694
GOTERM_BP_DIRECT	GO:0019732~antifungal humoral response	3	0.650759	0.0265938	P03950, P02788, P05067	439	10	16792	11.4752	1	0.322759	0.30968	antifungal humoral response	1.57522
GOTERM_BP_DIRECT	GO:0045723~positive regulation of fatty acid biosynthetic process	3	0.650759	0.0265938	P06727, P02647, P02655	439	10	16792	11.4752	1	0.322759	0.30968	positive regulation of fatty acid biosynthetic process	1.57522
GOTERM_BP_DIRECT	GO:0006635~fatty acid beta-oxidation	5	1.0846	0.0272714	P42765, Q15848, P30084, P23786, P49748	439	44	16792	4.34666	1	0.327404	0.314137	fatty acid beta-oxidation	1.56429
GOTERM_BP_DIRECT	GO:0006879~cellular iron ion homeostasis	5	1.0846	0.0272714	P00450, P02790, P02787, P02786, P21399	439	44	16792	4.34666	1	0.327404	0.314137	cellular iron ion homeostasis	1.56429
GOTERM_BP_DIRECT	GO:0050999~regulation of nitric-oxide synthase activity	4	0.867679	0.0293789	P50570, P00533, P62158, P30047	439	26	16792	5.8847	1	0.350809	0.336593	regulation of nitric-oxide synthase activity	1.53196
GOTERM_BP_DIRECT	GO:0006006~glucose metabolic process	6	1.30152	0.0304412	P24593, O95479, P05090, P36871, Q15848, P04406	439	67	16792	3.42542	1	0.361551	0.3469	glucose metabolic process	1.51654
GOTERM_BP_DIRECT	GO:0006098~pentose-phosphate shunt	3	0.650759	0.0319507	P29401, O95479, P60174	439	11	16792	10.432	1	0.369596	0.354619	pentose-phosphate shunt	1.49552
GOTERM_BP_DIRECT	GO:0002523~leukocyte migration involved in inflammatory response	3	0.650759	0.0319507	P06702, P05109, P02775	439	11	16792	10.432	1	0.369596	0.354619	leukocyte migration involved in inflammatory response	1.49552
GOTERM_BP_DIRECT	GO:0006081~cellular aldehyde metabolic process	3	0.650759	0.0319507	O43488, P49189, O60218	439	11	16792	10.432	1	0.369596	0.354619	cellular aldehyde metabolic process	1.49552
GOTERM_BP_DIRECT	GO:0034116~positive regulation of heterotypic cell-cell adhesion	3	0.650759	0.0319507	P02671, P02679, P02675	439	11	16792	10.432	1	0.369596	0.354619	positive regulation of heterotypic cell-cell adhesion	1.49552
GOTERM_BP_DIRECT	GO:0000096~sulfur amino acid metabolic process	3	0.650759	0.0319507	Q00266, P23526, Q93088	439	11	16792	10.432	1	0.369596	0.354619	sulfur amino acid metabolic process	1.49552
GOTERM_BP_DIRECT	GO:0001938~positive regulation of endothelial cell proliferation	6	1.30152	0.0339804	P03950, P35443, O14786, Q16610, Q6R327, P02750	439	69	16792	3.32614	1	0.391038	0.375192	positive regulation of endothelial cell proliferation	1.46877
GOTERM_BP_DIRECT	GO:0001666~response to hypoxia	10	2.1692	0.0367155	P03950, P13716, P14618, Q15848, P23526, P08294, P14625, P04040, Q15063, P10809	439	172	16792	2.22387	1	0.420335	0.403302	response to hypoxia	1.43515
GOTERM_BP_DIRECT	GO:0060416~response to growth hormone	3	0.650759	0.0376901	P24593, P31327, P00966	439	12	16792	9.56264	1	0.427091	0.409784	response to growth hormone	1.42377
GOTERM_BP_DIRECT	GO:0045717~negative regulation of fatty acid biosynthetic process	3	0.650759	0.0376901	P02656, P02654, P49748	439	12	16792	9.56264	1	0.427091	0.409784	negative regulation of fatty acid biosynthetic process	1.42377
GOTERM_BP_DIRECT	GO:0001937~negative regulation of endothelial cell proliferation	4	0.867679	0.0390028	P42224, P25705, P02749, P02649	439	29	16792	5.27594	1	0.435302	0.417663	negative regulation of endothelial cell proliferation	1.4089
GOTERM_BP_DIRECT	GO:0097421~liver regeneration	4	0.867679	0.0390028	P04004, Q96IY4, P62834, P00533	439	29	16792	5.27594	1	0.435302	0.417663	liver regeneration	1.4089
GOTERM_BP_DIRECT	GO:0071549~cellular response to dexamethasone stimulus	4	0.867679	0.0390028	P00966, Q13185, P00533, P36955	439	29	16792	5.27594	1	0.435302	0.417663	cellular response to dexamethasone stimulus	1.4089
GOTERM_BP_DIRECT	GO:0016485~protein processing	6	1.30152	0.0397496	P31930, P29122, P00748, Q8NEB9, P08311, P15169	439	72	16792	3.18755	1	0.44142	0.423532	protein processing	1.40067
GOTERM_BP_DIRECT	GO:0050852~T cell receptor signaling pathway	9	1.95228	0.0403295	Q99436, P28066, P20618, P25789, P62987, P25788, P49720, P60900, P25786	439	148	16792	2.32605	1	0.445631	0.427573	T cell receptor signaling pathway	1.39438
GOTERM_BP_DIRECT	GO:0010745~negative regulation of macrophage derived foam cell differentiation	3	0.650759	0.0437887	Q15848, P02741, P11597	439	13	16792	8.82705	1	0.469829	0.450791	negative regulation of macrophage derived foam cell differentiation	1.35864
GOTERM_BP_DIRECT	GO:0030516~regulation of axon extension	3	0.650759	0.0437887	Q99784, P50570, P02649	439	13	16792	8.82705	1	0.469829	0.450791	regulation of axon extension	1.35864
GOTERM_BP_DIRECT	GO:0001878~response to yeast	3	0.650759	0.0437887	P03950, P05164, P05067	439	13	16792	8.82705	1	0.469829	0.450791	response to yeast	1.35864
GOTERM_BP_DIRECT	GO:0010952~positive regulation of peptidase activity	3	0.650759	0.0437887	P05067, Q15113, P02751	439	13	16792	8.82705	1	0.469829	0.450791	positive regulation of peptidase activity	1.35864
GOTERM_BP_DIRECT	GO:0010288~response to lead ion	3	0.650759	0.0437887	P09417, P04040, P05067	439	13	16792	8.82705	1	0.469829	0.450791	response to lead ion	1.35864
GOTERM_BP_DIRECT	GO:0045780~positive regulation of bone resorption	3	0.650759	0.0437887	P00533, P02786, P00918	439	13	16792	8.82705	1	0.469829	0.450791	positive regulation of bone resorption	1.35864
GOTERM_BP_DIRECT	GO:0045721~negative regulation of gluconeogenesis	3	0.650759	0.0502238	Q9BXJ4, Q15848, P26927	439	14	16792	8.19655	1	0.506003	0.485499	negative regulation of gluconeogenesis	1.29909
GOTERM_BP_DIRECT	GO:0006820~anion transport	3	0.650759	0.0502238	Q9Y277, P45880, P21796	439	14	16792	8.19655	1	0.506003	0.485499	anion transport	1.29909
GOTERM_BP_DIRECT	GO:0042311~vasodilation	3	0.650759	0.0502238	P01042, P02649, P01019	439	14	16792	8.19655	1	0.506003	0.485499	vasodilation	1.29909
GOTERM_BP_DIRECT	GO:0006768~biotin metabolic process	3	0.650759	0.0502238	Q96RQ3, P43251, P11498	439	14	16792	8.19655	1	0.506003	0.485499	biotin metabolic process	1.29909
GOTERM_BP_DIRECT	GO:0045454~cell redox homeostasis	6	1.30152	0.0506141	O95831, P32119, O00391, P30041, P02788, P07237	439	77	16792	2.98056	1	0.506003	0.485499	cell redox homeostasis	1.29573
GOTERM_BP_DIRECT	GO:1900221~regulation of beta-amyloid clearance	2	0.433839	0.0514888	P02649, P10909	439	2	16792	38.2506	1	0.506003	0.485499	regulation of beta-amyloid clearance	1.28829
GOTERM_BP_DIRECT	GO:0060621~negative regulation of cholesterol import	2	0.433839	0.0514888	P02656, P02652	439	2	16792	38.2506	1	0.506003	0.485499	negative regulation of cholesterol import	1.28829
GOTERM_BP_DIRECT	GO:1902998~positive regulation of neurofibrillary tangle assembly	2	0.433839	0.0514888	P02649, P10909	439	2	16792	38.2506	1	0.506003	0.485499	positive regulation of neurofibrillary tangle assembly	1.28829
GOTERM_BP_DIRECT	GO:0002542~Factor XII activation	2	0.433839	0.0514888	P03952, P00748	439	2	16792	38.2506	1	0.506003	0.485499	Factor XII activation	1.28829
GOTERM_BP_DIRECT	GO:0035606~peptidyl-cysteine S-trans-nitrosylation	2	0.433839	0.0514888	P06702, P04406	439	2	16792	38.2506	1	0.506003	0.485499	peptidyl-cysteine S-trans-nitrosylation	1.28829
GOTERM_BP_DIRECT	GO:0032805~positive regulation of low-density lipoprotein particle receptor catabolic process	2	0.433839	0.0514888	Q8NBP7, P02649	439	2	16792	38.2506	1	0.506003	0.485499	positive regulation of low-density lipoprotein particle receptor catabolic process	1.28829
GOTERM_BP_DIRECT	GO:0001970~positive regulation of activation of membrane attack complex	2	0.433839	0.0514888	P13671, P01024	439	2	16792	38.2506	1	0.506003	0.485499	positive regulation of activation of membrane attack complex	1.28829
GOTERM_BP_DIRECT	GO:0035411~catenin import into nucleus	2	0.433839	0.0514888	P01019, P35222	439	2	16792	38.2506	1	0.506003	0.485499	catenin import into nucleus	1.28829
GOTERM_BP_DIRECT	GO:0006579~amino-acid betaine catabolic process	2	0.433839	0.0514888	Q9UI17, Q93088	439	2	16792	38.2506	1	0.506003	0.485499	amino-acid betaine catabolic process	1.28829
GOTERM_BP_DIRECT	GO:0046166~glyceraldehyde-3-phosphate biosynthetic process	2	0.433839	0.0514888	P29401, P60174	439	2	16792	38.2506	1	0.506003	0.485499	glyceraldehyde-3-phosphate biosynthetic process	1.28829
GOTERM_BP_DIRECT	GO:1903027~regulation of opsonization	2	0.433839	0.0514888	P20851, P04003	439	2	16792	38.2506	1	0.506003	0.485499	regulation of opsonization	1.28829
GOTERM_BP_DIRECT	GO:0001869~negative regulation of complement activation, lectin pathway	2	0.433839	0.0514888	P05155, P01023	439	2	16792	38.2506	1	0.506003	0.485499	negative regulation of complement activation, lectin pathway	1.28829
GOTERM_BP_DIRECT	GO:0006982~response to lipid hydroperoxide	2	0.433839	0.0514888	P06727, P22352	439	2	16792	38.2506	1	0.506003	0.485499	response to lipid hydroperoxide	1.28829
GOTERM_BP_DIRECT	GO:0070488~neutrophil aggregation	2	0.433839	0.0514888	P06702, P05109	439	2	16792	38.2506	1	0.506003	0.485499	neutrophil aggregation	1.28829
GOTERM_BP_DIRECT	GO:0002931~response to ischemia	4	0.867679	0.0539999	O95831, P13639, Q9Y4L1, P10809	439	33	16792	4.63643	1	0.526026	0.50471	response to ischemia	1.26761
GOTERM_BP_DIRECT	GO:2001244~positive regulation of intrinsic apoptotic signaling pathway	4	0.867679	0.0539999	P63244, P06702, P05109, P10909	439	33	16792	4.63643	1	0.526026	0.50471	positive regulation of intrinsic apoptotic signaling pathway	1.26761
GOTERM_BP_DIRECT	GO:0001649~osteoblast differentiation	7	1.51844	0.0547368	P24593, P17936, Q00610, Q86V81, P04040, P24821, P06576	439	104	16792	2.57456	1	0.530875	0.509363	osteoblast differentiation	1.26172
GOTERM_BP_DIRECT	GO:0042026~protein refolding	3	0.650759	0.0569738	P11142, P61769, P10809	439	15	16792	7.65011	1	0.550168	0.527874	protein refolding	1.24433
GOTERM_BP_DIRECT	GO:0051092~positive regulation of NF-kappaB transcription factor activity	8	1.73536	0.0596673	P06702, P05109, P01019, P62987, P04040, P02788, P60900, P10909	439	133	16792	2.30079	1	0.573684	0.550437	positive regulation of NF-kappaB transcription factor activity	1.22426
GOTERM_BP_DIRECT	GO:0001890~placenta development	4	0.867679	0.0623877	P03950, P62753, P08238, Q92743	439	35	16792	4.37149	1	0.594692	0.570593	placenta development	1.2049
GOTERM_BP_DIRECT	GO:0033572~transferrin transport	4	0.867679	0.0623877	P50570, Q00610, P02787, P02786	439	35	16792	4.37149	1	0.594692	0.570593	transferrin transport	1.2049
GOTERM_BP_DIRECT	GO:0010744~positive regulation of macrophage derived foam cell differentiation	3	0.650759	0.0640179	P04114, P01019, P02776	439	16	16792	7.17198	1	0.599932	0.575621	positive regulation of macrophage derived foam cell differentiation	1.1937
GOTERM_BP_DIRECT	GO:0050995~negative regulation of lipid catabolic process	3	0.650759	0.0640179	P02656, P02654, P02652	439	16	16792	7.17198	1	0.599932	0.575621	negative regulation of lipid catabolic process	1.1937
GOTERM_BP_DIRECT	GO:0014002~astrocyte development	3	0.650759	0.0640179	P06702, P05109, P08670	439	16	16792	7.17198	1	0.599932	0.575621	astrocyte development	1.1937
GOTERM_BP_DIRECT	GO:0050708~regulation of protein secretion	3	0.650759	0.0640179	Q96F81, Q8NEB9, P0DJI8	439	16	16792	7.17198	1	0.599932	0.575621	regulation of protein secretion	1.1937
GOTERM_BP_DIRECT	GO:1901998~toxin transport	4	0.867679	0.0667947	P11021, P78371, O14786, P48643	439	36	16792	4.25006	1	0.623323	0.598065	toxin transport	1.17526
GOTERM_BP_DIRECT	GO:0001525~angiogenesis	11	2.38612	0.0676523	P03950, P15144, P05090, Q15582, P04196, O14786, Q16610, Q9NZ08, P98160, P02751, P06576	439	223	16792	1.8868	1	0.627062	0.601652	angiogenesis	1.16972
GOTERM_BP_DIRECT	GO:0009612~response to mechanical stimulus	5	1.0846	0.0677599	P42224, P18065, P24821, P05164, Q15063	439	59	16792	3.24157	1	0.627062	0.601652	response to mechanical stimulus	1.16903
GOTERM_BP_DIRECT	GO:0050679~positive regulation of epithelial cell proliferation	5	1.0846	0.0711768	P05019, P00533, P15104, P11047, Q92743	439	60	16792	3.18755	1	0.651202	0.624814	positive regulation of epithelial cell proliferation	1.14766
GOTERM_BP_DIRECT	GO:1903959~regulation of anion transmembrane transport	3	0.650759	0.0713365	Q9Y277, P45880, P21796	439	17	16792	6.7501	1	0.651202	0.624814	regulation of anion transmembrane transport	1.14669
GOTERM_BP_DIRECT	GO:0007162~negative regulation of cell adhesion	4	0.867679	0.0713397	P01042, Q15582, P24821, P04196	439	37	16792	4.1352	1	0.651202	0.624814	negative regulation of cell adhesion	1.14667
GOTERM_BP_DIRECT	GO:0008152~metabolic process	9	1.95228	0.0735244	P42765, P29401, P22307, Q99798, P53597, Q16772, P22033, P61626, P21399	439	168	16792	2.04914	1	0.651202	0.624814	metabolic process	1.13357
GOTERM_BP_DIRECT	GO:0001822~kidney development	6	1.30152	0.0741388	Q8NBP7, Q6N021, P00966, P01019, P36955, P00918	439	86	16792	2.66864	1	0.651202	0.624814	kidney development	1.12995
GOTERM_BP_DIRECT	GO:0006695~cholesterol biosynthetic process	4	0.867679	0.0760197	P42765, P06727, P02647, P54868	439	38	16792	4.02638	1	0.651202	0.624814	cholesterol biosynthetic process	1.11907
GOTERM_BP_DIRECT	GO:0034445~negative regulation of plasma lipoprotein particle oxidation	2	0.433839	0.0762326	P27169, P06727	439	3	16792	25.5004	1	0.651202	0.624814	negative regulation of plasma lipoprotein particle oxidation	1.11786
GOTERM_BP_DIRECT	GO:0032602~chemokine production	2	0.433839	0.0762326	P06702, P05109	439	3	16792	25.5004	1	0.651202	0.624814	chemokine production	1.11786
GOTERM_BP_DIRECT	GO:0008218~bioluminescence	2	0.433839	0.0762326	P05546, Q9UK55	439	3	16792	25.5004	1	0.651202	0.624814	bioluminescence	1.11786
GOTERM_BP_DIRECT	GO:0034447~very-low-density lipoprotein particle clearance	2	0.433839	0.0762326	P02649, P02654	439	3	16792	25.5004	1	0.651202	0.624814	very-low-density lipoprotein particle clearance	1.11786
GOTERM_BP_DIRECT	GO:0002034~regulation of blood vessel size by renin-angiotensin	2	0.433839	0.0762326	P01019, P08697	439	3	16792	25.5004	1	0.651202	0.624814	regulation of blood vessel size by renin-angiotensin	1.11786
GOTERM_BP_DIRECT	GO:0003331~positive regulation of extracellular matrix constituent secretion	2	0.433839	0.0762326	Q96IY4, P01019	439	3	16792	25.5004	1	0.651202	0.624814	positive regulation of extracellular matrix constituent secretion	1.11786
GOTERM_BP_DIRECT	GO:1902175~regulation of oxidative stress-induced intrinsic apoptotic signaling pathway	2	0.433839	0.0762326	Q9UMX0, P07237	439	3	16792	25.5004	1	0.651202	0.624814	regulation of oxidative stress-induced intrinsic apoptotic signaling pathway	1.11786
GOTERM_BP_DIRECT	GO:0034371~chylomicron remodeling	2	0.433839	0.0762326	P06727, P02655	439	3	16792	25.5004	1	0.651202	0.624814	chylomicron remodeling	1.11786
GOTERM_BP_DIRECT	GO:0032490~detection of molecule of bacterial origin	2	0.433839	0.0762326	P0C0L5, P18428	439	3	16792	25.5004	1	0.651202	0.624814	detection of molecule of bacterial origin	1.11786
GOTERM_BP_DIRECT	GO:0018158~protein oxidation	2	0.433839	0.0762326	P02647, P02652	439	3	16792	25.5004	1	0.651202	0.624814	protein oxidation	1.11786
GOTERM_BP_DIRECT	GO:0051788~response to misfolded protein	2	0.433839	0.0762326	P00748, P10909	439	3	16792	25.5004	1	0.651202	0.624814	response to misfolded protein	1.11786
GOTERM_BP_DIRECT	GO:0034370~triglyceride-rich lipoprotein particle remodeling	2	0.433839	0.0762326	P02655, P02652	439	3	16792	25.5004	1	0.651202	0.624814	triglyceride-rich lipoprotein particle remodeling	1.11786
GOTERM_BP_DIRECT	GO:0071400~cellular response to oleic acid	2	0.433839	0.0762326	P31327, P00966	439	3	16792	25.5004	1	0.651202	0.624814	cellular response to oleic acid	1.11786
GOTERM_BP_DIRECT	GO:0003340~negative regulation of mesenchymal to epithelial transition involved in metanephros morphogenesis	2	0.433839	0.0762326	P42224, P35222	439	3	16792	25.5004	1	0.651202	0.624814	negative regulation of mesenchymal to epithelial transition involved in metanephros morphogenesis	1.11786
GOTERM_BP_DIRECT	GO:0002690~positive regulation of leukocyte chemotaxis	3	0.650759	0.0789103	P10720, P02776, P02775	439	18	16792	6.37509	1	0.666387	0.639383	positive regulation of leukocyte chemotaxis	1.10287
GOTERM_BP_DIRECT	GO:0046655~folic acid metabolic process	3	0.650759	0.0789103	O75891, P34896, P11586	439	18	16792	6.37509	1	0.666387	0.639383	folic acid metabolic process	1.10287
GOTERM_BP_DIRECT	GO:0043623~cellular protein complex assembly	3	0.650759	0.0789103	P02671, P02679, P02675	439	18	16792	6.37509	1	0.666387	0.639383	cellular protein complex assembly	1.10287
GOTERM_BP_DIRECT	GO:0009611~response to wounding	5	1.0846	0.0819428	P00734, P24821, O14786, P04275, P02751	439	63	16792	3.03576	1	0.689375	0.66144	response to wounding	1.08649
GOTERM_BP_DIRECT	GO:0000165~MAPK cascade	12	2.60304	0.0823989	Q99436, Q13813, P28066, P20618, P25789, P62987, P25788, P00533, P49720, P62158, P60900, P25786	439	262	16792	1.75193	1	0.690596	0.662612	MAPK cascade	1.08408
GOTERM_BP_DIRECT	GO:0043161~proteasome-mediated ubiquitin-dependent protein catabolic process	10	2.1692	0.0846862	Q99436, P28066, P20618, P25789, P62987, P25788, P35222, P49720, P60900, P25786	439	203	16792	1.88426	1	0.707098	0.678445	proteasome-mediated ubiquitin-dependent protein catabolic process	1.07219
GOTERM_BP_DIRECT	GO:0030512~negative regulation of transforming growth factor beta receptor signaling pathway	5	1.0846	0.0857	P11021, P50570, Q6YHK3, P62987, Q92743	439	64	16792	2.98833	1	0.712883	0.683995	negative regulation of transforming growth factor beta receptor signaling pathway	1.06702
GOTERM_BP_DIRECT	GO:0048260~positive regulation of receptor-mediated endocytosis	3	0.650759	0.0867212	P04004, P02787, P61769	439	19	16792	6.03956	1	0.718686	0.689563	positive regulation of receptor-mediated endocytosis	1.06187
GOTERM_BP_DIRECT	GO:0032355~response to estradiol	6	1.30152	0.0893817	P13639, P00966, P18065, P04040, Q15063, P35222	439	91	16792	2.52202	1	0.736548	0.706701	response to estradiol	1.04875
GOTERM_BP_DIRECT	GO:0043627~response to estrogen	5	1.0846	0.0895398	P18065, P02647, P02652, P10809, P00918	439	65	16792	2.94235	1	0.736548	0.706701	response to estrogen	1.04798
GOTERM_BP_DIRECT	GO:0002250~adaptive immune response	8	1.73536	0.0929773	P02671, P01591, A0A075B6S6, A0A0C4DH25, P23083, P04220, Q9NZ08, P02675, P01871	439	148	16792	2.0676	1	0.762002	0.731124	adaptive immune response	1.03162
GOTERM_BP_DIRECT	GO:0022904~respiratory electron transport chain	3	0.650759	0.0947517	P13804, P31040, Q16134	439	20	16792	5.73759	1	0.771066	0.739821	respiratory electron transport chain	1.02341
GOTERM_BP_DIRECT	GO:0043065~positive regulation of apoptotic process	13	2.81996	0.0954943	O95831, P01042, P50570, P35222, P63244, Q6UY14, P17936, P62987, P04196, P62753, P10809, P80108, P10909	439	300	16792	1.65752	1	0.771066	0.739821	positive regulation of apoptotic process	1.02002
GOTERM_BP_DIRECT	GO:0006986~response to unfolded protein	4	0.867679	0.0960234	P11142, P35443, P08238, P10809	439	42	16792	3.64291	1	0.771066	0.739821	response to unfolded protein	1.01762
GOTERM_BP_DIRECT	GO:0051291~protein heterooligomerization	5	1.0846	0.0974622	Q96RQ3, P68871, Q13418, P69905, P30047	439	67	16792	2.85452	1	0.771066	0.739821	protein heterooligomerization	1.01116

## Sheet: P2 GOBP
Category	Term	Count	%	PValue	Genes	List Total	Pop Hits	Pop Total	Fold Enrichment	Bonferroni	Benjamini	FDR	GO term	-log10p
GOTERM_BP_DIRECT	GO:0006958~complement activation, classical pathway	54	26.601	1.39357e-81	H9KV48, M0R0Q9, O00187, P13671, P0C0L5, P0C0L4, P01718, P01714, P01877, P01876, A0A0A0MS09, A0A0B4J2B5, P80748, A0A0A0MS08, P01871, P07358, P04003, P07357, P01593, P01031, B9A064, D6RGJ1, P10643, M0QXZ3, P01709, P01706, P00736, P01704, P07360, P01700, P01743, P01861, P01782, P06312, P01780, P11226, M0R1Q1, P01859, P01814, P01615, P02748, P02747, P06681, P02745, P20851, D6R9Z8, P0DOY2, A0A0A0MRZ8,…	173	99	16792	52.9438	1.31971e-78	1.31971e-78	1.22355e-78	complement activation, classical pathway	80.8559
GOTERM_BP_DIRECT	GO:0006956~complement activation	49	24.1379	1.47914e-74	M0R0Q9, O00187, Q03591, P13671, P0C0L5, P0C0L4, P01718, P01714, A0A024R9J3, P80748, A0A0A0MS08, P07358, P07357, P01593, P01031, D6RGJ1, P10643, M0QXZ3, P01709, Q5TFM2, P01706, P00736, P01704, P01700, P01743, P01861, P01782, P06312, P01780, E9PAQ1, P11226, M0R1Q1, P01859, P01814, P01615, P02747, P06681, P02745, Q15485, O75636, P48740, Q9Y6Z7, P0DOY2, A0A0A0MRZ8, P01768, P01602, P01766, P06331, P01…	173	87	16792	54.668	1.40074e-71	7.00372e-72	6.49342e-72	complement activation	73.83
GOTERM_BP_DIRECT	GO:0006898~receptor-mediated endocytosis	40	19.7044	1.67397e-40	P04114, P01780, B1AH96, P02790, Q08380, A0A087WU08, P01718, P01814, P01615, P02649, P68871, P01714, P02647, P02768, P01877, P01876, P69905, P80748, D6R9Z8, P02760, P04004, P01593, P01591, P48740, O43866, P0DOY2, P01709, P00738, P01706, A0A0A0MRZ8, P01704, P01768, P01602, P01700, P01766, H0YA55, P06331, P01743, P01764, P01763, P01782, P06312	173	186	16792	20.8739	1.58525e-37	5.28416e-38	4.89914e-38	receptor-mediated endocytosis	39.7763
GOTERM_BP_DIRECT	GO:0002576~platelet degranulation	31	15.2709	6.43209e-36	P02671, P01042, H9KV48, P04217, Q08380, Q14624, P19652, P00747, P02749, C9JV77, P02647, P02768, P00488, Q16610, P02787, P05452, P02763, P07996, P01011, P29622, P49908, P01009, P02679, P04196, H0YA55, P04275, P02675, C9JPQ9, P02751, P08697, P01023, P10909, P07225	173	103	16792	29.2133	6.09119e-33	1.5228e-33	1.41184e-33	platelet degranulation	35.1916
GOTERM_BP_DIRECT	GO:0006508~proteolysis	48	23.6453	3.00384e-32	M0R0Q9, P08519, O00187, P0C0L5, P0C0L4, P01718, P00747, P01714, A0A024R9J3, P07477, P80748, A0A0A0MS08, P01593, P03951, P03952, D6RGJ1, M0QXZ3, P01709, P01706, P00736, P01704, P00734, P01700, P01861, P01782, P06312, P01780, P11226, M0R1Q1, P01859, P01814, P01615, P02747, P06681, P02745, D6R9Z8, Q15485, O75636, P48740, Q9Y6Z7, P0DOY2, A0A0A0MRZ8, P01768, P01602, P01766, P06331, H0Y5D1, P01764, P01…	173	500	16792	9.3181	2.84463e-29	5.68927e-30	5.27474e-30	proteolysis	31.5223
GOTERM_BP_DIRECT	GO:0010951~negative regulation of endopeptidase activity	27	13.3005	2.19586e-27	P05546, P01042, H9KV48, P01040, M0R0Q9, P08519, Q14624, M0R1Q1, P0C0L5, P19823, P0C0L4, P19827, C9JV77, P01019, P05154, P02760, P01011, P29622, P04004, P01031, M0QXZ3, P36955, P01009, P01008, P04196, P20742, P08697, P01023, P07225	173	121	16792	21.6588	2.07948e-24	3.4658e-25	3.21328e-25	negative regulation of endopeptidase activity	26.6584
GOTERM_BP_DIRECT	GO:0030449~regulation of complement activation	18	8.867	7.10737e-27	P04004, P01031, E9PAQ1, M0R0Q9, P10643, M0QXZ3, M0R1Q1, P13671, Q5TFM2, P0C0L5, P0C0L4, P02748, P07360, P06681, P20851, P07358, D6R9Z8, P04003, P07357, P07225	173	30	16792	58.2382	6.73068e-24	9.61525e-25	8.91467e-25	regulation of complement activation	26.1483
GOTERM_BP_DIRECT	GO:0038096~Fc-gamma receptor signaling pathway involved in phagocytosis	25	12.3153	6.59271e-24	P01780, P01718, P01859, P01814, P01615, P01714, P80748, A0A0A0MS08, P01593, P0DOY2, P01709, P01706, A0A0A0MRZ8, P01704, P01768, P01602, P01700, P01766, P06331, P01743, P01764, P01763, P01861, P01782, P06312	173	127	16792	19.107	6.2433e-21	7.80412e-22	7.2355e-22	Fc-gamma receptor signaling pathway involved in phagocytosis	23.1809
GOTERM_BP_DIRECT	GO:0006955~immune response	36	17.734	3.78517e-22	P01780, E9PAQ1, M0R0Q9, M0R1Q1, P01718, P01814, P01615, P02748, P01714, P02747, P01877, P01876, A0A0A0MS09, P80748, P07996, P07358, P07357, P04004, P01593, P01591, P23083, P10643, M0QXZ3, P01709, P01706, P00736, A0A0A0MRZ8, P01704, P01768, P01602, P01700, P01766, P06331, P01743, P01764, P01763, P01782, P06312	173	421	16792	8.29997	3.58456e-19	3.98284e-20	3.69265e-20	immune response	21.4219
GOTERM_BP_DIRECT	GO:0045087~innate immune response	36	17.734	7.59171e-22	P02671, H9KV48, P08779, B1AH96, P59666, P11226, P13671, P0C0L5, P0C0L4, P01859, P00748, P02747, P06681, P01877, P02745, P01876, A0A0A0MS09, A0A0B4J2B5, P02743, P20851, A0A0A0MS08, P01871, P04003, D6R9Z8, P01591, B9A064, D6RGJ1, Q96PD5, P0DOY2, P18428, P00736, H0Y5D1, P01764, P02675, P01861, P10909	173	430	16792	8.12625	7.18935e-19	7.18935e-20	6.66552e-20	innate immune response	21.1197
GOTERM_BP_DIRECT	GO:0050776~regulation of immune response	23	11.33	7.67841e-18	P01780, M0R0Q9, M0R1Q1, P01718, P01814, P01615, P01714, P80748, P01593, M0QXZ3, P0DOY2, P01709, P01706, A0A0A0MRZ8, P01704, P01768, P01602, P01766, P01700, P06331, P01743, P01764, P01763, P01782, P06312	173	178	16792	12.5419	7.27146e-15	6.61042e-16	6.12877e-16	regulation of immune response	17.1147
GOTERM_BP_DIRECT	GO:0042730~fibrinolysis	12	5.91133	3.01902e-17	P02671, H9KV48, P03952, P00747, P00748, P00734, P02679, P04196, P04264, P02675, P08697, C9JPQ9, P07225	173	21	16792	55.4649	2.85901e-14	2.38251e-15	2.20892e-15	fibrinolysis	16.5201
GOTERM_BP_DIRECT	GO:0038095~Fc-epsilon receptor signaling pathway	22	10.8374	1.17315e-16	P01593, P01780, P0DOY2, P01709, P01718, P01706, P01814, A0A0A0MRZ8, P01704, P01615, P01714, P01768, P01602, P01766, P01700, P06331, P01743, P01764, P01763, P80748, P01782, P06312	173	178	16792	11.9966	1.05138e-13	8.54593e-15	7.92326e-15	Fc-epsilon receptor signaling pathway	15.9306
GOTERM_BP_DIRECT	GO:0006957~complement activation, alternative pathway	10	4.92611	6.91324e-16	Q5TFM2, P01031, E9PAQ1, M0R0Q9, P02748, P07360, Q9BXR6, P10643, M0QXZ3, M0R1Q1, P07358, P07357	173	13	16792	74.6643	6.30829e-13	4.67631e-14	4.33559e-14	complement activation, alternative pathway	15.1603
GOTERM_BP_DIRECT	GO:0006953~acute-phase response	13	6.40394	2.84101e-15	P01011, Q14624, P19652, P11226, P00738, A0A087WU08, P18428, P00734, P01009, C9JV77, P02743, P02763, P08697, P02751	173	39	16792	32.3545	2.73359e-12	1.79363e-13	1.66294e-13	acute-phase response	14.5465
GOTERM_BP_DIRECT	GO:0006911~phagocytosis, engulfment	12	5.91133	3.1865e-14	P01859, B9A064, P01877, P01876, A0A0A0MS09, A0A0B4J2B5, Q5T0H8, P01764, P0DOY2, P01861, P01871, A0A0A0MS08	173	35	16792	33.2789	3.01746e-11	1.88601e-12	1.74859e-12	phagocytosis, engulfment	13.4967
GOTERM_BP_DIRECT	GO:0050871~positive regulation of B cell activation	11	5.41872	4.50732e-14	P01859, B9A064, P01877, P01876, A0A0A0MS09, A0A0B4J2B5, P01764, P0DOY2, P01861, P01871, A0A0A0MS08	173	26	16792	41.0654	4.26861e-11	2.51084e-12	2.3279e-12	positive regulation of B cell activation	13.3461
GOTERM_BP_DIRECT	GO:0006910~phagocytosis, recognition	11	5.41872	1.09378e-13	P01859, B9A064, P01877, P01876, A0A0A0MS09, A0A0B4J2B5, P01764, P0DOY2, P01861, P01871, A0A0A0MS08	173	28	16792	38.1321	1.03561e-10	5.7545e-12	5.33521e-12	phagocytosis, recognition	12.9611
GOTERM_BP_DIRECT	GO:0007597~blood coagulation, intrinsic pathway	9	4.4335	4.12635e-12	P03951, P01042, H9KV48, P03952, P00748, P02749, P00734, P04275, P01023	173	18	16792	48.5318	3.90767e-09	2.05666e-10	1.90681e-10	blood coagulation, intrinsic pathway	11.3844
GOTERM_BP_DIRECT	GO:0050853~B cell receptor signaling pathway	11	5.41872	1.58579e-10	P01859, B9A064, P01877, P01876, A0A0A0MS09, A0A0B4J2B5, P01764, P0DOY2, P01861, P01871, A0A0A0MS08	173	54	16792	19.7722	1.50175e-07	7.50873e-09	6.96164e-09	B cell receptor signaling pathway	9.79975
GOTERM_BP_DIRECT	GO:0007596~blood coagulation	16	7.88177	6.91129e-10	P02671, P05546, P03951, P00747, P00734, P68871, P05160, P01009, P01008, P02679, P00488, P05154, P20851, P04275, P02675, C9JPQ9, P07225	173	184	16792	8.44031	6.54498e-07	3.11666e-08	2.88958e-08	blood coagulation	9.16044
GOTERM_BP_DIRECT	GO:0001867~complement activation, lectin pathway	6	2.95567	2.19738e-09	O75636, P48740, O00187, P11226, P04264, Q15485	173	7	16792	83.1974	2.08092e-06	9.45872e-08	8.76954e-08	complement activation, lectin pathway	8.65809
GOTERM_BP_DIRECT	GO:0042157~lipoprotein metabolic process	9	4.4335	3.87402e-09	P04114, B1AH96, P02649, P06727, P08519, P02768, P02647, H0YA55, P02656, P02652	173	38	16792	22.9887	3.66869e-06	1.59508e-07	1.47886e-07	lipoprotein metabolic process	8.41184
GOTERM_BP_DIRECT	GO:0031639~plasminogen activation	6	2.95567	1.29667e-08	P02671, P03951, P03952, P02749, P02679, P02675, C9JPQ9	173	9	16792	64.7091	1.22794e-05	5.11644e-07	4.74365e-07	plasminogen activation	7.88717
GOTERM_BP_DIRECT	GO:0051918~negative regulation of fibrinolysis	6	2.95567	2.57186e-08	P00747, P02749, P00734, P04196, P08697, P07996	173	10	16792	58.2382	2.43552e-05	9.74219e-07	9.03236e-07	negative regulation of fibrinolysis	7.58975
GOTERM_BP_DIRECT	GO:0042742~defense response to bacterium	13	6.40394	3.15221e-08	E9PAQ1, B9A064, P59666, P11226, P0DOY2, P00738, A0A087WU08, P01859, A0A0A0MS09, A0A0B4J2B5, P01764, P81605, P01861, A0A0A0MS08	173	145	16792	8.70225	2.9851e-05	1.14813e-06	1.06448e-06	defense response to bacterium	7.50138
GOTERM_BP_DIRECT	GO:0019835~cytolysis	7	3.44828	5.05553e-08	P13671, P01031, B1AH96, P07360, P10643, P07358, P07357	173	21	16792	32.3545	4.78747e-05	1.77318e-06	1.64398e-06	cytolysis	7.29623
GOTERM_BP_DIRECT	GO:0001895~retina homeostasis	8	3.94089	1.46797e-07	P01591, P01833, P02768, P01877, P01876, H0YA55, P02787, P04264, P25311	173	40	16792	19.4127	0.000139007	4.96487e-06	4.60313e-06	retina homeostasis	6.83328
GOTERM_BP_DIRECT	GO:0043691~reverse cholesterol transport	6	2.95567	8.18181e-07	P02649, P06727, P02647, P02656, P02652, P10909	173	18	16792	32.3545	0.000774517	2.67178e-05	2.47711e-05	reverse cholesterol transport	6.08715
GOTERM_BP_DIRECT	GO:0006869~lipid transport	9	4.4335	1.07332e-06	P05090, B1AH96, P02649, P06727, P08519, P02647, P02656, P05154, P02652	173	76	16792	11.4944	0.00101592	3.38811e-05	3.14124e-05	lipid transport	5.96927
GOTERM_BP_DIRECT	GO:0042158~lipoprotein biosynthetic process	5	2.46305	1.28686e-06	P04114, P02649, P06727, P02647, P02652	173	9	16792	53.9242	0.00121792	3.80831e-05	3.53083e-05	lipoprotein biosynthetic process	5.89047
GOTERM_BP_DIRECT	GO:0010873~positive regulation of cholesterol esterification	5	2.46305	1.28686e-06	P02649, P06727, P01019, P02647, P02652	173	9	16792	53.9242	0.00121792	3.80831e-05	3.53083e-05	positive regulation of cholesterol esterification	5.89047
GOTERM_BP_DIRECT	GO:0001523~retinoid metabolic process	8	3.94089	2.86724e-06	P04114, P02649, P06727, P02647, P02656, P02766, P02753, P02652	173	61	16792	12.7297	0.0027116	8.22811e-05	7.6286e-05	retinoid metabolic process	5.54254
GOTERM_BP_DIRECT	GO:0044267~cellular protein metabolic process	10	4.92611	3.45949e-06	P02671, P35858, P00747, P62805, P00734, P06727, P02647, Q5T0H8, P02766, P02743	173	118	16792	8.22573	0.00327078	9.63569e-05	8.93361e-05	cellular protein metabolic process	5.46099
GOTERM_BP_DIRECT	GO:0051919~positive regulation of fibrinolysis	4	1.97044	4.19288e-06	P03951, P03952, P00747, P00748	173	4	16792	97.0636	0.00396279	0.000110296	0.00010226	positive regulation of fibrinolysis	5.37749
GOTERM_BP_DIRECT	GO:0072378~blood coagulation, fibrin clot formation	4	1.97044	4.19288e-06	P02671, P23142, P02679, P02675, C9JPQ9	173	4	16792	97.0636	0.00396279	0.000110296	0.00010226	blood coagulation, fibrin clot formation	5.37749
GOTERM_BP_DIRECT	GO:0033344~cholesterol efflux	6	2.95567	4.78718e-06	P04114, P02649, P06727, P02647, P02656, P02652	173	25	16792	23.2953	0.00452321	0.000122526	0.000113599	cholesterol efflux	5.31992
GOTERM_BP_DIRECT	GO:0030195~negative regulation of blood coagulation	5	2.46305	4.93529e-06	P04004, P01042, P02749, P02649, P07225	173	12	16792	40.4432	0.00466282	0.000122993	0.000114031	negative regulation of blood coagulation	5.30669
GOTERM_BP_DIRECT	GO:0008203~cholesterol metabolic process	8	3.94089	5.99938e-06	P04114, P27169, B1AH96, P02649, P06727, P02647, P04040, P02652	173	68	16792	11.4192	0.00566532	0.000145677	0.000135063	cholesterol metabolic process	5.22189
GOTERM_BP_DIRECT	GO:0033700~phospholipid efflux	5	2.46305	9.82148e-06	P02649, P06727, P02647, P02656, P02652	173	14	16792	34.6656	0.00925787	0.000232524	0.000215581	phospholipid efflux	5.00782
GOTERM_BP_DIRECT	GO:0034375~high-density lipoprotein particle remodeling	5	2.46305	1.3286e-05	P02649, P06727, P02647, P02656, P02652	173	15	16792	32.3545	0.0125031	0.000306875	0.000284515	high-density lipoprotein particle remodeling	4.87661
GOTERM_BP_DIRECT	GO:2000427~positive regulation of apoptotic cell clearance	4	1.97044	3.58638e-05	P0C0L5, P0C0L4, M0R0Q9, P06681, M0QXZ3, M0R1Q1	173	7	16792	55.4649	0.0333933	0.000808643	0.000749724	positive regulation of apoptotic cell clearance	4.44534
GOTERM_BP_DIRECT	GO:0034380~high-density lipoprotein particle assembly	4	1.97044	5.69497e-05	P02649, P06727, P02647, P02652	173	8	16792	48.5318	0.0525043	0.00125422	0.00116283	high-density lipoprotein particle assembly	4.24451
GOTERM_BP_DIRECT	GO:0098869~cellular oxidant detoxification	7	3.44828	8.06686e-05	P00738, A0A087WU08, P36969, P68871, P02649, P02768, P04040, H0YA55, P69905	173	70	16792	9.70636	0.0735509	0.00173621	0.0016097	cellular oxidant detoxification	4.0933
GOTERM_BP_DIRECT	GO:0019731~antibacterial humoral response	6	2.95567	8.36123e-05	P01591, P01877, P01876, P59666, B2R4S9, P01871	173	44	16792	13.2359	0.0761303	0.00175958	0.00163137	antibacterial humoral response	4.07773
GOTERM_BP_DIRECT	GO:0008228~opsonization	4	1.97044	0.000120204	P0C0L5, P18428, P11226, Q15485	173	10	16792	38.8254	0.107599	0.00247463	0.00229433	opsonization	3.92008
GOTERM_BP_DIRECT	GO:0034374~low-density lipoprotein particle remodeling	4	1.97044	0.000164037	P04114, P02649, P01019, P02652	173	11	16792	35.2958	0.143889	0.00330516	0.00306434	low-density lipoprotein particle remodeling	3.78506
GOTERM_BP_DIRECT	GO:0008544~epidermis development	7	3.44828	0.000237122	Q9NZT1, P35527, P08779, P35908, Q04695, P13647, P02533	173	85	16792	7.99347	0.201149	0.00467823	0.00433736	epidermis development	3.62503
GOTERM_BP_DIRECT	GO:0051258~protein polymerization	4	1.97044	0.00028007	P04004, P02671, P02679, P02675, C9JPQ9	173	13	16792	29.8657	0.232996	0.00541278	0.0050184	protein polymerization	3.55273
GOTERM_BP_DIRECT	GO:0010903~negative regulation of very-low-density lipoprotein particle remodeling	3	1.47783	0.000310832	P02647, P02656, P02652	173	3	16792	97.0636	0.255024	0.00588715	0.00545821	negative regulation of very-low-density lipoprotein particle remodeling	3.50747
GOTERM_BP_DIRECT	GO:0030194~positive regulation of blood coagulation	4	1.97044	0.000353774	P00748, P02749, P00734, P07996	173	14	16792	27.7325	0.284722	0.0065691	0.00609047	positive regulation of blood coagulation	3.45127
GOTERM_BP_DIRECT	GO:0006641~triglyceride metabolic process	5	2.46305	0.000434378	P02749, P02649, P04040, P02656, P02652	173	35	16792	13.8662	0.337308	0.00791068	0.0073343	triglyceride metabolic process	3.36213
GOTERM_BP_DIRECT	GO:0042632~cholesterol homeostasis	6	2.95567	0.000497787	P04114, P02649, P06727, P02647, P02656, P02652	173	64	16792	9.09971	0.375948	0.00889442	0.00824635	cholesterol homeostasis	3.30296
GOTERM_BP_DIRECT	GO:0061436~establishment of skin barrier	4	1.97044	0.000769533	P08779, Q86YZ3, Q5D862, P04264	173	18	16792	21.5697	0.517622	0.0134953	0.012512	establishment of skin barrier	3.11377
GOTERM_BP_DIRECT	GO:0030198~extracellular matrix organization	9	4.4335	0.000942755	P04004, P02671, P23142, P02679, P02766, P04275, P02675, P07996, C9JPQ9, P02751	173	196	16792	4.457	0.59066	0.0162325	0.0150498	extracellular matrix organization	3.0256
GOTERM_BP_DIRECT	GO:0030300~regulation of intestinal cholesterol absorption	3	1.47783	0.00102218	P06727, P02647, P02652	173	5	16792	58.2382	0.620349	0.0166898	0.0154737	regulation of intestinal cholesterol absorption	2.99047
GOTERM_BP_DIRECT	GO:0051180~vitamin transport	3	1.47783	0.00102218	P02647, P43652, P02774	173	5	16792	58.2382	0.620349	0.0166898	0.0154737	vitamin transport	2.99047
GOTERM_BP_DIRECT	GO:0032489~regulation of Cdc42 protein signal transduction	3	1.47783	0.00102218	P02649, P02647, P02656	173	5	16792	58.2382	0.620349	0.0166898	0.0154737	regulation of Cdc42 protein signal transduction	2.99047
GOTERM_BP_DIRECT	GO:0042744~hydrogen peroxide catabolic process	4	1.97044	0.00105903	P68871, P06727, P04040, P69905	173	20	16792	19.4127	0.63338	0.0169983	0.0157598	hydrogen peroxide catabolic process	2.97509
GOTERM_BP_DIRECT	GO:0022617~extracellular matrix disassembly	6	2.95567	0.00109294	P03952, P00747, Q5T0H8, P07477, P02751, P01023	173	76	16792	7.66291	0.644981	0.0172503	0.0159934	extracellular matrix disassembly	2.9614
GOTERM_BP_DIRECT	GO:0060267~positive regulation of respiratory burst	3	1.47783	0.00152295	P01591, P01877, P01876	173	6	16792	48.5318	0.76386	0.0232618	0.0215669	positive regulation of respiratory burst	2.81731
GOTERM_BP_DIRECT	GO:0034384~high-density lipoprotein particle clearance	3	1.47783	0.00152295	P02649, P02647, P02652	173	6	16792	48.5318	0.76386	0.0232618	0.0215669	high-density lipoprotein particle clearance	2.81731
GOTERM_BP_DIRECT	GO:0050830~defense response to Gram-positive bacterium	6	2.95567	0.0018025	P18428, Q96PD5, P59666, P11226, B2R4S9, Q15485	173	85	16792	6.85155	0.818865	0.0270948	0.0251206	defense response to Gram-positive bacterium	2.74412
GOTERM_BP_DIRECT	GO:0006954~inflammatory response	12	5.91133	0.0018527	P01011, P01042, P01031, P08779, M0R0Q9, O43866, O75882, M0QXZ3, M0R1Q1, P0C0L5, P0C0L4, Q16610, P02763, P07996	173	379	16792	3.07325	0.827289	0.0274142	0.0254167	inflammatory response	2.73219
GOTERM_BP_DIRECT	GO:0019433~triglyceride catabolic process	4	1.97044	0.00205789	P04114, P02649, P02647, P02656	173	25	16792	15.5302	0.857843	0.0299818	0.0277973	triglyceride catabolic process	2.68658
GOTERM_BP_DIRECT	GO:0070328~triglyceride homeostasis	4	1.97044	0.00230892	P02649, P06727, P02647, P02656	173	26	16792	14.9329	0.88798	0.0331296	0.0307157	triglyceride homeostasis	2.63659
GOTERM_BP_DIRECT	GO:0090277~positive regulation of peptide hormone secretion	3	1.47783	0.00280473	P02671, P02679, P02675, C9JPQ9	173	8	16792	36.3988	0.930038	0.03906	0.036214	positive regulation of peptide hormone secretion	2.55211
GOTERM_BP_DIRECT	GO:0031102~neuron projection regeneration	3	1.47783	0.00280473	P02649, P06727, P02647	173	8	16792	36.3988	0.930038	0.03906	0.036214	neuron projection regeneration	2.55211
GOTERM_BP_DIRECT	GO:0003094~glomerular filtration	3	1.47783	0.00358185	P01591, P01877, P01876	173	9	16792	32.3545	0.966563	0.0491597	0.0455778	glomerular filtration	2.44589
GOTERM_BP_DIRECT	GO:0016525~negative regulation of angiogenesis	5	2.46305	0.00373581	P02749, P01019, P04196, P36955, P07996	173	62	16792	7.82771	0.971115	0.0505402	0.0468577	negative regulation of angiogenesis	2.42762
GOTERM_BP_DIRECT	GO:1900026~positive regulation of substrate adhesion-dependent cell spreading	4	1.97044	0.00421123	P02671, P02647, P02679, P02675, C9JPQ9	173	32	16792	12.1329	0.981619	0.0561696	0.0520769	positive regulation of substrate adhesion-dependent cell spreading	2.37559
GOTERM_BP_DIRECT	GO:0051006~positive regulation of lipoprotein lipase activity	3	1.47783	0.00444727	P02749, P06727, P02647	173	10	16792	29.1191	0.985315	0.0584939	0.054232	positive regulation of lipoprotein lipase activity	2.35191
GOTERM_BP_DIRECT	GO:0034116~positive regulation of heterotypic cell-cell adhesion	3	1.47783	0.0053991	P02671, P02679, P02675, C9JPQ9	173	11	16792	26.4719	0.994064	0.0700403	0.0649371	positive regulation of heterotypic cell-cell adhesion	2.26768
GOTERM_BP_DIRECT	GO:0006979~response to oxidative stress	6	2.95567	0.00548405	P36969, P02649, P49908, O75882, P11226, P04264	173	110	16792	5.29438	0.994526	0.070181	0.0650675	response to oxidative stress	2.2609
GOTERM_BP_DIRECT	GO:0030212~hyaluronan metabolic process	3	1.47783	0.0064355	P19823, P19827, Q14624	173	12	16792	24.2659	0.997789	0.0812589	0.0753383	hyaluronan metabolic process	2.19142
GOTERM_BP_DIRECT	GO:0030168~platelet activation	6	2.95567	0.00660281	P02671, P00734, P02679, P04196, P04275, P02675, C9JPQ9	173	115	16792	5.06419	0.998115	0.0822745	0.0762798	platelet activation	2.18027
GOTERM_BP_DIRECT	GO:0007568~aging	7	3.44828	0.00709763	P05090, H9KV48, P08779, P01019, P04040, P02533, P36955	173	165	16792	4.11785	0.998824	0.0872916	0.0809314	aging	2.14889
GOTERM_BP_DIRECT	GO:0070527~platelet aggregation	4	1.97044	0.00846312	P02671, P68871, P02679, P02675, C9JPQ9	173	41	16792	9.46962	0.99968	0.100422	0.093105	platelet aggregation	2.07247
GOTERM_BP_DIRECT	GO:0031640~killing of cells of other organism	3	1.47783	0.00875482	B1AH96, P59666, P81605	173	14	16792	20.7993	0.999758	0.100422	0.093105	killing of cells of other organism	2.05775
GOTERM_BP_DIRECT	GO:0043537~negative regulation of blood vessel endothelial cell migration	3	1.47783	0.00875482	P02649, P04196, P07996	173	14	16792	20.7993	0.999758	0.100422	0.093105	negative regulation of blood vessel endothelial cell migration	2.05775
GOTERM_BP_DIRECT	GO:0042311~vasodilation	3	1.47783	0.00875482	P01042, P02649, P01019	173	14	16792	20.7993	0.999758	0.100422	0.093105	vasodilation	2.05775
GOTERM_BP_DIRECT	GO:0010875~positive regulation of cholesterol efflux	3	1.47783	0.00875482	P27169, Q15848, P02649	173	14	16792	20.7993	0.999758	0.100422	0.093105	positive regulation of cholesterol efflux	2.05775
GOTERM_BP_DIRECT	GO:0050728~negative regulation of inflammatory response	5	2.46305	0.0088015	Q15848, P02649, P02647, P04264, P36955	173	79	16792	6.14326	0.999769	0.100422	0.093105	negative regulation of inflammatory response	2.05544
GOTERM_BP_DIRECT	GO:0045109~intermediate filament organization	3	1.47783	0.0113911	P35527, P35908, Q04695	173	16	16792	18.1994	0.999981	0.128421	0.119064	intermediate filament organization	1.94344
GOTERM_BP_DIRECT	GO:0031424~keratinization	4	1.97044	0.0130357	P08779, P35908, Q86YZ3, Q04695	173	48	16792	8.08863	0.999996	0.145233	0.134651	keratinization	1.88486
GOTERM_BP_DIRECT	GO:0046597~negative regulation of viral entry into host cell	3	1.47783	0.0143305	O75636, Q5T0H8, P02743	173	18	16792	16.1773	0.999999	0.154216	0.142979	negative regulation of viral entry into host cell	1.84374
GOTERM_BP_DIRECT	GO:0010596~negative regulation of endothelial cell migration	3	1.47783	0.0143305	P02749, P36955, P07996	173	18	16792	16.1773	0.999999	0.154216	0.142979	negative regulation of endothelial cell migration	1.84374
GOTERM_BP_DIRECT	GO:0043623~cellular protein complex assembly	3	1.47783	0.0143305	P02671, P02679, P02675, C9JPQ9	173	18	16792	16.1773	0.999999	0.154216	0.142979	cellular protein complex assembly	1.84374
GOTERM_BP_DIRECT	GO:0018149~peptide cross-linking	4	1.97044	0.0145549	P01040, P00488, P07996, P02751	173	50	16792	7.76509	0.999999	0.15487	0.143586	peptide cross-linking	1.83699
GOTERM_BP_DIRECT	GO:0042542~response to hydrogen peroxide	4	1.97044	0.0153504	P00738, A0A087WU08, P68871, P04040, P69905	173	51	16792	7.61283	1	0.161521	0.149752	response to hydrogen peroxide	1.81388
GOTERM_BP_DIRECT	GO:0002250~adaptive immune response	6	2.95567	0.0181994	P02671, P01591, A0A0C4DH25, P23083, P02675, P01871	173	148	16792	3.93501	1	0.189394	0.175594	adaptive immune response	1.73994
GOTERM_BP_DIRECT	GO:0045921~positive regulation of exocytosis	3	1.47783	0.0192791	P02671, P02679, P02675, C9JPQ9	173	21	16792	13.8662	1	0.191103	0.177179	positive regulation of exocytosis	1.71491
GOTERM_BP_DIRECT	GO:0045861~negative regulation of proteolysis	3	1.47783	0.0192791	P01042, P01040, P00734	173	21	16792	13.8662	1	0.191103	0.177179	negative regulation of proteolysis	1.71491
GOTERM_BP_DIRECT	GO:1904237~positive regulation of substrate-dependent cell migration, cell attachment to substrate	2	0.985222	0.0203816	P23142, P02751	173	2	16792	97.0636	1	0.191103	0.177179	positive regulation of substrate-dependent cell migration, cell attachment to substrate	1.69076
GOTERM_BP_DIRECT	GO:1902998~positive regulation of neurofibrillary tangle assembly	2	0.985222	0.0203816	P02649, P10909	173	2	16792	97.0636	1	0.191103	0.177179	positive regulation of neurofibrillary tangle assembly	1.69076
GOTERM_BP_DIRECT	GO:1900221~regulation of beta-amyloid clearance	2	0.985222	0.0203816	P02649, P10909	173	2	16792	97.0636	1	0.191103	0.177179	regulation of beta-amyloid clearance	1.69076
GOTERM_BP_DIRECT	GO:0002542~Factor XII activation	2	0.985222	0.0203816	P03952, P00748	173	2	16792	97.0636	1	0.191103	0.177179	Factor XII activation	1.69076
GOTERM_BP_DIRECT	GO:0001869~negative regulation of complement activation, lectin pathway	2	0.985222	0.0203816	H9KV48, P01023	173	2	16792	97.0636	1	0.191103	0.177179	negative regulation of complement activation, lectin pathway	1.69076
GOTERM_BP_DIRECT	GO:0060621~negative regulation of cholesterol import	2	0.985222	0.0203816	P02656, P02652	173	2	16792	97.0636	1	0.191103	0.177179	negative regulation of cholesterol import	1.69076
GOTERM_BP_DIRECT	GO:0001970~positive regulation of activation of membrane attack complex	2	0.985222	0.0203816	P13671, M0R0Q9, M0QXZ3, M0R1Q1	173	2	16792	97.0636	1	0.191103	0.177179	positive regulation of activation of membrane attack complex	1.69076
GOTERM_BP_DIRECT	GO:1903027~regulation of opsonization	2	0.985222	0.0203816	P20851, P04003	173	2	16792	97.0636	1	0.191103	0.177179	regulation of opsonization	1.69076
GOTERM_BP_DIRECT	GO:0051592~response to calcium ion	4	1.97044	0.0215977	P02671, P02679, P02675, P07996, C9JPQ9	173	58	16792	6.69404	1	0.20052	0.18591	response to calcium ion	1.66559
GOTERM_BP_DIRECT	GO:0002227~innate immune response in mucosa	3	1.47783	0.0268177	P06727, P59666, B2R4S9	173	25	16792	11.6476	1	0.246567	0.228601	innate immune response in mucosa	1.57158
GOTERM_BP_DIRECT	GO:2001202~negative regulation of transforming growth factor-beta secretion	2	0.985222	0.030417	P23142, P02751	173	3	16792	64.7091	1	0.258588	0.239747	negative regulation of transforming growth factor-beta secretion	1.51688
GOTERM_BP_DIRECT	GO:0034445~negative regulation of plasma lipoprotein particle oxidation	2	0.985222	0.030417	P27169, P06727	173	3	16792	64.7091	1	0.258588	0.239747	negative regulation of plasma lipoprotein particle oxidation	1.51688
GOTERM_BP_DIRECT	GO:0018158~protein oxidation	2	0.985222	0.030417	P02647, P02652	173	3	16792	64.7091	1	0.258588	0.239747	protein oxidation	1.51688
GOTERM_BP_DIRECT	GO:0051788~response to misfolded protein	2	0.985222	0.030417	P00748, P10909	173	3	16792	64.7091	1	0.258588	0.239747	response to misfolded protein	1.51688
GOTERM_BP_DIRECT	GO:0019836~hemolysis by symbiont of host erythrocytes	2	0.985222	0.030417	P02748, P02768, H0YA55	173	3	16792	64.7091	1	0.258588	0.239747	hemolysis by symbiont of host erythrocytes	1.51688
GOTERM_BP_DIRECT	GO:0002034~regulation of blood vessel size by renin-angiotensin	2	0.985222	0.030417	P01019, P08697	173	3	16792	64.7091	1	0.258588	0.239747	regulation of blood vessel size by renin-angiotensin	1.51688
GOTERM_BP_DIRECT	GO:0032490~detection of molecule of bacterial origin	2	0.985222	0.030417	P0C0L5, P18428	173	3	16792	64.7091	1	0.258588	0.239747	detection of molecule of bacterial origin	1.51688
GOTERM_BP_DIRECT	GO:2001027~negative regulation of endothelial cell chemotaxis	2	0.985222	0.030417	P04196, P07996	173	3	16792	64.7091	1	0.258588	0.239747	negative regulation of endothelial cell chemotaxis	1.51688
GOTERM_BP_DIRECT	GO:0045766~positive regulation of angiogenesis	5	2.46305	0.0305828	P13671, P01031, M0R0Q9, Q16610, M0QXZ3, M0R1Q1, P07996	173	115	16792	4.22016	1	0.258588	0.239747	positive regulation of angiogenesis	1.51452
GOTERM_BP_DIRECT	GO:0050832~defense response to fungus	3	1.47783	0.0309626	P04196, P59666, P81605	173	27	16792	10.7848	1	0.259483	0.240577	defense response to fungus	1.50916
GOTERM_BP_DIRECT	GO:2000352~negative regulation of endothelial cell apoptotic process	3	1.47783	0.0331239	P02671, P02679, P02675, C9JPQ9	173	28	16792	10.3997	1	0.275161	0.255112	negative regulation of endothelial cell apoptotic process	1.47986
GOTERM_BP_DIRECT	GO:0010942~positive regulation of cell death	3	1.47783	0.0353425	P00738, A0A087WU08, P68871, P69905	173	29	16792	10.0411	1	0.286063	0.26522	positive regulation of cell death	1.4517
GOTERM_BP_DIRECT	GO:0001937~negative regulation of endothelial cell proliferation	3	1.47783	0.0353425	P02749, P02649, P07996	173	29	16792	10.0411	1	0.286063	0.26522	negative regulation of endothelial cell proliferation	1.4517
GOTERM_BP_DIRECT	GO:0050766~positive regulation of phagocytosis	3	1.47783	0.0353425	M0R0Q9, C9JV77, P11226, M0QXZ3, M0R1Q1	173	29	16792	10.0411	1	0.286063	0.26522	positive regulation of phagocytosis	1.4517
GOTERM_BP_DIRECT	GO:2000379~positive regulation of reactive oxygen species metabolic process	3	1.47783	0.0376171	P00734, P01019, P07996	173	30	16792	9.70636	1	0.301893	0.279896	positive regulation of reactive oxygen species metabolic process	1.42462
GOTERM_BP_DIRECT	GO:0007584~response to nutrient	4	1.97044	0.0403425	Q15848, P06681, P01008, P02647	173	74	16792	5.24668	1	0.310664	0.288028	response to nutrient	1.39424
GOTERM_BP_DIRECT	GO:0060192~negative regulation of lipase activity	2	0.985222	0.0403502	P02647, P02652	173	4	16792	48.5318	1	0.310664	0.288028	negative regulation of lipase activity	1.39415
GOTERM_BP_DIRECT	GO:0043152~induction of bacterial agglutination	2	0.985222	0.0403502	P02671, P02675	173	4	16792	48.5318	1	0.310664	0.288028	induction of bacterial agglutination	1.39415
GOTERM_BP_DIRECT	GO:0045959~negative regulation of complement activation, classical pathway	2	0.985222	0.0403502	P20851, P04003	173	4	16792	48.5318	1	0.310664	0.288028	negative regulation of complement activation, classical pathway	1.39415
GOTERM_BP_DIRECT	GO:0042159~lipoprotein catabolic process	2	0.985222	0.0403502	P04114, P02649	173	4	16792	48.5318	1	0.310664	0.288028	lipoprotein catabolic process	1.39415
GOTERM_BP_DIRECT	GO:0045907~positive regulation of vasoconstriction	3	1.47783	0.0423285	P02671, P02679, P02675, C9JPQ9	173	32	16792	9.09971	1	0.323267	0.299713	positive regulation of vasoconstriction	1.37337
GOTERM_BP_DIRECT	GO:1902042~negative regulation of extrinsic apoptotic signaling pathway via death domain receptors	3	1.47783	0.0447627	P02671, P02679, P02675, C9JPQ9	173	33	16792	8.82396	1	0.339122	0.314413	negative regulation of extrinsic apoptotic signaling pathway via death domain receptors	1.34908
GOTERM_BP_DIRECT	GO:0010757~negative regulation of plasminogen activation	2	0.985222	0.0501822	P08697, P07996	173	5	16792	38.8254	1	0.360019	0.333788	negative regulation of plasminogen activation	1.29945
GOTERM_BP_DIRECT	GO:0051546~keratinocyte migration	2	0.985222	0.0501822	P08779, P35908	173	5	16792	38.8254	1	0.360019	0.333788	keratinocyte migration	1.29945
GOTERM_BP_DIRECT	GO:1902430~negative regulation of beta-amyloid formation	2	0.985222	0.0501822	P02649, P10909	173	5	16792	38.8254	1	0.360019	0.333788	negative regulation of beta-amyloid formation	1.29945
GOTERM_BP_DIRECT	GO:0014012~peripheral nervous system axon regeneration	2	0.985222	0.0501822	P05090, P02647	173	5	16792	38.8254	1	0.360019	0.333788	peripheral nervous system axon regeneration	1.29945
GOTERM_BP_DIRECT	GO:0017038~protein import	2	0.985222	0.0501822	P02649, P10909	173	5	16792	38.8254	1	0.360019	0.333788	protein import	1.29945
GOTERM_BP_DIRECT	GO:0010756~positive regulation of plasminogen activation	2	0.985222	0.0501822	P00748, P05452	173	5	16792	38.8254	1	0.360019	0.333788	positive regulation of plasminogen activation	1.29945
GOTERM_BP_DIRECT	GO:0002682~regulation of immune system process	2	0.985222	0.0501822	P19652, P02763	173	5	16792	38.8254	1	0.360019	0.333788	regulation of immune system process	1.29945
GOTERM_BP_DIRECT	GO:0050821~protein stabilization	5	2.46305	0.0512889	Q02413, P02647, P22792, Q99835, P10909	173	136	16792	3.56851	1	0.365193	0.338584	protein stabilization	1.28998
GOTERM_BP_DIRECT	GO:0050714~positive regulation of protein secretion	3	1.47783	0.052364	P02671, P02679, P02675, C9JPQ9	173	36	16792	8.08863	1	0.370065	0.343101	positive regulation of protein secretion	1.28097
GOTERM_BP_DIRECT	GO:0007162~negative regulation of cell adhesion	3	1.47783	0.054993	P23142, P01042, P04196	173	37	16792	7.87002	1	0.385766	0.357658	negative regulation of cell adhesion	1.25969
GOTERM_BP_DIRECT	GO:0032720~negative regulation of tumor necrosis factor production	3	1.47783	0.0576677	P18428, Q15848, P02763	173	38	16792	7.66291	1	0.401554	0.372296	negative regulation of tumor necrosis factor production	1.23907
GOTERM_BP_DIRECT	GO:0018206~peptidyl-methionine modification	2	0.985222	0.0599141	P02647, P02652	173	6	16792	32.3545	1	0.402402	0.373082	peptidyl-methionine modification	1.22247
GOTERM_BP_DIRECT	GO:0034382~chylomicron remnant clearance	2	0.985222	0.0599141	P02649, P02656	173	6	16792	32.3545	1	0.402402	0.373082	chylomicron remnant clearance	1.22247
GOTERM_BP_DIRECT	GO:0020027~hemoglobin metabolic process	2	0.985222	0.0599141	P02790, P04040	173	6	16792	32.3545	1	0.402402	0.373082	hemoglobin metabolic process	1.22247
GOTERM_BP_DIRECT	GO:0002740~negative regulation of cytokine secretion involved in immune response	2	0.985222	0.0599141	P02647, P02652	173	6	16792	32.3545	1	0.402402	0.373082	negative regulation of cytokine secretion involved in immune response	1.22247
GOTERM_BP_DIRECT	GO:0048525~negative regulation of viral process	2	0.985222	0.0599141	P02743, P11226	173	6	16792	32.3545	1	0.402402	0.373082	negative regulation of viral process	1.22247
GOTERM_BP_DIRECT	GO:0000302~response to reactive oxygen species	3	1.47783	0.0603868	P05090, P02649, P04040	173	39	16792	7.46643	1	0.402721	0.373378	response to reactive oxygen species	1.21906
GOTERM_BP_DIRECT	GO:0007160~cell-matrix adhesion	4	1.97044	0.0650723	P04004, P02671, P02679, P02675, C9JPQ9	173	90	16792	4.31394	1	0.430934	0.399535	cell-matrix adhesion	1.1866
GOTERM_BP_DIRECT	GO:1902004~positive regulation of beta-amyloid formation	2	0.985222	0.0695468	P02649, P10909	173	7	16792	27.7325	1	0.445006	0.412582	positive regulation of beta-amyloid formation	1.15772
GOTERM_BP_DIRECT	GO:0034372~very-low-density lipoprotein particle remodeling	2	0.985222	0.0695468	P02649, P06727	173	7	16792	27.7325	1	0.445006	0.412582	very-low-density lipoprotein particle remodeling	1.15772
GOTERM_BP_DIRECT	GO:0045650~negative regulation of macrophage differentiation	2	0.985222	0.0695468	Q15848, P02747	173	7	16792	27.7325	1	0.445006	0.412582	negative regulation of macrophage differentiation	1.15772
GOTERM_BP_DIRECT	GO:0043654~recognition of apoptotic cell	2	0.985222	0.0695468	O75636, Q15485	173	7	16792	27.7325	1	0.445006	0.412582	recognition of apoptotic cell	1.15772
GOTERM_BP_DIRECT	GO:0010642~negative regulation of platelet-derived growth factor receptor signaling pathway	2	0.985222	0.0695468	P05090, Q15848	173	7	16792	27.7325	1	0.445006	0.412582	negative regulation of platelet-derived growth factor receptor signaling pathway	1.15772
GOTERM_BP_DIRECT	GO:0045429~positive regulation of nitric oxide biosynthetic process	3	1.47783	0.0716841	P68871, P01019, P10909	173	43	16792	6.77188	1	0.455603	0.422407	positive regulation of nitric oxide biosynthetic process	1.14458
GOTERM_BP_DIRECT	GO:0006879~cellular iron ion homeostasis	3	1.47783	0.074608	P00450, P02790, P02787	173	44	16792	6.61797	1	0.471025	0.436705	cellular iron ion homeostasis	1.12721
GOTERM_BP_DIRECT	GO:0034115~negative regulation of heterotypic cell-cell adhesion	2	0.985222	0.0790814	Q15848, P02647	173	8	16792	24.2659	1	0.480065	0.445086	negative regulation of heterotypic cell-cell adhesion	1.10193
GOTERM_BP_DIRECT	GO:0030853~negative regulation of granulocyte differentiation	2	0.985222	0.0790814	Q15848, P02747	173	8	16792	24.2659	1	0.480065	0.445086	negative regulation of granulocyte differentiation	1.10193
GOTERM_BP_DIRECT	GO:0010898~positive regulation of triglyceride catabolic process	2	0.985222	0.0790814	P06727, P02647	173	8	16792	24.2659	1	0.480065	0.445086	positive regulation of triglyceride catabolic process	1.10193
GOTERM_BP_DIRECT	GO:0034383~low-density lipoprotein particle clearance	2	0.985222	0.0790814	P04114, Q15848	173	8	16792	24.2659	1	0.480065	0.445086	low-density lipoprotein particle clearance	1.10193
GOTERM_BP_DIRECT	GO:0034379~very-low-density lipoprotein particle assembly	2	0.985222	0.0790814	P04114, P02656	173	8	16792	24.2659	1	0.480065	0.445086	very-low-density lipoprotein particle assembly	1.10193
GOTERM_BP_DIRECT	GO:0010544~negative regulation of platelet activation	2	0.985222	0.0790814	P00734, P02649	173	8	16792	24.2659	1	0.480065	0.445086	negative regulation of platelet activation	1.10193
GOTERM_BP_DIRECT	GO:0007010~cytoskeleton organization	5	2.46305	0.0837597	P04259, P08779, P02649, P13646, P13647	173	161	16792	3.0144	1	0.505226	0.468414	cytoskeleton organization	1.07696
GOTERM_BP_DIRECT	GO:0031638~zymogen activation	2	0.985222	0.0885188	P03952, P00748	173	9	16792	21.5697	1	0.527216	0.488802	zymogen activation	1.05296
GOTERM_BP_DIRECT	GO:0015886~heme transport	2	0.985222	0.0885188	P02790, P04196	173	9	16792	21.5697	1	0.527216	0.488802	heme transport	1.05296
GOTERM_BP_DIRECT	GO:0045723~positive regulation of fatty acid biosynthetic process	2	0.985222	0.0978601	P06727, P02647	173	10	16792	19.4127	1	0.568549	0.527124	positive regulation of fatty acid biosynthetic process	1.00939
GOTERM_BP_DIRECT	GO:0002377~immunoglobulin production	2	0.985222	0.0978601	P01602, P06312	173	10	16792	19.4127	1	0.568549	0.527124	immunoglobulin production	1.00939
GOTERM_BP_DIRECT	GO:0046470~phosphatidylcholine metabolic process	2	0.985222	0.0978601	P27169, P06727	173	10	16792	19.4127	1	0.568549	0.527124	phosphatidylcholine metabolic process	1.00939
GOTERM_BP_DIRECT	GO:0010884~positive regulation of lipid storage	2	0.985222	0.0978601	P04114, M0R0Q9, M0QXZ3, M0R1Q1	173	10	16792	19.4127	1	0.568549	0.527124	positive regulation of lipid storage	1.00939

## Sheet: P3 GOBP
Category	Term	Count	%	PValue	Genes	List Total	Pop Hits	Pop Total	Fold Enrichment	Bonferroni	Benjamini	FDR	GO term	-log10p
GOTERM_BP_DIRECT	GO:0006958~complement activation, classical pathway	61	24.498	2.29808e-92	P01880, P04433, A1L4K7, Q5T959, P0C0L5, P01718, P01717, P01715, P01714, P01834, P01877, P01876, P01599, P80748, P01597, P01871, P04003, P01594, B9A064, A0A087WW87, P01706, P01704, P01825, S4R460, P01700, P01743, Q9UBP3, P01861, Q27I61, P06310, P01860, P01024, P04211, P06312, Q9UM14, P06316, A0A0F7T0G6, Q96DL2, Q14CU0, Q9UCF9, A6NJQ8, A0A075B7B6, P01859, P01857, A0A0F7TBJ2, P02748, P01699, P20851,…	204	99	16792	50.7186	2.41298e-89	2.41298e-89	2.27739e-89	complement activation, classical pathway	91.6386
GOTERM_BP_DIRECT	GO:0006956~complement activation	56	22.49	5.48968e-86	P04433, Q53F89, A1L4K7, Q5T959, P0C0L5, P01718, P01717, P01715, P01714, P01834, B2R9M5, P01599, P80748, P01597, P01594, P08603, A0A087WW87, P01706, P01704, P01825, P01700, P01743, Q9UC57, Q9UBP3, P01861, Q27I61, P06310, P01860, P01024, P04211, P06312, Q9UM14, P06316, A0A0F7T0G6, Q96DL2, A6NJQ8, P01859, P01857, A0A0F7TBJ2, P01699, Q6IBJ5, O15136, Q6P3T5, Q13668, A0A0F7T7H1, P0DOY2, B4E2L7, P01768,…	204	87	16792	52.9835	5.76417e-83	2.88208e-83	2.72014e-83	complement activation	85.2605
GOTERM_BP_DIRECT	GO:0006898~receptor-mediated endocytosis	55	22.0884	1.17988e-60	P04433, P04114, Q2TU33, O14791, Q9BZM8, P01718, P01717, P01715, P02649, P01714, P01834, P01877, P02647, P02768, B2R9M5, P01876, P01599, P69905, P80748, P01597, P04004, P01594, P01591, A0A087WW87, P01706, P00739, P01704, P01825, P01700, P01743, Q3B7J0, P06310, P04211, B2R957, P06312, P01141, P06316, A0A0F7T0G6, A0A0F7TBJ2, P01699, P05156, Q92954, P02023, A0A0F7T7H1, Q7M4S0, P0DOY2, B4E2L7, P01768,…	204	186	16792	24.3401	1.23888e-57	4.12959e-58	3.89754e-58	receptor-mediated endocytosis	59.9282
GOTERM_BP_DIRECT	GO:0038096~Fc-gamma receptor signaling pathway involved in phagocytosis	37	14.8594	8.49015e-40	P04433, P06316, A0A0F7T0G6, P01718, P01717, P01859, P01715, P01857, A0A0F7TBJ2, P01714, P01834, P01699, P01599, P80748, P01597, P01594, P60709, A0A0F7T7H1, P0DOY2, A0A087WW87, P01706, P01704, P01825, P01768, P01767, P01700, P01766, P06331, P01743, P01764, P01763, P04430, P01861, P06310, P04211, P01860, P06312	204	127	16792	23.9812	8.91466e-37	2.22866e-37	2.10343e-37	Fc-gamma receptor signaling pathway involved in phagocytosis	39.0711
GOTERM_BP_DIRECT	GO:0006955~immune response	53	21.2851	7.35145e-38	P01880, P04433, A1L4K7, Q29865, Q9BZM8, P01718, P01717, P01715, Q31612, P01714, P01834, P01877, P01876, P01599, P80748, P01597, P07996, P04004, P01594, P01591, P10720, A0A075B7D0, A0A087WW87, P01706, P01704, P01825, P01700, P01743, P06310, P01024, P04211, P06312, P01141, P06316, P30504, P30460, A0A0F7T0G6, Q96DL2, A6NJQ8, Q29718, A0A0F7TBJ2, Q9UC65, P02748, P01699, O15136, Q92954, P01893, Q6P3T5,…	204	421	16792	10.3625	7.71902e-35	1.5438e-35	1.45706e-35	immune response	37.1336
GOTERM_BP_DIRECT	GO:0006508~proteolysis	56	22.49	2.10628e-37	P04433, Q53F89, P08519, Q5T959, A4D0P9, P0C0L5, P01718, P01717, P01715, P01714, P01834, B2R9M5, F5H5M6, P01599, P80748, P01597, Q15146, P01594, P03952, A0A087WW87, Q5R346, P01706, P01704, P01825, P00734, P01700, Q9UC57, Q9UBP3, P01861, P06310, P01860, P01024, P04211, P06312, Q9UM14, P06316, A0A0F7T0G6, Q96DL2, A6NJQ8, P01859, P01857, A0A0F7TBJ2, P01699, Q6IBJ5, P05156, A0A0F7T7H1, P0DOY2, B4E2L7,…	204	500	16792	9.21914	2.21159e-34	3.68599e-35	3.47887e-35	proteolysis	36.6765
GOTERM_BP_DIRECT	GO:0002576~platelet degranulation	32	12.8514	3.0761e-35	Q9UCF3, Q3B7H5, P04217, Q14624, Q9UCF9, P19652, Q53EQ0, Q9BZM8, Q96P24, P02749, Q9UC65, P02647, P02768, P02765, Q99806, Q16610, P02787, P05452, P02763, Q15146, P07996, P01011, Q6PJF9, O15495, Q7M4S0, Q5R346, P01009, P04196, Q14443, P04275, P08697, P01023, P07225	204	103	16792	25.5732	3.2299e-32	4.61415e-33	4.35488e-33	platelet degranulation	34.512
GOTERM_BP_DIRECT	GO:0050776~regulation of immune response	37	14.8594	5.26937e-34	P04433, P06316, P30504, P18582, P30460, A0A0F7T0G6, Q29865, P01718, P01717, P01715, Q29718, Q31612, A0A0F7TBJ2, P01714, P01834, P01699, P01599, P80748, P01597, P01893, P01594, A0A0F7T7H1, P0DOY2, A0A087WW87, P01706, P01704, P01825, P01768, P01767, P01700, P01766, P06331, P01743, P01764, P01763, P04430, P06310, P01024, P04211, P06312	204	178	16792	17.1102	5.53284e-31	6.91605e-32	6.52743e-32	regulation of immune response	33.2782
GOTERM_BP_DIRECT	GO:0038095~Fc-epsilon receptor signaling pathway	32	12.8514	3.15163e-27	P04433, P06316, A0A0F7T0G6, P01718, P01717, P01715, A0A0F7TBJ2, P01714, P01834, P01699, P01599, P80748, P01597, P01594, A0A0F7T7H1, P0DOY2, A0A087WW87, P01706, P01704, P01825, P01768, P01767, P01700, P01766, P06331, P01743, P01764, P01763, P04430, P06310, P04211, P06312	204	178	16792	14.798	3.30921e-24	3.6769e-25	3.4703e-25	Fc-epsilon receptor signaling pathway	26.5015
GOTERM_BP_DIRECT	GO:0010951~negative regulation of endopeptidase activity	26	10.4418	4.71199e-24	Q2TU33, P01141, P05546, Q3B7H5, P08519, Q14624, Q96CT1, Q9UCF9, Q53EQ0, P0C0L5, P08185, P19827, Q15484, P01019, P02765, P01011, P04004, D3DUX1, P01009, P01008, Q2NKL2, P04196, Q27I61, P01024, P08697, P01023, P07225	204	121	16792	17.6872	4.94758e-21	4.94758e-22	4.66958e-22	negative regulation of endopeptidase activity	23.3268
GOTERM_BP_DIRECT	GO:0030449~regulation of complement activation	16	6.4257	1.33554e-21	P04004, P01141, P08603, Q53F89, A1L4K7, Q13668, Q14CU0, P0C0L5, P02748, O15136, P20851, P05156, Q27I61, P01024, P04003, Q6P3T5, P07225	204	30	16792	43.9007	1.40231e-18	1.27483e-19	1.2032e-19	regulation of complement activation	20.8743
GOTERM_BP_DIRECT	GO:0006910~phagocytosis, recognition	15	6.0241	3.09837e-20	P01880, B9A064, P0DOY2, Q9BZM8, A0A075B7B6, P01859, P01857, P01834, P01877, S4R460, P01876, P01764, P01861, P01860, P01871	204	28	16792	44.0966	3.25329e-17	2.71108e-18	2.55874e-18	phagocytosis, recognition	19.5089
GOTERM_BP_DIRECT	GO:0050871~positive regulation of B cell activation	14	5.62249	7.16915e-19	P01880, B9A064, P0DOY2, A0A075B7B6, P01859, P01857, P01834, P01877, S4R460, P01876, P01764, P01861, P01860, P01871	204	26	16792	44.3228	7.52761e-16	5.79047e-17	5.4651e-17	positive regulation of B cell activation	18.1445
GOTERM_BP_DIRECT	GO:0006911~phagocytosis, engulfment	15	6.0241	1.65506e-18	P01880, A2A418, B9A064, P0DOY2, A0A075B7B6, P01859, P01857, P01834, P01877, S4R460, P01876, P01764, P01861, P01860, P01871	204	35	16792	35.2773	1.73782e-15	1.2413e-16	1.17155e-16	phagocytosis, engulfment	17.7812
GOTERM_BP_DIRECT	GO:0045087~innate immune response	35	14.0562	1.84211e-18	Q9UM14, P01880, P08779, O14791, P30504, P05109, Q5T959, Q96DL2, P30460, Q9UCF9, Q29865, A6NJQ8, P0C0L5, A0A075B7B6, P01859, Q29718, P00748, Q31612, P01857, P01834, P01877, P01876, P02743, P20851, P05156, P01871, P04003, P01591, B9A064, P0DOY2, P02735, S4R460, A0A024RAG6, B2R938, P01764, P01861, Q9UCJ1, P01860	204	430	16792	6.69995	1.93421e-15	1.28948e-16	1.21702e-16	innate immune response	17.7347
GOTERM_BP_DIRECT	GO:0006957~complement activation, alternative pathway	11	4.41767	1.4743e-17	P08603, Q53F89, A1L4K7, Q13668, P02748, Q2NKK2, Q14CU0, O15136, Q27I61, P01024, Q6P3T5	204	13	16792	69.6501	1.54801e-14	9.67507e-16	9.13142e-16	complement activation, alternative pathway	16.8314
GOTERM_BP_DIRECT	GO:0050853~B cell receptor signaling pathway	15	6.0241	1.97719e-15	P01880, B9A064, P29350, P0DOY2, A0A075B7B6, P01859, P01857, P01834, P01877, S4R460, P01876, P01764, P01861, P01860, P01871	204	54	16792	22.8649	2.09832e-12	1.22121e-13	1.15259e-13	B cell receptor signaling pathway	14.704
GOTERM_BP_DIRECT	GO:0006953~acute-phase response	13	5.22088	2.06004e-14	P01011, Q14624, P19652, P00734, P01009, P02735, B2R938, P02765, P02743, Q3B7J0, P02763, P08697, A0A096LPE2	204	39	16792	27.4379	2.16827e-11	1.20169e-12	1.13417e-12	acute-phase response	13.6861
GOTERM_BP_DIRECT	GO:0001895~retina homeostasis	12	4.81928	1.04522e-12	P01591, P60709, P01834, P01833, P02768, P01877, P01876, P02787, P00695, P04264, P25311, P01860	204	40	16792	24.6941	1.09742e-09	5.7762e-11	5.45163e-11	retina homeostasis	11.9808
GOTERM_BP_DIRECT	GO:0042730~fibrinolysis	10	4.01606	1.19706e-12	Q9UCF3, P03952, P00748, P00734, Q9UCF9, P04196, P04264, Q15146, P08697, P07225	204	21	16792	39.197	1.25689e-09	6.28454e-11	5.93141e-11	fibrinolysis	11.9219
GOTERM_BP_DIRECT	GO:0042157~lipoprotein metabolic process	11	4.41767	1.88003e-11	O95445, P04114, O14791, P02649, P06727, P08519, P02768, P02647, P02656, P02654, P02652	204	38	16792	23.8277	1.97403e-08	9.40014e-10	8.87194e-10	lipoprotein metabolic process	10.7258
GOTERM_BP_DIRECT	GO:0007597~blood coagulation, intrinsic pathway	8	3.21285	9.67396e-10	P03952, P00748, P02749, P00734, Q9UCF9, Q99806, P04275, Q53EQ0, P01023	204	18	16792	36.5839	1.01577e-06	4.61712e-08	4.35768e-08	blood coagulation, intrinsic pathway	9.0144
GOTERM_BP_DIRECT	GO:0042742~defense response to bacterium	15	6.0241	2.46882e-09	P01880, P05109, B9A064, P0DOY2, A0A075B7B6, P01859, P01857, P01834, S4R460, Q3B7J0, O15136, P01764, P01861, Q9UCJ1, P01860	204	145	16792	8.51521	2.59226e-06	1.12707e-07	1.06374e-07	defense response to bacterium	8.60751
GOTERM_BP_DIRECT	GO:0007596~blood coagulation	16	6.4257	6.81909e-09	P02023, Q9UCF3, P05546, P02042, O15495, Q5R346, Q9BZM8, Q96P24, P00734, P05160, P01009, P01008, Q99806, P20851, P04275, Q15146, P07225	204	184	16792	7.15772	7.16002e-06	2.98335e-07	2.81572e-07	blood coagulation	8.16627
GOTERM_BP_DIRECT	GO:0034375~high-density lipoprotein particle remodeling	7	2.81124	1.32519e-08	O95445, P02649, P06727, P02647, P02656, P02654, P02652	204	15	16792	38.4131	1.39144e-05	5.49247e-07	5.18385e-07	high-density lipoprotein particle remodeling	7.87772
GOTERM_BP_DIRECT	GO:0033344~cholesterol efflux	8	3.21285	1.36004e-08	O95445, P04114, P02649, P06727, P02647, P02656, P02654, P02652	204	25	16792	26.3404	1.42803e-05	5.49247e-07	5.18385e-07	cholesterol efflux	7.86645
GOTERM_BP_DIRECT	GO:0010873~positive regulation of cholesterol esterification	6	2.40964	2.97776e-08	P02649, P06727, P01019, P02647, P02654, P02652	204	9	16792	54.8758	3.1266e-05	1.15802e-06	1.09295e-06	positive regulation of cholesterol esterification	7.52611
GOTERM_BP_DIRECT	GO:0051918~negative regulation of fibrinolysis	6	2.40964	5.89705e-08	P02749, P00734, P04196, Q15146, P08697, P07996	204	10	16792	49.3882	6.19171e-05	2.21139e-06	2.08713e-06	negative regulation of fibrinolysis	7.22937
GOTERM_BP_DIRECT	GO:0019835~cytolysis	7	2.81124	1.35235e-07	A1L4K7, O14791, Q13668, Q14CU0, P00695, Q27I61, Q6P3T5	204	21	16792	27.4379	0.000141987	4.89644e-06	4.6213e-06	cytolysis	6.86891
GOTERM_BP_DIRECT	GO:0033700~phospholipid efflux	6	2.40964	4.50366e-07	P02649, P06727, P02647, P02656, P02654, P02652	204	14	16792	35.2773	0.000472772	1.52543e-05	1.43972e-05	phospholipid efflux	6.34643
GOTERM_BP_DIRECT	GO:0030194~positive regulation of blood coagulation	6	2.40964	4.50366e-07	Q9BZM8, P00748, P02749, P00734, P07996, Q9UCJ1	204	14	16792	35.2773	0.000472772	1.52543e-05	1.43972e-05	positive regulation of blood coagulation	6.34643
GOTERM_BP_DIRECT	GO:0001523~retinoid metabolic process	9	3.61446	6.75835e-07	O95445, P04114, P02649, P06727, P02647, P02656, P02766, P02753, P02652, A0A087WT59	204	61	16792	12.1446	0.000709375	2.21758e-05	2.09298e-05	retinoid metabolic process	6.17016
GOTERM_BP_DIRECT	GO:0001867~complement activation, lectin pathway	5	2.00803	7.05468e-07	B4E2L7, Q6IBJ5, Q9UBP3, Q9UC57, P04264	204	7	16792	58.7955	0.000740467	2.24467e-05	2.11854e-05	complement activation, lectin pathway	6.15152
GOTERM_BP_DIRECT	GO:0034380~high-density lipoprotein particle assembly	5	2.00803	1.39757e-06	O95445, P02649, P06727, P02647, P02652	204	8	16792	51.4461	0.00146637	4.31602e-05	4.07351e-05	high-density lipoprotein particle assembly	5.85463
GOTERM_BP_DIRECT	GO:0043691~reverse cholesterol transport	6	2.40964	1.85295e-06	O95445, P02649, P06727, P02647, P02656, P02652	204	18	16792	27.4379	0.00194371	5.55885e-05	5.2465e-05	reverse cholesterol transport	5.73214
GOTERM_BP_DIRECT	GO:0042158~lipoprotein biosynthetic process	5	2.00803	2.4918e-06	P04114, P02649, P06727, P02647, P02652	204	9	16792	45.7298	0.00261298	7.26776e-05	6.85938e-05	lipoprotein biosynthetic process	5.60349
GOTERM_BP_DIRECT	GO:0006869~lipid transport	9	3.61446	3.70635e-06	P05090, O14791, P55056, P02649, P06727, P08519, P02647, P02656, P02652	204	76	16792	9.74768	0.00388411	0.00010518	9.927e-05	lipid transport	5.43105
GOTERM_BP_DIRECT	GO:0008544~epidermis development	9	3.61446	8.62071e-06	P35527, Q14532, P08779, P35908, Q04695, P19012, P13647, P02533, Q15323	204	85	16792	8.71557	0.00901094	0.000238204	0.000224819	epidermis development	5.06446
GOTERM_BP_DIRECT	GO:0030195~negative regulation of blood coagulation	5	2.00803	9.51394e-06	P04004, P01141, P02749, P02649, Q53EQ0, P07225	204	12	16792	34.2974	0.00993996	0.000256145	0.000241752	negative regulation of blood coagulation	5.02164
GOTERM_BP_DIRECT	GO:0030168~platelet activation	10	4.01606	1.07526e-05	Q9UCF3, P00734, Q9UC65, O15495, P02735, P29350, P04196, P10720, Q99806, P04275, Q5R346	204	115	16792	7.15772	0.0112268	0.000282256	0.000266396	platelet activation	4.96849
GOTERM_BP_DIRECT	GO:0044267~cellular protein metabolic process	10	4.01606	1.32517e-05	A2A418, P00734, P06727, P02735, P02647, P02766, P02743, B4DZY8, P00695, Q15146, A0A087WT59	204	118	16792	6.97574	0.0138181	0.000339374	0.000320304	cellular protein metabolic process	4.87773
GOTERM_BP_DIRECT	GO:0008203~cholesterol metabolic process	8	3.21285	1.76726e-05	P04114, P27169, O14791, P02649, P06727, P02647, P02654, P02652	204	68	16792	9.68397	0.0183852	0.000441814	0.000416988	cholesterol metabolic process	4.7527
GOTERM_BP_DIRECT	GO:0098869~cellular oxidant detoxification	8	3.21285	2.14122e-05	O95445, P02023, P02649, P02768, Q3B7J0, P69905, K7EJ20, Q9UCJ1	204	70	16792	9.40728	0.0222322	0.000522856	0.000493476	cellular oxidant detoxification	4.66934
GOTERM_BP_DIRECT	GO:0034384~high-density lipoprotein particle clearance	4	1.60643	3.38967e-05	O95445, P02649, P02647, P02652	204	6	16792	54.8758	0.0349662	0.000808899	0.000763446	high-density lipoprotein particle clearance	4.46984
GOTERM_BP_DIRECT	GO:0042632~cholesterol homeostasis	7	2.81124	0.000121293	O95445, P04114, P02649, P06727, P02647, P02656, P02652	204	64	16792	9.00306	0.119588	0.00283017	0.00267114	cholesterol homeostasis	3.91616
GOTERM_BP_DIRECT	GO:0070527~platelet aggregation	6	2.40964	0.000129302	P02023, Q9UCF3, P60709, O15495, P29350, Q14443	204	41	16792	12.0459	0.126961	0.00295145	0.00278561	platelet aggregation	3.8884
GOTERM_BP_DIRECT	GO:0006954~inflammatory response	15	6.0241	0.000215245	P01011, P08779, P05109, P10720, Q53EQ0, P0C0L5, Q9UC65, Q16610, P00695, Q6UX63, P02763, Q27I61, Q9UCJ1, P01024, P07996	204	379	16792	3.2578	0.202307	0.00480866	0.00453846	inflammatory response	3.66707
GOTERM_BP_DIRECT	GO:0070328~triglyceride homeostasis	5	2.00803	0.000251631	P55056, P02649, P06727, P02647, P02656	204	26	16792	15.8296	0.232215	0.00550443	0.00519514	triglyceride homeostasis	3.59924
GOTERM_BP_DIRECT	GO:0034374~low-density lipoprotein particle remodeling	4	1.60643	0.00026741	P04114, P02649, P01019, P02652	204	11	16792	29.9323	0.244834	0.00573022	0.00540823	low-density lipoprotein particle remodeling	3.57282
GOTERM_BP_DIRECT	GO:0030212~hyaluronan metabolic process	4	1.60643	0.000353376	Q3B7H5, P19827, Q14624, Q15484	204	12	16792	27.4379	0.310032	0.00742089	0.0070039	hyaluronan metabolic process	3.45176
GOTERM_BP_DIRECT	GO:0050728~negative regulation of inflammatory response	7	2.81124	0.000387078	Q6MZN1, Q15848, P02649, Q96CT1, P02735, P02647, P04264	204	79	16792	7.29362	0.33403	0.00796925	0.00752146	negative regulation of inflammatory response	3.4122
GOTERM_BP_DIRECT	GO:0034445~negative regulation of plasma lipoprotein particle oxidation	3	1.20482	0.000432822	O95445, P27169, P06727	204	3	16792	82.3137	0.365274	0.00857478	0.00809296	negative regulation of plasma lipoprotein particle oxidation	3.36369
GOTERM_BP_DIRECT	GO:0010903~negative regulation of very-low-density lipoprotein particle remodeling	3	1.20482	0.000432822	P02647, P02656, P02652	204	3	16792	82.3137	0.365274	0.00857478	0.00809296	negative regulation of very-low-density lipoprotein particle remodeling	3.36369
GOTERM_BP_DIRECT	GO:0050731~positive regulation of peptidyl-tyrosine phosphorylation	7	2.81124	0.00047324	Q9BZM8, P04004, P01141, Q15848, O15495, P01019, P18582, A4D0P9	204	82	16792	7.02678	0.391659	0.00920189	0.00868483	positive regulation of peptidyl-tyrosine phosphorylation	3.32492
GOTERM_BP_DIRECT	GO:0006641~triglyceride metabolic process	5	2.00803	0.000809528	P02749, P02649, P02656, P02654, P02652	204	35	16792	11.7591	0.572734	0.0154546	0.0145862	triglyceride metabolic process	3.09177
GOTERM_BP_DIRECT	GO:0051919~positive regulation of fibrinolysis	3	1.20482	0.000858743	P03952, P00748, Q15146	204	4	16792	61.7353	0.59427	0.0159889	0.0150905	positive regulation of fibrinolysis	3.06614
GOTERM_BP_DIRECT	GO:0010744~positive regulation of macrophage derived foam cell differentiation	4	1.60643	0.000867967	P04114, Q9BZM8, Q9UC65, P01019	204	16	16792	20.5784	0.598184	0.0159889	0.0150905	positive regulation of macrophage derived foam cell differentiation	3.0615
GOTERM_BP_DIRECT	GO:0016525~negative regulation of angiogenesis	6	2.40964	0.000909511	P02749, Q9UC65, Q96CT1, P01019, P04196, P07996	204	62	16792	7.96584	0.61535	0.0164653	0.0155401	negative regulation of angiogenesis	3.04119
GOTERM_BP_DIRECT	GO:0032489~regulation of Cdc42 protein signal transduction	3	1.20482	0.00141984	P02649, P02647, P02656	204	5	16792	49.3882	0.775053	0.0244398	0.0230665	regulation of Cdc42 protein signal transduction	2.84776
GOTERM_BP_DIRECT	GO:0051180~vitamin transport	3	1.20482	0.00141984	P02647, P43652, P02774	204	5	16792	49.3882	0.775053	0.0244398	0.0230665	vitamin transport	2.84776
GOTERM_BP_DIRECT	GO:0030300~regulation of intestinal cholesterol absorption	3	1.20482	0.00141984	P06727, P02647, P02652	204	5	16792	49.3882	0.775053	0.0244398	0.0230665	regulation of intestinal cholesterol absorption	2.84776
GOTERM_BP_DIRECT	GO:0060267~positive regulation of respiratory burst	3	1.20482	0.00211281	P01591, P01877, P01876	204	6	16792	41.1569	0.891477	0.0352135	0.0332348	positive regulation of respiratory burst	2.67514
GOTERM_BP_DIRECT	GO:0034382~chylomicron remnant clearance	3	1.20482	0.00211281	P02649, P02656, P02654	204	6	16792	41.1569	0.891477	0.0352135	0.0332348	chylomicron remnant clearance	2.67514
GOTERM_BP_DIRECT	GO:0019433~triglyceride catabolic process	4	1.60643	0.00329081	P04114, P02649, P02647, P02656	204	25	16792	13.1702	0.968603	0.0539899	0.0509561	triglyceride catabolic process	2.4827
GOTERM_BP_DIRECT	GO:0007010~cytoskeleton organization	8	3.21285	0.00346567	P04259, P08779, P60709, P02649, P19012, P13647, P19013, Q15323	204	161	16792	4.09012	0.973886	0.0559839	0.0528381	cytoskeleton organization	2.46021
GOTERM_BP_DIRECT	GO:0034383~low-density lipoprotein particle clearance	3	1.20482	0.00388148	P04114, Q9BZM8, Q15848	204	8	16792	30.8676	0.983151	0.0599346	0.0565668	low-density lipoprotein particle clearance	2.411
GOTERM_BP_DIRECT	GO:0031102~neuron projection regeneration	3	1.20482	0.00388148	P02649, P06727, P02647	204	8	16792	30.8676	0.983151	0.0599346	0.0565668	neuron projection regeneration	2.411
GOTERM_BP_DIRECT	GO:0034379~very-low-density lipoprotein particle assembly	3	1.20482	0.00388148	P04114, P02656, P02654	204	8	16792	30.8676	0.983151	0.0599346	0.0565668	very-low-density lipoprotein particle assembly	2.411
GOTERM_BP_DIRECT	GO:0031639~plasminogen activation	3	1.20482	0.00495087	Q9UCF3, P03952, P02749	204	9	16792	27.4379	0.994546	0.0732171	0.069103	plasminogen activation	2.30532
GOTERM_BP_DIRECT	GO:0003094~glomerular filtration	3	1.20482	0.00495087	P01591, P01877, P01876	204	9	16792	27.4379	0.994546	0.0732171	0.069103	glomerular filtration	2.30532
GOTERM_BP_DIRECT	GO:0002480~antigen processing and presentation of exogenous peptide antigen via MHC class I, TAP-independent	3	1.20482	0.00495087	P30504, Q29718, Q31612, P30460, Q29865, P01893	204	9	16792	27.4379	0.994546	0.0732171	0.069103	antigen processing and presentation of exogenous peptide antigen via MHC class I, TAP-independent	2.30532
GOTERM_BP_DIRECT	GO:2000379~positive regulation of reactive oxygen species metabolic process	4	1.60643	0.00555751	Q9BZM8, P00734, P01019, P07996	204	30	16792	10.9752	0.997125	0.081047	0.076493	positive regulation of reactive oxygen species metabolic process	2.25512
GOTERM_BP_DIRECT	GO:0051006~positive regulation of lipoprotein lipase activity	3	1.20482	0.00613953	P02749, P06727, P02647	204	10	16792	24.6941	0.998445	0.0859535	0.0811237	positive regulation of lipoprotein lipase activity	2.21186
GOTERM_BP_DIRECT	GO:0008228~opsonization	3	1.20482	0.00613953	P0C0L5, B2R938, Q9UC57	204	10	16792	24.6941	0.998445	0.0859535	0.0811237	opsonization	2.21186
GOTERM_BP_DIRECT	GO:0046470~phosphatidylcholine metabolic process	3	1.20482	0.00613953	Q9UJC9, P27169, P06727	204	10	16792	24.6941	0.998445	0.0859535	0.0811237	phosphatidylcholine metabolic process	2.21186
GOTERM_BP_DIRECT	GO:0009749~response to glucose	5	2.00803	0.00924493	O95445, Q9UJC9, Q15848, P02652, P07996	204	68	16792	6.05248	0.999942	0.127726	0.120549	response to glucose	2.0341
GOTERM_BP_DIRECT	GO:0030198~extracellular matrix organization	8	3.21285	0.00990584	P04004, Q9UCF3, P23142, P01141, O15495, P02766, Q99806, Q14443, P04275, P07996, A0A087WT59	204	196	16792	3.35974	0.999971	0.13508	0.12749	extracellular matrix organization	2.00411
GOTERM_BP_DIRECT	GO:0007155~cell adhesion	13	5.22088	0.0101492	P04004, Q2TU33, P01141, O15495, Q7M4S0, A4D0P9, Q9BZM8, F5H5M6, Q99806, B4DZY8, Q14443, P04275, P25311, P07996, P49746	204	459	16792	2.33133	0.999978	0.136623	0.128946	cell adhesion	1.99357
GOTERM_BP_DIRECT	GO:0010875~positive regulation of cholesterol efflux	3	1.20482	0.0120274	P27169, Q15848, P02649	204	14	16792	17.6387	0.999997	0.155911	0.14715	positive regulation of cholesterol efflux	1.91983
GOTERM_BP_DIRECT	GO:0043537~negative regulation of blood vessel endothelial cell migration	3	1.20482	0.0120274	P02649, P04196, P07996	204	14	16792	17.6387	0.999997	0.155911	0.14715	negative regulation of blood vessel endothelial cell migration	1.91983
GOTERM_BP_DIRECT	GO:0042311~vasodilation	3	1.20482	0.0120274	P02649, P01019, Q53EQ0	204	14	16792	17.6387	0.999997	0.155911	0.14715	vasodilation	1.91983
GOTERM_BP_DIRECT	GO:0042633~hair cycle	3	1.20482	0.0137683	P08779, Q14525, P02533	204	15	16792	16.4627	1	0.172104	0.162434	hair cycle	1.86112
GOTERM_BP_DIRECT	GO:0045104~intermediate filament cytoskeleton organization	3	1.20482	0.0137683	P08779, P02538, P05783	204	15	16792	16.4627	1	0.172104	0.162434	intermediate filament cytoskeleton organization	1.86112
GOTERM_BP_DIRECT	GO:0015671~oxygen transport	3	1.20482	0.0137683	P02023, P02042, P69905	204	15	16792	16.4627	1	0.172104	0.162434	oxygen transport	1.86112
GOTERM_BP_DIRECT	GO:0007568~aging	7	2.81124	0.015301	P05090, P08779, Q96CT1, Q14525, P01019, Q9UCF9, P02533	204	165	16792	3.4921	1	0.186271	0.175804	aging	1.81528
GOTERM_BP_DIRECT	GO:0045109~intermediate filament organization	3	1.20482	0.0156113	P35527, P35908, Q04695	204	16	16792	15.4338	1	0.186271	0.175804	intermediate filament organization	1.80656
GOTERM_BP_DIRECT	GO:0030301~cholesterol transport	3	1.20482	0.0156113	P04114, Q9BZM8, P02647	204	16	16792	15.4338	1	0.186271	0.175804	cholesterol transport	1.80656
GOTERM_BP_DIRECT	GO:0050995~negative regulation of lipid catabolic process	3	1.20482	0.0156113	P02656, P02654, P02652	204	16	16792	15.4338	1	0.186271	0.175804	negative regulation of lipid catabolic process	1.80656
GOTERM_BP_DIRECT	GO:0006879~cellular iron ion homeostasis	4	1.60643	0.0160274	P00450, P02787, Q9UK21, B2R957	204	44	16792	7.48307	1	0.186987	0.17648	cellular iron ion homeostasis	1.79514
GOTERM_BP_DIRECT	GO:0019731~antibacterial humoral response	4	1.60643	0.0160274	P01591, P01877, P01876, P01871	204	44	16792	7.48307	1	0.186987	0.17648	antibacterial humoral response	1.79514
GOTERM_BP_DIRECT	GO:0010595~positive regulation of endothelial cell migration	4	1.60643	0.0180514	Q9UJC9, O15495, P01019, P07996	204	46	16792	7.15772	1	0.208285	0.196581	positive regulation of endothelial cell migration	1.74349
GOTERM_BP_DIRECT	GO:0061436~establishment of skin barrier	3	1.20482	0.0195924	P08779, Q5U1F4, P04264	204	18	16792	13.719	1	0.218851	0.206553	establishment of skin barrier	1.70791
GOTERM_BP_DIRECT	GO:0010596~negative regulation of endothelial cell migration	3	1.20482	0.0195924	P02749, Q96CT1, P07996	204	18	16792	13.719	1	0.218851	0.206553	negative regulation of endothelial cell migration	1.70791
GOTERM_BP_DIRECT	GO:0046597~negative regulation of viral entry into host cell	3	1.20482	0.0195924	A2A418, Q6IBJ5, P02743	204	18	16792	13.719	1	0.218851	0.206553	negative regulation of viral entry into host cell	1.70791
GOTERM_BP_DIRECT	GO:0031424~keratinization	4	1.60643	0.020211	P08779, P35908, Q5U1F4, Q04695	204	48	16792	6.85948	1	0.223384	0.210832	keratinization	1.69441
GOTERM_BP_DIRECT	GO:0007263~nitric oxide mediated signal transduction	3	1.20482	0.0217253	Q9BZM8, P02649, P01019	204	19	16792	12.9969	1	0.23762	0.224268	nitric oxide mediated signal transduction	1.66303
GOTERM_BP_DIRECT	GO:0007160~cell-matrix adhesion	5	2.00803	0.0236635	P04004, Q9UCF3, P01141, O15495, Q14443, P49746	204	90	16792	4.57298	1	0.242638	0.229004	cell-matrix adhesion	1.62592
GOTERM_BP_DIRECT	GO:0042744~hydrogen peroxide catabolic process	3	1.20482	0.0239498	P02023, P06727, P69905	204	20	16792	12.3471	1	0.242638	0.229004	hydrogen peroxide catabolic process	1.6207
GOTERM_BP_DIRECT	GO:0060621~negative regulation of cholesterol import	2	0.803213	0.0240327	P02656, P02652	204	2	16792	82.3137	1	0.242638	0.229004	negative regulation of cholesterol import	1.6192
GOTERM_BP_DIRECT	GO:0001869~negative regulation of complement activation, lectin pathway	2	0.803213	0.0240327	Q9UCF9, P01023	204	2	16792	82.3137	1	0.242638	0.229004	negative regulation of complement activation, lectin pathway	1.6192
GOTERM_BP_DIRECT	GO:0002542~Factor XII activation	2	0.803213	0.0240327	P03952, P00748	204	2	16792	82.3137	1	0.242638	0.229004	Factor XII activation	1.6192
GOTERM_BP_DIRECT	GO:1903027~regulation of opsonization	2	0.803213	0.0240327	P20851, P04003	204	2	16792	82.3137	1	0.242638	0.229004	regulation of opsonization	1.6192
GOTERM_BP_DIRECT	GO:0070488~neutrophil aggregation	2	0.803213	0.0240327	P05109, Q9UCJ1	204	2	16792	82.3137	1	0.242638	0.229004	neutrophil aggregation	1.6192
GOTERM_BP_DIRECT	GO:0070543~response to linoleic acid	2	0.803213	0.0240327	Q9BZM8, Q15848	204	2	16792	82.3137	1	0.242638	0.229004	response to linoleic acid	1.6192
GOTERM_BP_DIRECT	GO:0050829~defense response to Gram-negative bacterium	4	1.60643	0.0288409	B2R938, Q9UC57, P00695, P01871	204	55	16792	5.98645	1	0.285688	0.269635	defense response to Gram-negative bacterium	1.53999
GOTERM_BP_DIRECT	GO:0019882~antigen processing and presentation	4	1.60643	0.0288409	P30504, Q29718, Q31612, P30460, Q29865, P25311, P01893	204	55	16792	5.98645	1	0.285688	0.269635	antigen processing and presentation	1.53999
GOTERM_BP_DIRECT	GO:0032602~chemokine production	2	0.803213	0.0358327	P05109, Q9UCJ1	204	3	16792	54.8758	1	0.327168	0.308784	chemokine production	1.44572
GOTERM_BP_DIRECT	GO:0032490~detection of molecule of bacterial origin	2	0.803213	0.0358327	P0C0L5, B2R938	204	3	16792	54.8758	1	0.327168	0.308784	detection of molecule of bacterial origin	1.44572
GOTERM_BP_DIRECT	GO:0002486~antigen processing and presentation of endogenous peptide antigen via MHC class I via ER pathway, TAP-independent	2	0.803213	0.0358327	P30504, Q29718, Q31612, P30460, Q29865	204	3	16792	54.8758	1	0.327168	0.308784	antigen processing and presentation of endogenous peptide antigen via MHC class I via ER pathway, TAP-independent	1.44572
GOTERM_BP_DIRECT	GO:0034447~very-low-density lipoprotein particle clearance	2	0.803213	0.0358327	P02649, P02654	204	3	16792	54.8758	1	0.327168	0.308784	very-low-density lipoprotein particle clearance	1.44572
GOTERM_BP_DIRECT	GO:0002034~regulation of blood vessel size by renin-angiotensin	2	0.803213	0.0358327	P01019, P08697	204	3	16792	54.8758	1	0.327168	0.308784	regulation of blood vessel size by renin-angiotensin	1.44572
GOTERM_BP_DIRECT	GO:0018158~protein oxidation	2	0.803213	0.0358327	P02647, P02652	204	3	16792	54.8758	1	0.327168	0.308784	protein oxidation	1.44572
GOTERM_BP_DIRECT	GO:0019836~hemolysis by symbiont of host erythrocytes	2	0.803213	0.0358327	P02748, P02768	204	3	16792	54.8758	1	0.327168	0.308784	hemolysis by symbiont of host erythrocytes	1.44572
GOTERM_BP_DIRECT	GO:2001027~negative regulation of endothelial cell chemotaxis	2	0.803213	0.0358327	P04196, P07996	204	3	16792	54.8758	1	0.327168	0.308784	negative regulation of endothelial cell chemotaxis	1.44572
GOTERM_BP_DIRECT	GO:0045715~negative regulation of low-density lipoprotein particle receptor biosynthetic process	2	0.803213	0.0358327	Q15848, O15495	204	3	16792	54.8758	1	0.327168	0.308784	negative regulation of low-density lipoprotein particle receptor biosynthetic process	1.44572
GOTERM_BP_DIRECT	GO:0002479~antigen processing and presentation of exogenous peptide antigen via MHC class I, TAP-dependent	4	1.60643	0.0407271	Q9BZM8, P30504, Q29718, Q31612, P30460, Q29865, P01893	204	63	16792	5.22627	1	0.36865	0.347936	antigen processing and presentation of exogenous peptide antigen via MHC class I, TAP-dependent	1.39012
GOTERM_BP_DIRECT	GO:0050832~defense response to fungus	3	1.20482	0.0418791	P05109, P04196, Q9UCJ1	204	27	16792	9.14597	1	0.375838	0.35472	defense response to fungus	1.378
GOTERM_BP_DIRECT	GO:0014068~positive regulation of phosphatidylinositol 3-kinase signaling	4	1.60643	0.0440292	P00734, P01019, P29350, A4D0P9	204	65	16792	5.06546	1	0.376504	0.355348	positive regulation of phosphatidylinositol 3-kinase signaling	1.35626
GOTERM_BP_DIRECT	GO:0010897~negative regulation of triglyceride catabolic process	2	0.803213	0.0474907	Q9UJC9, P02656	204	4	16792	41.1569	1	0.376504	0.355348	negative regulation of triglyceride catabolic process	1.32339
GOTERM_BP_DIRECT	GO:0060192~negative regulation of lipase activity	2	0.803213	0.0474907	P02647, P02652	204	4	16792	41.1569	1	0.376504	0.355348	negative regulation of lipase activity	1.32339
GOTERM_BP_DIRECT	GO:0045833~negative regulation of lipid metabolic process	2	0.803213	0.0474907	P02656, P02654	204	4	16792	41.1569	1	0.376504	0.355348	negative regulation of lipid metabolic process	1.32339
GOTERM_BP_DIRECT	GO:0032374~regulation of cholesterol transport	2	0.803213	0.0474907	P06727, P02654	204	4	16792	41.1569	1	0.376504	0.355348	regulation of cholesterol transport	1.32339
GOTERM_BP_DIRECT	GO:0032119~sequestering of zinc ion	2	0.803213	0.0474907	P05109, Q9UCJ1	204	4	16792	41.1569	1	0.376504	0.355348	sequestering of zinc ion	1.32339
GOTERM_BP_DIRECT	GO:0042159~lipoprotein catabolic process	2	0.803213	0.0474907	P04114, P02649	204	4	16792	41.1569	1	0.376504	0.355348	lipoprotein catabolic process	1.32339
GOTERM_BP_DIRECT	GO:0032375~negative regulation of cholesterol transport	2	0.803213	0.0474907	P02654, P02652	204	4	16792	41.1569	1	0.376504	0.355348	negative regulation of cholesterol transport	1.32339
GOTERM_BP_DIRECT	GO:0008211~glucocorticoid metabolic process	2	0.803213	0.0474907	P08185, P02647	204	4	16792	41.1569	1	0.376504	0.355348	glucocorticoid metabolic process	1.32339
GOTERM_BP_DIRECT	GO:0072378~blood coagulation, fibrin clot formation	2	0.803213	0.0474907	Q9UCF3, P23142	204	4	16792	41.1569	1	0.376504	0.355348	blood coagulation, fibrin clot formation	1.32339
GOTERM_BP_DIRECT	GO:0035634~response to stilbenoid	2	0.803213	0.0474907	Q9BZM8, P06727	204	4	16792	41.1569	1	0.376504	0.355348	response to stilbenoid	1.32339
GOTERM_BP_DIRECT	GO:0045959~negative regulation of complement activation, classical pathway	2	0.803213	0.0474907	P20851, P04003	204	4	16792	41.1569	1	0.376504	0.355348	negative regulation of complement activation, classical pathway	1.32339
GOTERM_BP_DIRECT	GO:0002793~positive regulation of peptide secretion	2	0.803213	0.0474907	P05109, Q9UCJ1	204	4	16792	41.1569	1	0.376504	0.355348	positive regulation of peptide secretion	1.32339
GOTERM_BP_DIRECT	GO:0010916~negative regulation of very-low-density lipoprotein particle clearance	2	0.803213	0.0474907	P02656, P02654	204	4	16792	41.1569	1	0.376504	0.355348	negative regulation of very-low-density lipoprotein particle clearance	1.32339
GOTERM_BP_DIRECT	GO:0001937~negative regulation of endothelial cell proliferation	3	1.20482	0.0476905	P02749, P02649, P07996	204	29	16792	8.51521	1	0.376504	0.355348	negative regulation of endothelial cell proliferation	1.32157
GOTERM_BP_DIRECT	GO:0010942~positive regulation of cell death	3	1.20482	0.0476905	P02023, Q3B7J0, P69905	204	29	16792	8.51521	1	0.376504	0.355348	positive regulation of cell death	1.32157
GOTERM_BP_DIRECT	GO:0002474~antigen processing and presentation of peptide antigen via MHC class I	3	1.20482	0.0507	P30504, Q29718, Q31612, P30460, Q29865, P01893	204	30	16792	8.23137	1	0.396823	0.374526	antigen processing and presentation of peptide antigen via MHC class I	1.29499
GOTERM_BP_DIRECT	GO:0035690~cellular response to drug	4	1.60643	0.0510201	Q9UJC9, Q15848, B2R5Z2, Q9UK21	204	69	16792	4.77181	1	0.396823	0.374526	cellular response to drug	1.29226
GOTERM_BP_DIRECT	GO:0031647~regulation of protein stability	4	1.60643	0.0528471	P11142, P18582, P02787, P02652	204	70	16792	4.70364	1	0.408011	0.385085	regulation of protein stability	1.27698
GOTERM_BP_DIRECT	GO:0014012~peripheral nervous system axon regeneration	2	0.803213	0.0590084	P05090, P02647	204	5	16792	32.9255	1	0.43027	0.406093	peripheral nervous system axon regeneration	1.22909
GOTERM_BP_DIRECT	GO:0097114~NMDA glutamate receptor clustering	2	0.803213	0.0590084	P02649, A4D0P9	204	5	16792	32.9255	1	0.43027	0.406093	NMDA glutamate receptor clustering	1.22909
GOTERM_BP_DIRECT	GO:0051546~keratinocyte migration	2	0.803213	0.0590084	P08779, P35908	204	5	16792	32.9255	1	0.43027	0.406093	keratinocyte migration	1.22909
GOTERM_BP_DIRECT	GO:0034197~triglyceride transport	2	0.803213	0.0590084	Q9BZM8, P02749	204	5	16792	32.9255	1	0.43027	0.406093	triglyceride transport	1.22909
GOTERM_BP_DIRECT	GO:0051005~negative regulation of lipoprotein lipase activity	2	0.803213	0.0590084	P02656, P02654	204	5	16792	32.9255	1	0.43027	0.406093	negative regulation of lipoprotein lipase activity	1.22909
GOTERM_BP_DIRECT	GO:0010756~positive regulation of plasminogen activation	2	0.803213	0.0590084	P00748, P05452	204	5	16792	32.9255	1	0.43027	0.406093	positive regulation of plasminogen activation	1.22909
GOTERM_BP_DIRECT	GO:0002682~regulation of immune system process	2	0.803213	0.0590084	P19652, P02763	204	5	16792	32.9255	1	0.43027	0.406093	regulation of immune system process	1.22909
GOTERM_BP_DIRECT	GO:0010757~negative regulation of plasminogen activation	2	0.803213	0.0590084	P08697, P07996	204	5	16792	32.9255	1	0.43027	0.406093	negative regulation of plasminogen activation	1.22909
GOTERM_BP_DIRECT	GO:0007584~response to nutrient	4	1.60643	0.0604651	P14618, Q15848, P01008, P02647	204	74	16792	4.44939	1	0.436623	0.412089	response to nutrient	1.2185
GOTERM_BP_DIRECT	GO:0050900~leukocyte migration	5	2.00803	0.0607115	P04114, P00734, O15495, P29350, P07225	204	122	16792	3.37351	1	0.436623	0.412089	leukocyte migration	1.21673
GOTERM_BP_DIRECT	GO:0022617~extracellular matrix disassembly	4	1.60643	0.0644563	A2A418, P03952, Q15146, P01023	204	76	16792	4.3323	1	0.460402	0.434532	extracellular matrix disassembly	1.19073
GOTERM_BP_DIRECT	GO:0043407~negative regulation of MAP kinase activity	3	1.20482	0.0700826	Q15848, P02649, P29350	204	36	16792	6.85948	1	0.483052	0.455909	negative regulation of MAP kinase activity	1.15439
GOTERM_BP_DIRECT	GO:0071638~negative regulation of monocyte chemotactic protein-1 production	2	0.803213	0.0703875	Q6MZN1, P05090	204	6	16792	27.4379	1	0.483052	0.455909	negative regulation of monocyte chemotactic protein-1 production	1.1525
GOTERM_BP_DIRECT	GO:0002740~negative regulation of cytokine secretion involved in immune response	2	0.803213	0.0703875	P02647, P02652	204	6	16792	27.4379	1	0.483052	0.455909	negative regulation of cytokine secretion involved in immune response	1.1525
GOTERM_BP_DIRECT	GO:1990000~amyloid fibril formation	2	0.803213	0.0703875	Q9BZM8, A2A418	204	6	16792	27.4379	1	0.483052	0.455909	amyloid fibril formation	1.1525
GOTERM_BP_DIRECT	GO:0070508~cholesterol import	2	0.803213	0.0703875	Q9BZM8, P02647	204	6	16792	27.4379	1	0.483052	0.455909	cholesterol import	1.1525
GOTERM_BP_DIRECT	GO:0018206~peptidyl-methionine modification	2	0.803213	0.0703875	P02647, P02652	204	6	16792	27.4379	1	0.483052	0.455909	peptidyl-methionine modification	1.1525
GOTERM_BP_DIRECT	GO:0016032~viral process	8	3.21285	0.0716187	P23142, P11142, Q2TU33, P30504, Q29718, Q31612, P30460, Q29865, P05783, P02652, B2R957	204	299	16792	2.20237	1	0.488309	0.460871	viral process	1.14497
GOTERM_BP_DIRECT	GO:0001503~ossification	4	1.60643	0.0727919	Q9UJC9, P02765, Q16610, P05452	204	80	16792	4.11569	1	0.493107	0.465399	ossification	1.13792
GOTERM_BP_DIRECT	GO:0007162~negative regulation of cell adhesion	3	1.20482	0.073516	P23142, P04196, Q53EQ0	204	37	16792	6.67409	1	0.494819	0.467015	negative regulation of cell adhesion	1.13362
GOTERM_BP_DIRECT	GO:0032720~negative regulation of tumor necrosis factor production	3	1.20482	0.0770024	Q15848, B2R938, P02763	204	38	16792	6.49845	1	0.514984	0.486047	negative regulation of tumor necrosis factor production	1.1135
GOTERM_BP_DIRECT	GO:0030307~positive regulation of cell growth	4	1.60643	0.0815824	P05109, P00734, Q04695, Q9UCJ1	204	84	16792	3.9197	1	0.522629	0.493262	positive regulation of cell growth	1.0884
GOTERM_BP_DIRECT	GO:0010642~negative regulation of platelet-derived growth factor receptor signaling pathway	2	0.803213	0.0816297	P05090, Q15848	204	7	16792	23.5182	1	0.522629	0.493262	negative regulation of platelet-derived growth factor receptor signaling pathway	1.08815
GOTERM_BP_DIRECT	GO:0034372~very-low-density lipoprotein particle remodeling	2	0.803213	0.0816297	P02649, P06727	204	7	16792	23.5182	1	0.522629	0.493262	very-low-density lipoprotein particle remodeling	1.08815
GOTERM_BP_DIRECT	GO:0043654~recognition of apoptotic cell	2	0.803213	0.0816297	Q6IBJ5, Q9UC57	204	7	16792	23.5182	1	0.522629	0.493262	recognition of apoptotic cell	1.08815
GOTERM_BP_DIRECT	GO:2000427~positive regulation of apoptotic cell clearance	2	0.803213	0.0816297	P0C0L5, P01024	204	7	16792	23.5182	1	0.522629	0.493262	positive regulation of apoptotic cell clearance	1.08815
GOTERM_BP_DIRECT	GO:0010886~positive regulation of cholesterol storage	2	0.803213	0.0816297	P04114, Q9BZM8	204	7	16792	23.5182	1	0.522629	0.493262	positive regulation of cholesterol storage	1.08815
GOTERM_BP_DIRECT	GO:0045650~negative regulation of macrophage differentiation	2	0.803213	0.0816297	Q15848, Q96DL2	204	7	16792	23.5182	1	0.522629	0.493262	negative regulation of macrophage differentiation	1.08815
GOTERM_BP_DIRECT	GO:0050830~defense response to Gram-positive bacterium	4	1.60643	0.0838488	Q9BZM8, B2R938, Q9UC57, P00695	204	85	16792	3.87359	1	0.533583	0.503601	defense response to Gram-positive bacterium	1.0765
GOTERM_BP_DIRECT	GO:0048261~negative regulation of receptor-mediated endocytosis	2	0.803213	0.0927366	P02656, P02654	204	8	16792	20.5784	1	0.566125	0.534314	negative regulation of receptor-mediated endocytosis	1.03275
GOTERM_BP_DIRECT	GO:0010898~positive regulation of triglyceride catabolic process	2	0.803213	0.0927366	P06727, P02647	204	8	16792	20.5784	1	0.566125	0.534314	positive regulation of triglyceride catabolic process	1.03275
GOTERM_BP_DIRECT	GO:0010544~negative regulation of platelet activation	2	0.803213	0.0927366	P00734, P02649	204	8	16792	20.5784	1	0.566125	0.534314	negative regulation of platelet activation	1.03275
GOTERM_BP_DIRECT	GO:0034115~negative regulation of heterotypic cell-cell adhesion	2	0.803213	0.0927366	Q15848, P02647	204	8	16792	20.5784	1	0.566125	0.534314	negative regulation of heterotypic cell-cell adhesion	1.03275
GOTERM_BP_DIRECT	GO:0019934~cGMP-mediated signaling	2	0.803213	0.0927366	Q9BZM8, P02649	204	8	16792	20.5784	1	0.566125	0.534314	cGMP-mediated signaling	1.03275
GOTERM_BP_DIRECT	GO:0030853~negative regulation of granulocyte differentiation	2	0.803213	0.0927366	Q15848, Q96DL2	204	8	16792	20.5784	1	0.566125	0.534314	negative regulation of granulocyte differentiation	1.03275
GOTERM_BP_DIRECT	GO:0044829~positive regulation by host of viral genome replication	2	0.803213	0.0927366	P11142, P27105	204	8	16792	20.5784	1	0.566125	0.534314	positive regulation by host of viral genome replication	1.03275
GOTERM_BP_DIRECT	GO:0031623~receptor internalization	3	1.20482	0.0951691	Q9BZM8, P18582, Q9UK21	204	43	16792	5.74282	1	0.577616	0.54516	receptor internalization	1.0215
GOTERM_BP_DIRECT	GO:0015701~bicarbonate transport	3	1.20482	0.0989378	P02023, P69905, P02730	204	44	16792	5.6123	1	0.597038	0.56349	bicarbonate transport	1.00464

## Sheet: S1 GOBP
Category	Term	Count	%	PValue	Genes	List Total	Pop Hits	Pop Total	Fold Enrichment	Bonferroni	Benjamini	FDR	GO term	-log10p
GOTERM_BP_DIRECT	GO:0002576~platelet degranulation	76	4.05766	4.56546e-51	P08514, P01042, P12814, P07948, P12259, P19652, P13473, P00747, O00391, P21926, P00746, P02647, P02768, P04085, P02765, P05452, P08567, P02763, O15439, Q99969, P07996, P08962, P29622, P01033, Q13201, P05019, P10124, P16109, P18206, P16671, P62328, P02679, P05067, P01344, P02675, P02751, P08697, P00451, P01023, P21333, P07602, Q06481, P02671, P05106, P04217, Q08380, Q14624, P02749, P16284, Q14393,…	1757	103	16792	7.05191	2.35897e-47	2.35897e-47	2.2462e-47	platelet degranulation	50.3405
GOTERM_BP_DIRECT	GO:0006956~complement activation	68	3.63054	1.79967e-48	O00187, Q03591, P13671, P0C0L5, P0C0L4, P01718, P01714, P00746, P01834, P01599, P80748, P01597, P07358, P07357, P01593, P01031, P08603, P10643, A0A087WW87, P01709, Q9H4X1, P01706, P01705, P00736, P01704, P27918, P01703, P01701, P01624, P01700, P01743, P01742, P01861, P06310, P01860, P01024, P04211, P06312, O00602, P01780, P11226, P01817, P01619, P01859, P01814, P02747, P02746, P06681, P02745, P01…	1757	87	16792	7.47	9.2989e-45	4.64945e-45	4.42719e-45	complement activation	47.7448
GOTERM_BP_DIRECT	GO:0006958~complement activation, classical pathway	71	3.79071	2.64319e-46	P15529, O00187, P13671, P0C0L5, P0C0L4, P01718, P01714, P01834, P01876, P01599, P80748, P01597, P01871, P07358, P04003, P07357, P01593, P01031, P15814, P10643, A0A087WW87, P01709, P01706, P01705, P08174, P00736, P01704, P01703, P07360, P01701, P01624, P01700, P01743, P01742, Q9NZP8, P01861, P06310, P01860, P01024, P04211, P06312, P01780, P11226, P01817, P01619, P01859, P01814, P02748, P02747, P02…	1757	99	16792	6.85415	1.36574e-42	4.55246e-43	4.33483e-43	complement activation, classical pathway	45.5779
GOTERM_BP_DIRECT	GO:0038096~Fc-gamma receptor signaling pathway involved in phagocytosis	75	4.00427	5.16852e-40	P08637, P09769, P07900, P07947, Q9Y6W5, P07948, P12931, O43516, P01718, P62993, P01714, P01834, P63000, O15511, P01599, P80748, P01597, P01593, P60709, Q8IZP0, P59998, A0A087WW87, O00159, P01709, P01706, P01705, P01704, P01703, P01701, P01624, P01700, P01743, P61158, P01742, P55160, P01861, P06310, P01860, P04211, P06312, P01780, P12318, O15144, O15145, O15143, P01817, P01619, P42768, Q9Y2A7, P61…	1757	127	16792	5.64402	2.67058e-36	6.67644e-37	6.35728e-37	Fc-gamma receptor signaling pathway involved in phagocytosis	39.2866
GOTERM_BP_DIRECT	GO:0098609~cell-cell adhesion	110	5.87293	2.75256e-38	Q9NYL9, Q15019, Q7KZF4, P22061, Q14847, Q9Y6W5, Q9H444, O00151, Q9NTK5, Q96KG9, P46940, P61026, P25685, P07355, P47756, Q15149, Q6EMK4, P13639, Q9UBC2, Q8IZP0, Q01082, Q05682, Q13492, P61313, Q9H2G2, P50552, Q13813, O00560, O95292, Q9BR76, P20810, Q9UDY2, P35241, Q9UQB8, P63104, Q9UJU6, P62258, P42566, P62826, P31946, P40818, P07737, Q15208, O75874, Q16658, O00571, P37802, Q9NZZ3, O14618, Q01970,…	1757	271	16792	3.87931	1.42225e-34	2.84449e-35	2.70852e-35	cell-cell adhesion	37.5603
GOTERM_BP_DIRECT	GO:0006898~receptor-mediated endocytosis	87	4.64495	6.13757e-36	P04114, P07307, Q14247, P07900, O14791, P50570, P58215, P01718, P02649, P01714, P01834, P02647, P02768, P01876, P01599, P69905, P80748, P01597, P22897, P02760, P04004, A1L4H1, P01593, Q7Z4F1, P01591, P35247, Q9Y4L1, A0A087WW87, P01709, P00738, P01706, P00739, P20645, P01705, P16671, P01704, P08571, P01703, P01701, P01624, P01700, Q13492, P01743, P01742, P0DJI8, Q15036, P06310, P27797, P04211, P78…	1757	186	16792	4.4703	3.17128e-32	5.28547e-33	5.03281e-33	receptor-mediated endocytosis	35.212
GOTERM_BP_DIRECT	GO:0050900~leukocyte migration	67	3.57715	4.09191e-33	P04114, P02452, Q9Y624, P07947, P07948, Q08722, P12931, P19256, Q01650, P35613, P35579, Q96AP7, P09172, P62993, P23229, Q9HCN6, O00592, P08123, P15291, P01116, Q15389, P08648, P30273, P16109, P11215, P14174, Q02763, O60496, P54709, P00734, P16150, P16070, P07204, P02751, P21730, P78380, Q8N6Q3, P78324, P05106, P06239, P06756, P05107, P62937, P29350, Q06124, P14415, P53985, P14780, P16284, P06241,…	1757	122	16792	5.24863	2.11429e-29	3.02042e-30	2.87603e-30	leukocyte migration	32.3881
GOTERM_BP_DIRECT	GO:0030168~platelet activation	61	3.25681	4.50238e-29	O15162, P02452, P12814, P07948, P12259, P12931, P13224, Q86YW5, Q04759, P21926, Q9HCN6, P63000, Q14571, P08123, P61225, P61586, P62873, P05771, P29965, O43561, P07359, P30273, P10720, P50148, P84095, P14770, P40197, P00734, P02679, Q13094, Q14344, P0DJI8, P49407, P02675, P00451, P21333, P02671, P05106, P06239, P29992, P29350, Q06124, P59768, P15153, P17252, P06241, Q14393, P63104, P02461, P51575,…	1757	115	16792	5.06947	2.32638e-25	2.90798e-26	2.76896e-26	platelet activation	28.3466
GOTERM_BP_DIRECT	GO:0030198~extracellular matrix organization	81	4.32461	6.59489e-29	P02452, P32942, P24043, Q9Y624, P08514, P18084, P56199, Q13316, Q08722, P35613, P11047, O00468, Q9Y6C2, P23229, Q6UY14, P08123, Q15582, P39060, P04085, P15291, P02766, Q15063, P98160, P07996, P04004, P08648, P12109, Q8TB73, P11215, P13598, Q9UBX5, P12110, P21810, P02679, P08572, P16070, P05067, P02675, P02751, Q16363, P02671, P05106, P06756, P05107, Q7Z7G0, P55001, P35555, P12830, Q53GQ0, P12111,…	1757	196	16792	3.94966	3.40758e-25	3.7862e-26	3.60521e-26	extracellular matrix organization	28.1808
GOTERM_BP_DIRECT	GO:0007596~blood coagulation	76	4.05766	3.90971e-27	P08758, P02452, P07948, P13987, P12259, P13224, P00747, Q9HCN6, P63000, P08123, P22694, P22891, P00742, P00740, P24158, P47755, P47756, P07359, Q13201, P03951, P02042, P49257, P10646, Q9Y6X5, P30273, P10644, P51159, P31321, P31323, P50148, P14770, P16671, P40197, P00734, P02679, P02675, Q9UK55, P07204, P00451, Q8N6Q3, P02671, P05106, P05546, P69891, P78329, O00203, Q03405, P07093, Q9C0E8, P42768,…	1757	184	16792	3.94754	2.02015e-23	2.02015e-24	1.92358e-24	blood coagulation	26.4079
GOTERM_BP_DIRECT	GO:0006508~proteolysis	137	7.31447	7.41014e-27	P04632, P55786, P15529, Q03154, P12259, P0C0L5, P0C0L4, Q6UY14, Q04756, P28838, P01599, P07477, P80748, P01597, P27487, P01593, P03951, Q9UIQ6, P78536, P03952, P29144, P12273, P15144, Q96KN2, P01624, P01742, Q9NZP8, P23276, P01861, P06310, P78380, P01860, P06312, O00602, P01780, P10619, P30626, O43895, Q9NQW7, P30101, P01817, P14780, P01814, P02747, P02746, P02745, P09871, P05156, P28676, P31944,…	1757	500	16792	2.61867	3.82882e-23	3.48074e-24	3.31435e-24	proteolysis	26.1302
GOTERM_BP_DIRECT	GO:0038095~Fc-epsilon receptor signaling pathway	73	3.89749	7.39536e-26	P07948, Q06187, P01718, P62993, Q04759, P01714, P01834, P63000, P63208, P01116, P01599, P80748, P01597, O43561, P01593, O00231, P30273, O00233, A0A087WW87, P01709, Q99436, P01706, P01705, P01704, P01703, P01701, P01624, P01700, P01743, P49721, Q13094, P01742, P49720, P60900, P06310, P04211, P06312, P01780, P28066, P28065, P28062, P01817, P01619, P01814, P20618, P61088, P25789, P01854, P25788, P01…	1757	178	16792	3.91953	3.82118e-22	3.18432e-23	3.0321e-23	Fc-epsilon receptor signaling pathway	25.131
GOTERM_BP_DIRECT	GO:0007155~cell adhesion	123	6.567	3.01852e-23	P02452, P32942, Q92859, O43312, P18084, Q9UHF1, O94985, O95393, Q08722, P16615, P50895, P13224, P11047, O76076, P13591, P21926, P39060, P07996, P04004, Q15942, P07359, P78536, P48960, P14209, P16109, P11215, P13598, Q08431, Q96RT1, Q6UX06, P16070, P05067, O43294, P98172, P22105, Q16363, P78380, P78324, P06756, Q08380, P14415, P12111, P10451, P16284, P17252, Q14112, P55290, Q9Y336, P10586, Q9NQ75,…	1757	459	16792	2.56108	1.55967e-19	1.19975e-20	1.14239e-20	cell adhesion	22.5202
GOTERM_BP_DIRECT	GO:0050776~regulation of immune response	66	3.52376	1.19284e-20	P08637, P02452, P32942, Q9H6Q3, P30481, P13746, O43914, Q86YW5, Q95365, P01718, P16188, P01714, P01834, P08123, Q95604, P01599, P80748, P01597, P29965, P30511, P05534, P01593, P35247, P13598, A0A087WW87, P01709, P01706, P01705, P01704, P01703, P01701, P01624, P01700, P01743, P01742, P06310, P01024, P04211, P06312, P30501, P01780, P05107, P30460, P31995, P01817, P01619, P01814, P60033, P01699, P61…	1757	178	16792	3.54368	6.16339e-17	4.40242e-18	4.19197e-18	regulation of immune response	19.9234
GOTERM_BP_DIRECT	GO:0010951~negative regulation of endopeptidase activity	52	2.77629	1.17951e-19	P54578, P50453, P01042, P08519, P30086, P0C0L5, P0C0L4, P04080, P02765, P02760, P29622, P04004, P01033, Q9UGM5, P01031, P10646, Q86U17, P16035, P20848, P05067, Q9UK55, P01024, P08697, P01023, P05543, Q06481, P05546, Q10589, Q6YHK3, Q14624, P12111, P35237, P30740, P19823, P07093, P20810, P08185, P19827, P01019, P05154, P05155, P01011, P03973, Q13103, O95428, P36955, Q06033, P01009, P01008, P04196,…	1757	121	16792	4.10723	6.09455e-16	4.06303e-17	3.86881e-17	negative regulation of endopeptidase activity	18.9283
GOTERM_BP_DIRECT	GO:0006928~movement of cell or subcellular component	43	2.29578	2.34297e-19	O95498, O15144, O15145, O43312, Q9Y5Y7, O15143, P10599, O95497, Q03405, P61160, P21926, P09493, P63000, O15511, P26038, Q92558, Q969P0, P47755, P47756, Q92556, Q9Y490, P07437, P52565, Q16539, P05019, P48960, P60709, Q13822, Q8IZP0, P18054, P31146, P68371, P52566, Q05682, P20701, P18206, P08670, P52907, P61158, Q14344, P04792, P67936, P06753	1757	86	16792	4.7786	1.21061e-15	7.56633e-17	7.20463e-17	movement of cell or subcellular component	18.6302
GOTERM_BP_DIRECT	GO:0070527~platelet aggregation	28	1.49493	2.14387e-17	P21291, P02671, P08514, P05106, P12814, P29350, O00186, Q13418, P35579, Q96QS1, P68871, P61225, Q14393, P08567, Q9Y490, P07359, Q86UX7, P60709, O00299, P18206, P02679, O14950, Q5JWF2, P40238, P48736, P04792, P02675, P21333	1757	41	16792	6.52687	1.10774e-13	6.30662e-15	6.00514e-15	platelet aggregation	16.6688
GOTERM_BP_DIRECT	GO:0007229~integrin-mediated signaling pathway	44	2.34917	2.197e-17	P08514, P05106, P29279, P09769, P06756, P05107, O75326, P18084, O14672, P56199, Q08722, Q06124, Q13418, P12931, O43914, P35579, P23229, Q96QS1, Q96AC1, Q9Y5C1, P02647, P08567, P08648, O43561, P05556, Q15942, P02461, P23142, Q13444, Q86UX7, Q13443, Q76LX8, O95866, P22392, P30273, P13612, P11215, P20701, P17301, P43405, Q96RT1, Q96QH2, Q14289, P08631	1757	99	16792	4.24764	1.13519e-13	6.30662e-15	6.00514e-15	integrin-mediated signaling pathway	16.6582
GOTERM_BP_DIRECT	GO:0030449~regulation of complement activation	24	1.28137	2.33057e-17	P04004, P01031, P08603, P15529, P13987, P10643, P13671, P0C0L5, P0C0L4, P08174, P27918, P02748, P07360, P17927, P06681, P20851, P05156, P00751, P01024, P21730, P07358, P04003, P07357, P07225	1757	30	16792	7.64576	1.2042e-13	6.33792e-15	6.03494e-15	regulation of complement activation	16.6325
GOTERM_BP_DIRECT	GO:0006955~immune response	104	5.55259	4.40779e-17	Q16627, P30481, P13746, P13501, P16188, P01911, Q95604, P01876, P01599, P80748, P01597, P02686, P07996, P07358, O15117, P20036, P25445, P07357, P04004, P30511, O43561, P01593, P01591, P48960, P15814, O75015, P10643, P01903, P27918, P01624, P46531, P01743, Q13094, P01742, O14798, P06310, Q95IE3, P02794, P06312, P30501, P01780, P13727, O75888, P30460, P01817, Q9TQE0, P01814, P02748, Q86WI1, P02747,…	1757	421	16792	2.36092	2.27751e-13	1.13875e-14	1.08432e-14	immune response	16.3558
GOTERM_BP_DIRECT	GO:0006457~protein folding	59	3.15003	1.33864e-15	Q9UL15, O43396, P07900, O75347, P10599, P13667, P14314, P17987, Q9UBS4, O60884, P62879, Q9Y230, P48643, P27824, P62873, P25686, P25685, P31689, Q14697, P49257, Q9BS26, Q9HAV0, P50502, Q9H3N1, O75695, Q99832, P11142, P30040, P49368, P27797, P50990, P50991, P04899, Q9NZD4, P62937, P59768, P30101, Q9Y3C6, Q8WW22, Q9UDY4, Q15084, P78371, O15212, P02743, P61604, P40227, Q5T1M5, P19086, P14625, Q8NBS9,…	1757	180	16792	3.13264	6.88383e-12	3.29369e-13	3.13624e-13	protein folding	14.8733
GOTERM_BP_DIRECT	GO:0045087~innate immune response	102	5.44581	2.45913e-15	Q9H0E2, P26022, P09769, O14791, P80188, P15529, P30481, P12931, Q86YW5, Q01523, P0C0L5, P0C0L4, P04083, Q95604, P01876, P47755, P01871, P04003, P03950, P06702, P01591, P35247, P15814, P54108, P08174, P08571, P14174, P41240, Q9NZP8, P05067, Q13530, P01861, P02675, P01860, P30501, P08779, P06239, P29597, P30460, P02747, P17927, P02746, P06241, P02745, P02743, P09871, P05155, P49913, P05156, P07333,…	1757	430	16792	2.26706	1.26203e-11	5.77561e-13	5.49952e-13	innate immune response	14.6092
GOTERM_BP_DIRECT	GO:0007160~cell-matrix adhesion	38	2.02883	3.5621e-14	P02671, P08514, P05106, P29279, P06756, P05107, Q9UQP3, P18084, Q9Y5Y7, P56199, Q13418, P50895, P23229, Q96AC1, Q9Y5C1, P63000, Q9Y251, Q14112, P08962, P04004, P05556, Q15942, P02461, Q13444, Q13443, Q9BX67, Q76LX8, P19320, P13612, P14543, P20701, Q9UBX5, P17301, P18206, P28906, P02679, P16070, P02675	1757	90	16792	4.03526	1.84142e-10	8.00235e-12	7.61981e-12	cell-matrix adhesion	13.4483
GOTERM_BP_DIRECT	GO:0002479~antigen processing and presentation of exogenous peptide antigen via MHC class I, TAP-dependent	31	1.6551	8.28241e-14	P30501, P06756, P28066, P18084, P28065, P28062, P30481, P13746, P30460, P04839, Q95365, P16188, P20618, P25789, Q95604, P25788, P40306, P61769, P25787, P01892, P25786, P30511, P05534, O75832, O00231, P62191, P28074, O00233, P30450, P30495, P28072, P28070, P30499, P13498, Q99436, P16671, O14818, P01889, P49721, P49720, P60900	1757	63	16792	4.70275	4.27945e-10	1.78313e-11	1.69789e-11	antigen processing and presentation of exogenous peptide antigen via MHC class I, TAP-dependent	13.0818
GOTERM_BP_DIRECT	GO:0007597~blood coagulation, intrinsic pathway	16	0.854245	1.11277e-12	P07359, P03951, P01042, P03952, P13224, P14770, P40197, P00748, P02749, P00734, P00742, P05155, P04275, P00740, P00451, P01023	1757	18	16792	8.49529	5.74972e-09	2.29987e-10	2.18992e-10	blood coagulation, intrinsic pathway	11.9536
GOTERM_BP_DIRECT	GO:0000302~response to reactive oxygen species	23	1.22798	2.06918e-12	Q12794, P32119, P00390, P30041, Q06830, P04839, P10599, P30044, P13498, O14618, P05090, P31151, P02649, P08294, P04040, P09211, P22352, P62995, P07237, Q16881, P00441, P04179, P07203	1757	39	16792	5.6363	1.06917e-08	4.1121e-10	3.91553e-10	response to reactive oxygen species	11.6842
GOTERM_BP_DIRECT	GO:0022617~extracellular matrix disassembly	32	1.70849	5.38742e-12	P04632, O14672, P35555, P12830, P10451, P35613, P11047, P14780, P00747, P22894, P07477, P98160, P08246, P01033, O75955, Q13444, P03952, P13796, P13497, P14543, P16035, P17813, P08311, P07384, P08253, P07585, P16070, P06396, P25774, P02751, P01023, Q92743	1757	76	16792	4.02408	2.7837e-08	1.03099e-09	9.81707e-10	extracellular matrix disassembly	11.2686
GOTERM_BP_DIRECT	GO:0006957~complement activation, alternative pathway	13	0.694074	1.94337e-11	P01031, P08603, Q9Y279, P10643, P27918, P02748, P00746, P07360, Q9BXR6, P00751, P01024, P07358, P07357	1757	13	16792	9.5572	1.00414e-07	3.58621e-09	3.41477e-09	complement activation, alternative pathway	10.7114
GOTERM_BP_DIRECT	GO:0006953~acute-phase response	22	1.17459	2.21103e-11	P01011, O15162, Q14624, P35542, P19652, P11226, Q6IA17, P00738, P18428, P00734, P01009, P02765, P02743, Q86VB7, P02763, P0DJI8, P08887, P02741, P08697, P00451, P0DJI9, P02751	1757	39	16792	5.39124	1.14243e-07	3.93944e-09	3.75112e-09	acute-phase response	10.6554
GOTERM_BP_DIRECT	GO:0006888~ER to Golgi vesicle-mediated transport	48	2.56273	2.60773e-11	Q15437, Q14204, Q14203, Q13813, P18085, P13987, P12259, O95292, Q9P0L0, Q12907, Q9UHY1, Q9UEU0, P51809, P63167, Q9H0U4, P02549, Q15286, Q15363, P49755, P48444, Q14393, P22891, P00742, P55072, P00740, Q13561, P49257, Q5JRA6, P08709, Q01082, Q9Y4L1, P54920, P53634, P11277, P16157, P08174, P04070, Q96FJ2, Q9UBP0, P00734, P01009, Q96AJ9, Q9Y6B6, P62820, P61019, P00451, P46459, P07225	1757	160	16792	2.86716	1.34742e-07	4.49138e-09	4.27668e-09	ER to Golgi vesicle-mediated transport	10.5837
GOTERM_BP_DIRECT	GO:0001525~angiogenesis	59	3.15003	3.20645e-11	Q07075, Q19T08, Q9BY76, Q9UHF1, Q9Y6W5, P19971, O75340, P35579, Q969H8, P05090, P23467, Q15582, P39060, P04085, O14786, Q15389, P98160, P07355, Q9UHW9, P06744, P08648, Q9UK05, P03950, Q13444, Q8TB73, Q08431, P19338, P15144, Q9Y4D7, Q02763, P08572, P08253, P02751, P29279, P06756, Q16602, Q8NI99, P16284, P17252, Q9Y5C1, Q99828, Q16610, Q9NZ08, Q16539, Q13467, Q9BX67, P23381, Q9Y696, Q8IZJ1, P35590,…	1757	223	16792	2.52859	1.65677e-07	5.34442e-09	5.08894e-09	angiogenesis	10.494
GOTERM_BP_DIRECT	GO:0042730~fibrinolysis	16	0.854245	5.44601e-11	P02671, P07359, P03952, Q96IY4, Q03405, P00747, P00748, P00734, P02679, P04196, P05155, P04264, P02675, P07355, P08697, P07225	1757	21	16792	7.28168	2.81395e-07	8.79361e-09	8.37324e-09	fibrinolysis	10.2639
GOTERM_BP_DIRECT	GO:0044267~cellular protein metabolic process	39	2.08222	1.06034e-10	P02671, P35858, P08833, P07988, Q9UIJ5, Q9Y287, P18065, P00747, P68431, P02647, Q15582, P02788, P02766, P02743, P62979, P61626, P61769, P98160, Q9NZK5, Q93008, P01034, P24592, P24593, P05019, P22692, P62805, P06727, P35247, P37840, Q08431, P17936, P00734, P08311, P08253, P06396, P07686, P05067, P0DJI8, P01344	1757	118	16792	3.15874	5.47876e-07	1.66023e-08	1.58087e-08	cellular protein metabolic process	9.97456
GOTERM_BP_DIRECT	GO:0042157~lipoprotein metabolic process	21	1.1212	1.15465e-10	O95445, P04114, P06858, O14791, P06727, P08519, P13497, P11597, P17612, P04180, Q07954, P02649, P02647, P02768, P02656, P22694, P02655, Q6Q788, P02654, P98160, P02652	1757	38	16792	5.28161	5.96608e-07	1.75473e-08	1.67085e-08	lipoprotein metabolic process	9.93755
GOTERM_BP_DIRECT	GO:0030335~positive regulation of cell migration	51	2.7229	1.36413e-10	P02452, P09769, O14672, P07948, P13501, P23229, O00592, P39060, P04085, P00742, P07996, P08648, P78536, P05019, Q15746, P18054, P10721, O75131, O00159, O60610, P11021, Q96S97, P46531, P06756, O75326, Q9Y2Q0, O00560, Q12846, Q13418, P31751, P17252, P35241, Q9Y5C1, P01137, Q99828, Q9NRA1, P07333, P55290, Q86UX7, Q14956, Q9GZP0, Q04771, P08709, P31146, O43707, Q8WUJ3, P43121, Q15691, P01127, Q14289,…	1757	184	16792	2.64901	7.04847e-07	2.01385e-08	1.91758e-08	positive regulation of cell migration	9.86514
GOTERM_BP_DIRECT	GO:0046718~viral entry into host cell	31	1.6551	1.44054e-10	Q9Y624, P05106, P06756, P0DMV9, P18084, Q15758, P15529, Q9P253, P13591, P60033, P17927, P02724, Q14393, P02786, P22897, Q15223, P42566, P27487, P08648, P05556, Q9BV40, P07858, Q14118, P11279, P30530, P17301, P15144, P08174, P20023, P05362, Q14242	1757	80	16792	3.70341	7.44327e-07	2.06758e-08	1.96874e-08	viral entry into host cell	9.84147
GOTERM_BP_DIRECT	GO:0007159~leukocyte cell-cell adhesion	17	0.907635	1.56108e-10	P08648, P05556, Q86UX7, P05107, P06727, P19320, P16109, P13501, P13612, P20701, P15311, P43405, P05362, P21589, Q13464, P26038, P29965	1757	25	16792	6.4989	8.06607e-07	2.18002e-08	2.07581e-08	leukocyte cell-cell adhesion	9.80658
GOTERM_BP_DIRECT	GO:0002223~stimulatory C-type lectin receptor signaling pathway	36	1.92205	1.97335e-10	P32942, P28066, P28065, P07948, P28062, P12931, P20618, P61088, P06241, P25789, P63208, P25788, P40306, P01116, P22694, P62979, P25787, P25786, O75832, O00231, P62191, P30273, Q9H257, P28074, O00233, P28072, P13598, P28070, Q99436, P17612, P43405, O14818, Q05655, P49721, P49720, P60900	1757	105	16792	3.27675	1.01963e-06	2.68323e-08	2.55497e-08	stimulatory C-type lectin receptor signaling pathway	9.7048
GOTERM_BP_DIRECT	GO:1900026~positive regulation of substrate adhesion-dependent cell spreading	19	1.01442	2.30113e-10	Q08495, P02671, P60903, O15144, P50570, P46109, Q70J99, Q96S97, Q6UX06, P63000, P02647, P02679, P48059, Q99828, P02675, Q9H7D0, P60953, P27797, P21333	1757	32	16792	5.67459	1.18899e-06	3.0487e-08	2.90296e-08	positive regulation of substrate adhesion-dependent cell spreading	9.63806
GOTERM_BP_DIRECT	GO:0008360~regulation of cell shape	42	2.24239	5.30414e-10	P09769, P05107, Q9ULL4, O75400, Q12929, P35579, O43516, P15311, P20936, Q96AC1, P35241, P09493, P04083, P02549, P06241, Q9UQB8, P26038, P07333, Q9HCP0, O14745, Q08495, P52565, O15031, O95466, Q9UPY6, P20073, P10721, P31146, Q7L576, O75083, O60610, P16452, Q8N392, P00734, P04075, P05362, O14950, P07686, Q14289, Q14344, P02751, P08631	1757	140	16792	2.86716	2.74064e-06	6.85162e-08	6.52409e-08	regulation of cell shape	9.27539
GOTERM_BP_DIRECT	GO:0048013~ephrin receptor signaling pathway	31	1.6551	1.11432e-09	P07947, O15144, O15145, O14672, P07948, O15143, O00560, Q06124, P12931, O43639, O60229, P14780, P61160, P20936, P63000, P06241, O15511, P61586, Q13464, P60953, Q92747, P60709, O75116, O95782, P59998, Q96CW1, P08253, Q92542, P61158, O14950, P98172	1757	86	16792	3.44504	5.75766e-06	1.40431e-07	1.33718e-07	ephrin receptor signaling pathway	8.95299
GOTERM_BP_DIRECT	GO:0048010~vascular endothelial growth factor receptor signaling pathway	28	1.49493	1.19147e-09	P05106, P06756, P07900, Q16644, Q9Y6W5, P04839, P12931, O43639, Q9Y2A7, P63000, P06241, Q9UQB8, O14786, P61586, Q13464, P60953, Q92556, Q16539, P60709, O75116, Q8IZP0, Q8WUW1, Q7L576, P30530, P13498, Q14289, P04792, P55160	1757	72	16792	3.71669	6.15631e-06	1.46579e-07	1.39572e-07	vascular endothelial growth factor receptor signaling pathway	8.92392
GOTERM_BP_DIRECT	GO:0030036~actin cytoskeleton organization	39	2.08222	2.39145e-09	Q9NYL9, O43312, Q9Y6W5, Q9UNF0, O00560, Q9BR76, P35611, P63167, P15153, P23528, P11171, P63000, O15511, P04085, P01116, P61586, Q13464, Q15642, Q92558, P60953, P47756, O14745, Q92556, Q08495, Q92747, Q9UPY6, P62826, P07737, Q16658, P31146, Q9NR12, P84095, O60610, Q9Y4D1, P62328, P22105, Q27J81, Q9ULV4, Q01518	1757	130	16792	2.86716	1.23565e-05	2.87363e-07	2.73626e-07	actin cytoskeleton organization	8.62134
GOTERM_BP_DIRECT	GO:0050821~protein stabilization	40	2.13561	2.71272e-09	P50990, P50991, P07900, Q86Y82, P0DMV9, Q9NZD4, Q7Z5G4, P14415, P13473, P17987, Q02413, P02647, P78371, P22792, P48643, P40227, Q13043, Q14254, Q99747, P23284, P05019, P07737, Q13526, Q96BS2, P04406, P11279, P16401, P50148, Q99832, Q05655, Q99653, P54709, Q99497, Q16543, P49368, Q9BUL8, P08238, P27797, P21333, P10909	1757	136	16792	2.81094	1.40165e-05	3.18559e-07	3.03331e-07	protein stabilization	8.5666
GOTERM_BP_DIRECT	GO:0050852~T cell receptor signaling pathway	42	2.24239	3.30869e-09	Q15831, P06239, P28066, P28065, P28062, P13761, Q04759, P42768, Q9TQE0, P20618, P61088, P01911, P06241, P25789, P63208, P25788, P40306, P62979, P04440, O15117, P25787, P20036, P25786, O43561, O75832, O00231, P62191, P28074, O00233, Q12913, P28072, O75791, P28070, Q99436, P01903, O14818, P41240, O00481, P08575, Q13094, P49721, P49720, P60900, Q95IE3	1757	148	16792	2.71218	1.70959e-05	3.79911e-07	3.6175e-07	T cell receptor signaling pathway	8.48034
GOTERM_BP_DIRECT	GO:0060071~Wnt signaling pathway, planar cell polarity pathway	31	1.6551	6.90788e-09	P28066, P28065, P28062, P20618, P63000, Q00610, P25789, P25788, P40306, P61586, P62979, P60953, P25787, P25786, Q13467, O75832, P07737, O00231, P62191, P28074, O00233, P28072, O95782, P28070, Q99436, O14818, Q9Y4D1, Q96CW1, P49721, P49720, P60900	1757	92	16792	3.22036	3.56924e-05	7.75935e-07	7.38843e-07	Wnt signaling pathway, planar cell polarity pathway	8.16066
GOTERM_BP_DIRECT	GO:0006413~translational initiation	39	2.08222	1.186e-08	P25398, P55884, Q9UKV8, P62917, P11940, P18124, P56537, O60841, Q02878, P39023, P23588, P55010, Q14152, P61247, P62979, P05198, P62753, B5ME19, O15371, Q07020, O15372, Q13347, P46782, P26373, P62829, P36578, P18077, P84098, P61254, P83881, P62241, P61313, Q9Y262, P46777, P46776, P62269, P05387, P05388, P60842	1757	137	16792	2.72066	6.12788e-05	1.30384e-06	1.24152e-06	translational initiation	7.92592
GOTERM_BP_DIRECT	GO:0006911~phagocytosis, engulfment	18	0.961025	1.42384e-08	P15814, P30273, A0M8Q6, P0DOY2, Q08431, P35579, Q9UBW5, P51809, P01859, P01834, P01876, P01854, P01601, P06396, P01764, P01861, P01860, P01871, Q92556	1757	35	16792	4.91513	7.3567e-05	1.5327e-06	1.45943e-06	phagocytosis, engulfment	7.84654
GOTERM_BP_DIRECT	GO:0098869~cellular oxidant detoxification	26	1.38815	1.55427e-08	O43396, P36969, P00390, P30041, P10599, Q86VQ6, P30044, P02649, P68871, P04040, P02768, P09211, P22352, P69905, O95445, P06702, Q92626, P11678, P78417, P00738, P23219, Q99497, O15247, Q16881, P07148, P07203	1757	70	16792	3.54982	8.03061e-05	1.63897e-06	1.56062e-06	cellular oxidant detoxification	7.80847
GOTERM_BP_DIRECT	GO:0051603~proteolysis involved in cellular protein catabolic process	21	1.1212	2.04961e-08	P10619, P07858, P28065, P28062, P28074, P28072, P28070, P53634, Q99436, P11021, O14818, P20618, P25789, P25788, P40306, P49721, P49720, P25774, P60900, P25787, P25786	1757	48	16792	4.18127	0.000105898	2.11807e-06	2.01682e-06	proteolysis involved in cellular protein catabolic process	7.68833
GOTERM_BP_DIRECT	GO:0016192~vesicle-mediated transport	41	2.189	2.50655e-08	Q15437, P50395, Q86Y82, Q15836, Q9UN37, Q10567, Q9P253, Q12846, Q8N5M9, O43639, O95197, O60229, O00203, Q9UEU0, P51809, Q92572, Q00610, Q99829, O14662, P61026, Q9Y2T2, P09496, Q9BXS5, P09497, Q15642, P61106, Q9BV40, Q13367, Q8WUD1, Q7L1V2, Q9NR31, O75131, O43747, O14617, Q9H270, Q13492, Q96CW1, Q9Y6B6, P62820, P46459, Q15276	1757	152	16792	2.57793	0.000129505	2.53948e-06	2.41808e-06	vesicle-mediated transport	7.60092
GOTERM_BP_DIRECT	GO:0050731~positive regulation of peptidyl-tyrosine phosphorylation	28	1.49493	3.07631e-08	Q15831, P05106, Q12860, P07947, P78509, P14317, P12931, Q9H223, P60033, P01019, O14786, P01137, Q15389, P08887, P04004, P08648, P05019, Q15848, Q13822, P35443, P43405, P16671, P14174, P01127, P05362, P16070, Q14289, P01344	1757	82	16792	3.26343	0.00015894	3.05678e-06	2.91066e-06	positive regulation of peptidyl-tyrosine phosphorylation	7.51197
GOTERM_BP_DIRECT	GO:0043488~regulation of mRNA stability	32	1.70849	3.28596e-08	P0DMV9, P28066, O75888, P28065, P28062, P11940, P20618, P17252, P25789, P25788, P40306, P62979, P63104, P25787, P25786, O75832, P31946, O14980, O00231, P62191, P28074, O00233, P28072, P28070, Q99436, P11142, O14818, Q05655, P49721, P49720, P04792, P60900	1757	103	16792	2.96923	0.000169771	3.2035e-06	3.05036e-06	regulation of mRNA stability	7.48334
GOTERM_BP_DIRECT	GO:0007165~signal transduction	179	9.55686	5.94653e-08	Q9H0E2, P54577, P08833, P35659, P07900, Q92619, O75144, P10599, P12931, P50895, P00709, O76076, Q6ZVM7, P04083, Q07108, Q14571, P46940, O14786, P22694, P62879, Q15382, P62873, Q92734, O15117, P28799, P25445, Q15942, O43561, P06702, Q9UIQ6, Q86YV0, P49773, P06703, Q9HAV0, Q9BPU6, Q9H6X2, Q7LDG7, O76074, Q99996, Q96RT1, P09382, O15247, P63218, P61952, Q8IWA5, P02679, Q14344, Q15036, O14798, P49407,…	1757	1161	16792	1.4735	0.00030721	5.68995e-06	5.41795e-06	signal transduction	7.22574
GOTERM_BP_DIRECT	GO:0006098~pentose-phosphate shunt	10	0.533903	6.63405e-08	P29401, O95336, O95479, Q9Y315, P37837, P60174, P52209, Q96G03, P49247, P11413	1757	11	16792	8.68836	0.000342722	6.23238e-06	5.93446e-06	pentose-phosphate shunt	7.17822
GOTERM_BP_DIRECT	GO:0006521~regulation of cellular amino acid metabolic process	21	1.1212	6.97036e-08	O75832, P28066, P28065, P28062, O00231, P62191, P28074, O00233, P28072, P28070, Q99436, O14818, P20618, P25789, P25788, P40306, P49721, P49720, P60900, P25787, P25786	1757	51	16792	3.93532	0.000360094	6.428e-06	6.12072e-06	regulation of cellular amino acid metabolic process	7.15674
GOTERM_BP_DIRECT	GO:0014068~positive regulation of phosphatidylinositol 3-kinase signaling	24	1.28137	7.09108e-08	Q03181, P05019, P09769, Q9GZP0, P78509, P14317, P29350, P16109, P13501, P10721, Q969H8, Q8IZJ1, P46934, P11362, Q02763, P00734, P06241, P04040, P01019, P04085, P07585, P01127, Q9NRA1, Q15389	1757	65	16792	3.52881	0.000366329	6.428e-06	6.12072e-06	positive regulation of phosphatidylinositol 3-kinase signaling	7.14929
GOTERM_BP_DIRECT	GO:0006954~inflammatory response	75	4.00427	7.89478e-08	Q9H0E2, P26022, Q16627, Q9Y624, P01042, Q15858, P07948, P36269, P04839, P13501, P30044, O00421, P0C0L5, P0C0L4, Q04759, Q99685, P04083, P63000, P61626, P02763, Q99969, P07996, P29965, P25445, O43561, P06702, Q12794, P01031, P48960, P16109, P10720, P10721, P08571, P14174, Q9NPH3, O14798, P01024, P21730, P78380, Q8IU85, P09429, P08779, P05107, O75326, P05109, O75882, P10451, O95497, P21462, P01137,…	1757	379	16792	1.89127	0.00040784	7.03316e-06	6.69695e-06	inflammatory response	7.10266
GOTERM_BP_DIRECT	GO:0007264~small GTPase mediated signal transduction	55	2.93647	9.22231e-08	Q13637, Q13636, Q9NRW1, P18085, P51148, P51149, P61020, Q9H0U4, O00194, Q9HBH0, P63000, Q96AX2, P62834, P01116, P61026, P61224, O95716, P61586, Q15382, P27348, Q92930, P61106, Q9UL25, P51151, Q96BY6, Q8WUD1, Q9NP72, P51153, Q15907, P51159, Q7LDG7, P84095, Q15311, Q6IQ22, Q92963, P50395, P20338, Q9NXU5, P15153, Q15286, P61204, P61006, Q9H7D0, P60953, P62826, Q9UPQ3, P10301, Q8N392, Q99653, P31150,…	1757	246	16792	2.13677	0.000476403	8.01896e-06	7.63563e-06	small GTPase mediated signal transduction	7.03516
GOTERM_BP_DIRECT	GO:0042744~hydrogen peroxide catabolic process	13	0.694074	9.31174e-08	P32119, Q92626, P06727, P30041, Q06830, P11678, P30044, P68871, P04040, P05164, P22352, P69905, P07203	1757	20	16792	6.21218	0.000481022	8.01896e-06	7.63563e-06	hydrogen peroxide catabolic process	7.03097
GOTERM_BP_DIRECT	GO:0031623~receptor internalization	19	1.01442	9.59042e-08	P05556, P05107, Q13636, P50570, Q16602, P30273, Q9UQ16, P37840, P15311, P46934, P43405, P62993, P16671, P21926, P60033, Q00610, Q13492, P02786, P22303	1757	43	16792	4.22295	0.000495414	8.12356e-06	7.73523e-06	receptor internalization	7.01816
GOTERM_BP_DIRECT	GO:0031589~cell-substrate adhesion	12	0.640683	1.08009e-07	P08648, P05556, P17301, B0I1T2, P05106, Q03181, P06756, P23229, Q14393, P04275, Q15389, P31146	1757	17	16792	6.74626	0.000557928	9.00135e-06	8.57105e-06	cell-substrate adhesion	6.96654
GOTERM_BP_DIRECT	GO:0045454~cell redox homeostasis	26	1.38815	1.35099e-07	O43396, P00390, P30041, P04839, P10599, P13667, Q86VQ6, P30044, P30101, P35754, Q15084, O00391, Q8NBF2, P02788, P49913, P07237, P32119, Q9BS26, Q06830, Q9H3N1, Q9H299, P13498, Q8NBS9, Q16881, Q6ZRP7, P07203	1757	77	16792	3.22711	0.000697815	1.10803e-05	1.05506e-05	cell redox homeostasis	6.86935
GOTERM_BP_DIRECT	GO:0000165~MAPK cascade	57	3.04325	1.38972e-07	Q14644, Q13554, Q9BX97, P30086, P13501, P62993, P13591, P04085, P01116, Q15389, O43561, Q86YV0, O00231, O00233, Q01082, P10721, Q99436, Q99996, Q02763, Q9BYB0, P49721, P49720, P60900, Q9Y2Q5, Q9H2K8, Q13813, P28066, Q16644, P28065, P28062, P20936, P20618, P02549, P25789, P06241, P25788, P40306, P01137, P62979, P25787, P25786, O75832, P31946, P0DP23, P28074, P62191, P28072, P18433, P28070, Q9UHA4,…	1757	262	16792	2.07924	0.000717809	1.12198e-05	1.06835e-05	MAPK cascade	6.85707
GOTERM_BP_DIRECT	GO:0001895~retina homeostasis	18	0.961025	1.66904e-07	P01591, P60709, Q06830, P0CG39, P12273, P01834, P01833, P02768, P01876, P01601, P02788, P02787, P61626, P04264, P04792, P61769, P25311, P01860, P00441	1757	40	16792	4.30074	0.000862022	1.32676e-05	1.26334e-05	retina homeostasis	6.77753
GOTERM_BP_DIRECT	GO:0050853~B cell receptor signaling pathway	21	1.1212	2.12145e-07	P06239, P07948, P15814, P29350, A0M8Q6, P0DOY2, Q06187, P43405, P01859, P28907, P01834, P01876, P01854, P01601, P08575, P41218, P01764, P55160, P05771, P01861, P01860, P01871	1757	54	16792	3.71669	0.00109555	1.66084e-05	1.58144e-05	B cell receptor signaling pathway	6.67337
GOTERM_BP_DIRECT	GO:0033627~cell adhesion mediated by integrin	11	0.587293	2.7952e-07	P04004, P08648, P05556, P17301, P78536, P05106, Q13443, P06756, P23229, P35555, P05362	1757	15	16792	7.00861	0.00144324	2.15564e-05	2.05259e-05	cell adhesion mediated by integrin	6.55359
GOTERM_BP_DIRECT	GO:0007162~negative regulation of cell adhesion	17	0.907635	2.88726e-07	O15031, P52565, P23142, P01042, Q9ULL4, O14672, Q5JRA6, P52566, P20936, P57087, O00592, P16150, Q15582, P24821, P04196, Q15389, P55290	1757	37	16792	4.39115	0.00149074	2.17474e-05	2.07078e-05	negative regulation of cell adhesion	6.53951
GOTERM_BP_DIRECT	GO:0050830~defense response to Gram-positive bacterium	27	1.44154	2.90415e-07	P26583, P06899, P09769, P59665, P13746, P11226, P14555, P00709, P16188, P61626, P61769, P08887, P49913, P02741, P01892, Q15485, A1L4H1, P03950, P05534, P78536, P12724, Q96PD5, Q9H257, P30450, O60814, O75594, P18428, P16671, P60022, P05067, P21730	1757	85	16792	3.03582	0.00149945	2.17474e-05	2.07078e-05	defense response to Gram-positive bacterium	6.53698
GOTERM_BP_DIRECT	GO:0050766~positive regulation of phagocytosis	15	0.800854	3.01671e-07	Q8IU85, P26022, P50570, P35247, Q08722, P30273, P11226, Q12907, P51159, P13498, P62834, Q14393, P02765, P27797, P01024	1757	29	16792	4.94338	0.00155752	2.22676e-05	2.12031e-05	positive regulation of phagocytosis	6.52047
GOTERM_BP_DIRECT	GO:0038061~NIK/NF-kappaB signaling	23	1.22798	4.51275e-07	O75832, P28066, P28065, P28062, O00231, P62191, P28074, O00233, P28072, P28070, Q99436, O14818, P20618, P25789, P63208, P25788, P40306, P49721, P62979, P49720, P60900, P25787, P25786	1757	66	16792	3.33054	0.00232902	3.28414e-05	3.12714e-05	NIK/NF-kappaB signaling	6.34556
GOTERM_BP_DIRECT	GO:0050918~positive chemotaxis	16	0.854245	7.83689e-07	P09429, P26583, Q9ULL4, Q14956, P13501, P35542, Q12913, P31146, P48061, P17931, P14174, P01127, O14786, Q15389, P0DJI8, P0DJI9	1757	35	16792	4.36901	0.00404114	5.62406e-05	5.35521e-05	positive chemotaxis	6.10586
GOTERM_BP_DIRECT	GO:0061025~membrane fusion	18	0.961025	8.57913e-07	O95721, P28676, Q86Y82, P20073, O75558, O00429, Q15836, P50570, Q9UQ16, Q12846, Q9P0L0, P54920, Q9UEU0, O00161, Q99653, O14662, Q99747, Q15276	1757	44	16792	3.90976	0.00442303	6.07238e-05	5.7821e-05	membrane fusion	6.06656
GOTERM_BP_DIRECT	GO:0016477~cell migration	41	2.189	8.86062e-07	Q07075, P05106, P29597, P29279, P09769, P06756, Q9UQP3, Q9Y5S2, P18085, O75400, Q9BR76, P31431, O43639, P11047, P48509, O00592, P06241, O15511, Q14393, P01137, P61586, Q92614, P07996, P21741, P08962, Q92556, P03950, P05556, Q9H939, Q13443, Q16658, P10586, P14923, Q13308, P13796, P11362, P17813, P41240, P23458, P49841, P62820	1757	172	16792	2.27817	0.00456782	6.18687e-05	5.89112e-05	cell migration	6.05254
GOTERM_BP_DIRECT	GO:1904871~positive regulation of protein localization to Cajal body	8	0.427122	9.83712e-07	P50990, Q99832, P17987, P50991, P78371, P49368, P48643, P40227	1757	8	16792	9.5572	0.00506994	6.77712e-05	6.45315e-05	positive regulation of protein localization to Cajal body	6.00713
GOTERM_BP_DIRECT	GO:0030334~regulation of cell migration	24	1.28137	1.01583e-06	Q9H2G2, P24043, O15031, P05106, Q96BY6, Q13822, Q9H3S7, Q0ZGT2, P31751, P18206, P07093, Q8N4C8, Q9Y4D7, Q9HCM2, P16284, P63000, P01137, P61586, Q9NQC3, Q14344, Q15058, Q16363, Q8WZ75, P21333	1757	74	16792	3.09963	0.00523503	6.90629e-05	6.57615e-05	regulation of cell migration	5.99318
GOTERM_BP_DIRECT	GO:0019882~antigen processing and presentation	20	1.06781	1.47012e-06	P30501, Q13637, P28062, P30481, P13746, P30460, P13761, P20338, P61020, Q95365, P16188, Q9TQE0, P01911, Q15286, Q95604, P61026, P04440, P01892, P20036, Q92930, P05534, P30450, P30495, P51159, P30499, P55899, P01903, P01889, P20340, P25774, P25311, Q95IE3	1757	55	16792	3.47535	0.00756732	9.86506e-05	9.39347e-05	antigen processing and presentation	5.83265
GOTERM_BP_DIRECT	GO:0010628~positive regulation of gene expression	54	2.88308	1.78556e-06	P04114, O15162, P50453, Q12860, P0DMV9, P80188, P15529, P01116, Q96QK1, Q00839, P31645, Q03181, P18054, P68032, P10721, P51159, Q9H4X1, P12273, P30040, P06396, P02751, P27797, Q13131, Q99439, Q9P1Z2, P29279, Q9Y6Q9, P15311, Q99784, P35241, Q15363, Q14393, P01137, Q14392, O14964, P26038, P02741, P60953, Q16539, P49593, P23142, Q96BS2, O75116, O00571, P17813, P08670, P26927, P28906, Q99497, P24821,…	1757	262	16792	1.9698	0.00918357	0.000117689	0.000112063	positive regulation of gene expression	5.74823
GOTERM_BP_DIRECT	GO:0030194~positive regulation of blood coagulation	10	0.533903	1.79939e-06	Q08495, P06702, P16671, P00748, P02749, P00734, Q9Y6X5, Q9Y251, P08709, P07996	1757	14	16792	6.82657	0.00925439	0.000117689	0.000112063	positive regulation of blood coagulation	5.74487
GOTERM_BP_DIRECT	GO:0006886~intracellular protein transport	50	2.66951	1.99982e-06	Q14247, Q10567, Q9P253, O75340, Q4G0F5, Q6ZVM7, Q92572, O14662, P09496, Q9Y2T2, P48444, P09497, Q96QK1, Q04917, Q14974, Q96C24, Q13367, P06748, Q9UNK0, Q9NR31, Q9H270, P30040, Q96CW1, O15400, Q15036, P46459, Q15437, P10619, Q86Y82, Q9H269, Q12846, O00203, O60784, Q00610, Q15363, P49755, Q9BXS5, O14964, Q99747, P62826, O75558, O14980, O95782, O43747, P54920, O14617, Q4KMP7, Q92783, Q9Y6B6, Q9H4M9	1757	236	16792	2.02483	0.0102799	0.000129164	0.000122989	intracellular protein transport	5.69901
GOTERM_BP_DIRECT	GO:0090002~establishment of protein localization to plasma membrane	17	0.907635	2.2444e-06	P60903, Q9Y624, O75955, Q86TV6, P51153, O75116, P12830, P14923, P15311, Q8NG11, P35241, Q86UF1, O95858, Q13464, Q14156, Q14254, O14745	1757	42	16792	3.86839	0.0115299	0.000143171	0.000136327	establishment of protein localization to plasma membrane	5.6489
GOTERM_BP_DIRECT	GO:0016032~viral process	59	3.15003	2.43169e-06	Q7KZF4, Q13435, Q9Y6W5, P07948, P30481, P13746, O95197, Q95365, P63167, P16188, P62993, Q95604, P61586, P02760, P05534, Q15942, P06748, Q8IZP0, P14324, Q08431, Q99436, Q7L5N1, P11142, P01903, Q14141, P49721, P49720, P30501, P02790, P06239, Q9NPY3, P28065, P28062, P30460, O60506, P31995, P40189, Q9Y2A7, P20618, P25789, P06241, P25788, P40306, Q9BXS5, P62258, P01892, Q9Y490, P23142, P62826, P31946,…	1757	299	16792	1.88587	0.0124859	0.000153226	0.000145901	viral process	5.61409
GOTERM_BP_DIRECT	GO:0034446~substrate adhesion-dependent cell spreading	16	0.854245	2.7539e-06	P05106, Q86UX7, P06756, Q15836, P12931, Q13418, P13612, Q9H6X2, P30530, P11047, Q96AC1, Q02763, P63000, Q15058, P62820, P02751	1757	38	16792	4.02408	0.0141287	0.000171439	0.000163243	substrate adhesion-dependent cell spreading	5.56005
GOTERM_BP_DIRECT	GO:0031295~T cell costimulation	24	1.28137	2.81137e-06	P06239, P07947, P07948, P29350, O75144, Q06124, P12931, P13761, P62993, Q9TQE0, P01911, P63000, P06241, P04440, P60953, P29965, P20036, P27487, P06127, O75791, P01903, P41240, P09382, P16150, P98172, Q95IE3	1757	78	16792	2.94068	0.0144214	0.000172933	0.000164666	T cell costimulation	5.55108
GOTERM_BP_DIRECT	GO:0043691~reverse cholesterol transport	11	0.587293	3.028e-06	O95445, P04180, P02649, P06727, P02647, P02656, P02655, Q6Q788, P02652, P11597, P10909	1757	18	16792	5.84051	0.015524	0.000184067	0.000175268	reverse cholesterol transport	5.51884
GOTERM_BP_DIRECT	GO:0015031~protein transport	72	3.8441	3.50862e-06	Q96FZ7, P02452, Q14764, Q9NRW1, P18085, Q9H3S7, Q8N5M9, O43633, Q12907, P51148, P35579, O75382, P51149, O60645, P61020, Q9Y3A6, Q9H0U4, Q96AX2, Q9UMY4, P62834, Q8WUM4, O95716, P48444, P08962, P61106, O95721, Q9UL25, Q9BV40, P51151, P49257, Q8WUD1, Q9NP72, Q5JRA6, Q6WKZ4, Q9NP78, O75695, O95166, Q9NP79, Q9UJC3, O00161, O15127, O60493, P49407, Q6IQ22, Q15276, Q15833, P50395, Q9UN37, Q16602, Q8WVM8,…	1757	395	16792	1.74207	0.0179657	0.000209525	0.000199509	protein transport	5.45486
GOTERM_BP_DIRECT	GO:0006909~phagocytosis	18	0.961025	3.52791e-06	P32942, P05107, Q9NPY3, P50570, P12429, Q8WVM8, P31146, P30530, P50995, P20701, P08571, Q70J99, P16284, P04083, Q14393, P08246, Q9ULV4, Q92556	1757	48	16792	3.58395	0.0180636	0.000209525	0.000199509	phagocytosis	5.45248
GOTERM_BP_DIRECT	GO:0043171~peptide catabolic process	12	0.640683	3.7422e-06	Q07075, P55786, P15144, Q9Y646, Q9UIQ6, Q96KP4, Q96KN2, Q76LX8, P09960, Q03154, P12821, Q9NZ08	1757	22	16792	5.21302	0.0191502	0.000219726	0.000209223	peptide catabolic process	5.42687
GOTERM_BP_DIRECT	GO:0061621~canonical glycolysis	13	0.694074	3.91403e-06	P06744, P06733, P14618, P04406, P18669, P17858, P00558, P05062, P60174, P09972, P04075, Q01813, P09104	1757	26	16792	4.7786	0.0200207	0.000227233	0.000216371	canonical glycolysis	5.40738
GOTERM_BP_DIRECT	GO:1904851~positive regulation of establishment of protein localization to telomere	8	0.427122	4.02372e-06	P50990, O60832, Q99832, P17987, P50991, P78371, P48643, P40227	1757	9	16792	8.49529	0.020576	0.0002291	0.000218149	positive regulation of establishment of protein localization to telomere	5.39537
GOTERM_BP_DIRECT	GO:1904874~positive regulation of telomerase RNA localization to Cajal body	10	0.533903	4.0792e-06	P50990, O60832, Q99832, P17987, P50991, P78371, Q9Y230, P49368, P48643, P40227	1757	15	16792	6.37147	0.0208567	0.0002291	0.000218149	positive regulation of telomerase RNA localization to Cajal body	5.38942
GOTERM_BP_DIRECT	GO:0034375~high-density lipoprotein particle remodeling	10	0.533903	4.0792e-06	O95445, P55058, P04180, P02649, P06727, P02647, P02656, P02654, P02652, P11597	1757	15	16792	6.37147	0.0208567	0.0002291	0.000218149	high-density lipoprotein particle remodeling	5.38942
GOTERM_BP_DIRECT	GO:0019430~removal of superoxide radicals	9	0.480513	4.73525e-06	O14618, P32119, P06727, P08294, Q04656, Q06830, P05164, P00441, P04179	1757	12	16792	7.1679	0.0241702	0.000260288	0.000247845	removal of superoxide radicals	5.32466
GOTERM_BP_DIRECT	GO:0030195~negative regulation of blood coagulation	9	0.480513	4.73525e-06	P04004, P01042, P07093, P04070, P02749, P02649, P28906, P07204, P07225	1757	12	16792	7.1679	0.0241702	0.000260288	0.000247845	negative regulation of blood coagulation	5.32466
GOTERM_BP_DIRECT	GO:0071902~positive regulation of protein serine/threonine kinase activity	15	0.800854	4.92163e-06	Q15831, Q9Y376, P0DP23, P33121, P12931, P37840, P11234, P02788, P61586, Q99828, Q9BUL8, P01344, P07333, P08238, Q13043	1757	35	16792	4.09594	0.0251095	0.000264896	0.000252233	positive regulation of protein serine/threonine kinase activity	5.30789
GOTERM_BP_DIRECT	GO:0033572~transferrin transport	15	0.800854	4.92163e-06	Q658P3, Q13488, P21283, P50570, P21281, Q15907, P36543, P38606, Q15904, P49281, Q93050, Q00610, P02787, P61421, P02786	1757	35	16792	4.09594	0.0251095	0.000264896	0.000252233	transferrin transport	5.30789
GOTERM_BP_DIRECT	GO:0001934~positive regulation of protein phosphorylation	32	1.70849	5.06286e-06	Q8WWA0, P05106, P31751, Q969H8, Q03405, P14780, P63000, P01116, Q14393, P01137, Q99828, P07333, Q99969, P07355, P49913, Q13043, Q13501, P78536, O75955, Q15848, Q14956, Q13526, O75116, P11234, P17813, Q02763, P00734, P30040, P16150, P49407, P01344, P01024	1757	127	16792	2.40811	0.0258207	0.000269689	0.000256797	positive regulation of protein phosphorylation	5.2956
GOTERM_BP_DIRECT	GO:0019886~antigen processing and presentation of exogenous peptide antigen via MHC class II	26	1.38815	5.41501e-06	Q14204, Q14203, P50570, Q10567, P13761, P51149, P63167, P42025, Q9TQE0, P01911, Q00610, P09496, Q9BXS5, P27824, P04440, Q13561, P20036, O00139, P07339, P30273, O95782, O43747, P01903, Q96FJ2, Q96CW1, P25774, Q9Y6B6, Q95IE3	1757	92	16792	2.70095	0.0275916	0.000285503	0.000271855	antigen processing and presentation of exogenous peptide antigen via MHC class II	5.2664
GOTERM_BP_DIRECT	GO:0036258~multivesicular body assembly	14	0.747464	5.75955e-06	Q96FZ7, P53990, Q9UN37, Q9H444, O43633, Q9NP79, Q9NZZ3, Q9H9H4, Q7LBR1, Q9UK41, Q99816, Q8WUM4, Q92783, O14964	1757	31	16792	4.31615	0.0293212	0.000300602	0.000286232	multivesicular body assembly	5.23961
GOTERM_BP_DIRECT	GO:0051437~positive regulation of ubiquitin-protein ligase activity involved in regulation of mitotic cell cycle transition	23	1.22798	6.42213e-06	O75832, P28066, P28065, P28062, O00231, P62191, P28074, O00233, P28072, P28070, Q99436, O14818, P20618, P25789, P63208, P25788, P40306, P49721, P62979, P49720, P60900, P25787, P25786	1757	76	16792	2.89231	0.0326387	0.000331832	0.000315969	positive regulation of ubiquitin-protein ligase activity involved in regulation of mitotic cell cycle transition	5.19232
GOTERM_BP_DIRECT	GO:0051436~negative regulation of ubiquitin-protein ligase activity involved in mitotic cell cycle	22	1.17459	7.14132e-06	O75832, P28066, P28065, P28062, O00231, P62191, P28074, O00233, P28072, P28070, Q99436, O14818, P20618, P25789, P25788, P40306, P49721, P62979, P49720, P60900, P25787, P25786	1757	71	16792	2.96139	0.0362269	0.000365339	0.000347874	negative regulation of ubiquitin-protein ligase activity involved in mitotic cell cycle	5.14622
GOTERM_BP_DIRECT	GO:0043066~negative regulation of apoptotic process	79	4.21783	7.39438e-06	P08758, P50453, P29972, Q9BY76, P18085, P13987, Q04760, P12931, P30044, Q969H8, P51948, P04083, P04040, P02768, P09211, Q15389, Q92614, P62753, P07996, P29965, Q9UQ80, P25445, P01033, P31689, P52565, Q03181, P05019, P06748, P22392, P18054, P16989, P68032, Q07817, P11021, P14174, Q02763, P16070, P49841, P55160, Q13131, P21333, P04179, Q8IU85, P61803, P13693, Q03405, P40189, P14780, P23528, P21980,…	1757	455	16792	1.65938	0.0374862	0.000374576	0.00035667	negative regulation of apoptotic process	5.1311
GOTERM_BP_DIRECT	GO:0001867~complement activation, lectin pathway	7	0.373732	8.27278e-06	O00602, O75636, P48740, O00187, P11226, P04264, Q15485	1757	7	16792	9.5572	0.0418449	0.000415004	0.000395166	complement activation, lectin pathway	5.08235
GOTERM_BP_DIRECT	GO:0010592~positive regulation of lamellipodium assembly	10	0.533903	8.4558e-06	Q9Y2A7, P07900, P15153, O15144, Q9Y6W5, P50570, Q16658, P63000, Q6IBS0, Q8WUW1	1757	16	16792	5.97325	0.0427506	0.000420107	0.000400024	positive regulation of lamellipodium assembly	5.07285
GOTERM_BP_DIRECT	GO:0042493~response to drug	58	3.09664	8.6986e-06	P02452, P26583, P29972, P07900, P06858, P80188, P07948, P04839, P12931, P05090, P21964, P04083, P02647, P04040, P39060, Q16555, O15439, P07996, P01034, P31645, P78536, P13716, P68032, P16035, P00338, P09382, P06276, P05023, P55160, P27797, P04179, P00491, P61803, P06239, P18065, P12830, P48507, P13010, P06241, P01137, P61769, P21741, P00441, P33527, Q96IY4, Q9UKK3, O14980, Q9H257, P33121, P37840,…	1757	304	16792	1.82341	0.0439507	0.00042769	0.000407245	response to drug	5.06055
GOTERM_BP_DIRECT	GO:0061024~membrane organization	14	0.747464	8.77397e-06	Q9UIQ6, P31946, P51153, P61981, Q99653, P61006, Q7L5N7, P61026, P63104, P27348, P62258, P02686, P61106, Q04917	1757	32	16792	4.18127	0.044323	0.00042769	0.000407245	membrane organization	5.0568
GOTERM_BP_DIRECT	GO:0006910~phagocytosis, recognition	13	0.694074	1.00967e-05	P15814, A0M8Q6, P0DOY2, Q08431, P01859, P16671, P01834, P01876, P01854, P01601, P01764, P01861, P01860, P01871	1757	28	16792	4.43727	0.0508326	0.000487569	0.000464261	phagocytosis, recognition	4.99582
GOTERM_BP_DIRECT	GO:0051918~negative regulation of fibrinolysis	8	0.427122	1.21933e-05	Q96IY4, P00747, P02749, P00734, P04196, P07204, P08697, P07996	1757	10	16792	7.64576	0.0610596	0.000578051	0.000550418	negative regulation of fibrinolysis	4.91388
GOTERM_BP_DIRECT	GO:0032956~regulation of actin cytoskeleton organization	17	0.907635	1.21942e-05	Q08495, Q16658, O75116, Q10589, Q6IBS0, Q13418, P31146, Q9H299, P15311, Q8N392, Q05655, Q07954, P04085, Q9UQB8, P04196, P61586, Q13464	1757	47	16792	3.45686	0.061064	0.000578051	0.000550418	regulation of actin cytoskeleton organization	4.91385
GOTERM_BP_DIRECT	GO:0045766~positive regulation of angiogenesis	29	1.54832	1.5004e-05	Q6UXH8, P29972, P05107, Q9BY76, P04839, O75340, Q969H8, P13671, P17252, Q9Y5C1, Q16610, Q9NZ08, P05771, P49913, P07996, Q9UK05, P01031, Q12794, P12429, P18054, P10301, P17813, Q02763, P28906, Q14289, P04792, P01024, P21730, P02750	1757	115	16792	2.41008	0.0745973	0.000704779	0.000671089	positive regulation of angiogenesis	4.82379
GOTERM_BP_DIRECT	GO:0033344~cholesterol efflux	12	0.640683	1.75573e-05	O95445, P04114, Q86Y82, P02649, P06727, P02647, P02656, P02655, P02654, Q6Q788, P02652, Q86UQ4	1757	25	16792	4.58746	0.0867261	0.000817285	0.000778216	cholesterol efflux	4.75554
GOTERM_BP_DIRECT	GO:0006096~glycolytic process	14	0.747464	1.91801e-05	P06744, P06733, P07738, P04406, P18669, P36871, P17858, P00338, P00558, P05062, P60174, P09972, P04075, P09104	1757	34	16792	3.93532	0.0943518	0.000884852	0.000842553	glycolytic process	4.71715
GOTERM_BP_DIRECT	GO:0019731~antibacterial humoral response	16	0.854245	2.23041e-05	P05534, P03950, P03973, P06899, P01591, P12724, P59665, P13746, P30450, O60814, Q01523, P16188, P60022, P01876, P02788, P61769, P05067, P49913, P01871, P01892	1757	44	16792	3.47535	0.108854	0.00101987	0.000971117	antibacterial humoral response	4.65161
GOTERM_BP_DIRECT	GO:0070374~positive regulation of ERK1 and ERK2 cascade	38	2.02883	2.26701e-05	P09429, P02671, Q16627, P29279, O75326, P13501, Q06124, P12931, P14555, P17252, P62834, P04085, P61224, O14786, Q14393, P01137, Q99828, Q15389, Q9NRA1, P07333, P55774, Q14956, Q9GZP0, Q15904, P16671, Q02763, P14174, P31151, P02679, P01127, P05362, P16070, Q9H4G4, Q14289, P02675, P49407, P21730, P08697	1757	175	16792	2.07528	0.110537	0.00102751	0.000978395	positive regulation of ERK1 and ERK2 cascade	4.64455
GOTERM_BP_DIRECT	GO:0033700~phospholipid efflux	9	0.480513	2.36819e-05	P02649, P06727, P02647, P02656, P02655, P02654, Q6Q788, P02652, Q86UQ4	1757	14	16792	6.14391	0.115175	0.00106404	0.00101317	phospholipid efflux	4.62558
GOTERM_BP_DIRECT	GO:0033209~tumor necrosis factor-mediated signaling pathway	29	1.54832	2.49853e-05	P28066, O75888, P28065, Q9BX97, P28062, P20618, P25789, P25788, P40306, P62979, P25787, P29965, P25445, P25786, P78536, O75832, O00231, P62191, P28074, O00233, P28072, P28070, Q99436, O14818, P49721, P49720, Q14289, P60900, O14798	1757	118	16792	2.3488	0.121115	0.00111292	0.00105972	tumor necrosis factor-mediated signaling pathway	4.60232
GOTERM_BP_DIRECT	GO:0042102~positive regulation of T cell proliferation	19	1.01442	2.56502e-05	P00491, P15529, P13987, P19320, P13501, P31146, O43639, P40189, Q04759, P04083, P02549, P16150, P08575, P04440, P98172, P02786, P55160, P29965, P20036	1757	60	16792	3.02645	0.124129	0.00113277	0.00107862	positive regulation of T cell proliferation	4.59091
GOTERM_BP_DIRECT	GO:0016197~endosomal transport	20	1.06781	2.94209e-05	Q13501, Q96FZ7, Q9UN37, P51153, Q9H444, O43633, Q9NP79, Q9NZZ3, P42768, O60784, Q9H9H4, Q15286, Q9UK41, Q13492, P61026, Q99816, P62979, Q92783, O14964, Q15036	1757	66	16792	2.89612	0.141029	0.00128829	0.0012267	endosomal transport	4.53134
GOTERM_BP_DIRECT	GO:1903076~regulation of protein localization to plasma membrane	7	0.373732	3.014e-05	Q9UEU0, Q9BV40, Q9UNK0, Q9UN37, O15400, Q01082, O60229	1757	8	16792	8.36255	0.144215	0.00130868	0.00124612	regulation of protein localization to plasma membrane	4.52086
GOTERM_BP_DIRECT	GO:0034374~low-density lipoprotein particle remodeling	8	0.427122	3.04888e-05	P04114, Q13093, P02649, P01019, P05164, P14555, P02652, P11597	1757	11	16792	6.95069	0.145755	0.0013128	0.00125004	low-density lipoprotein particle remodeling	4.51586
GOTERM_BP_DIRECT	GO:0043524~negative regulation of neuron apoptotic process	31	1.6551	3.16431e-05	Q15819, Q13418, P48507, P20936, P02649, P06241, P01116, O14786, Q13464, Q15389, P21741, P00441, P06744, P23560, Q8TB73, Q13526, P31146, P37840, P30530, O00533, Q8IZJ1, Q9H3Z4, Q07817, Q07954, Q99497, P49588, Q14289, Q15058, P08238, P21730, P04179	1757	132	16792	2.24449	0.150836	0.00135124	0.00128665	negative regulation of neuron apoptotic process	4.49972
GOTERM_BP_DIRECT	GO:0001523~retinoid metabolic process	19	1.01442	3.28638e-05	O95445, P04114, P08319, P06858, P06727, P11766, P31431, O00468, Q07954, P02649, P02647, P02766, P02656, P02655, P02753, P98160, Q99969, P02652, P00352	1757	61	16792	2.97683	0.156175	0.00139186	0.00132533	retinoid metabolic process	4.48328
GOTERM_BP_DIRECT	GO:0090263~positive regulation of canonical Wnt signaling pathway	29	1.54832	3.46481e-05	P02452, P28066, Q8IWU5, P28065, P28062, Q13418, P12931, P20618, P25789, P25788, P40306, P62979, Q96QK1, P25787, P25786, O75832, Q13526, O00231, P62191, P14923, P28074, O00233, P28072, P28070, Q99436, O14818, P49721, P49720, P60900	1757	120	16792	2.30966	0.163919	0.0014555	0.00138592	positive regulation of canonical Wnt signaling pathway	4.46032
GOTERM_BP_DIRECT	GO:0006914~autophagy	31	1.6551	3.68352e-05	Q9H0E2, P09429, Q96FZ7, Q15831, P05109, Q9UN37, Q9P253, Q9H444, O43633, Q9H0U4, Q9UK41, Q9H9H4, Q7Z3C6, P55072, O14964, Q13501, P06702, P07339, P20073, P11279, Q6UWE0, O95166, Q9NP79, Q9H270, Q96AJ9, Q99497, P60520, Q99816, Q92783, Q6IQ22, P62820	1757	133	16792	2.22762	0.173315	0.0015349	0.00146153	autophagy	4.43374
GOTERM_BP_DIRECT	GO:0050714~positive regulation of protein secretion	14	0.747464	3.90932e-05	P02671, P03950, Q96C24, Q13443, P05019, P62937, O00429, P15311, P02679, P01137, O15554, Q92614, P02675, P22303	1757	36	16792	3.71669	0.182904	0.00161596	0.00153871	positive regulation of protein secretion	4.4079
GOTERM_BP_DIRECT	GO:0050832~defense response to fungus	12	0.640683	4.21285e-05	Q01523, P06702, P80511, P05109, Q14019, P59665, P08311, P05164, P04196, Q8N5M9, P81605, Q96F46	1757	27	16792	4.24764	0.195619	0.001714	0.00163206	defense response to fungus	4.37542
GOTERM_BP_DIRECT	GO:0035987~endodermal cell differentiation	12	0.640683	4.21285e-05	P04004, P08648, P14780, P06756, P05107, P12109, P18084, P22894, P08572, P08253, P13612, P02751	1757	27	16792	4.24764	0.195619	0.001714	0.00163206	endodermal cell differentiation	4.37542
GOTERM_BP_DIRECT	GO:0031145~anaphase-promoting complex-dependent catabolic process	22	1.17459	4.27799e-05	O75832, P28066, P28065, P28062, O00231, P62191, P28074, O00233, P28072, P28070, Q99436, O14818, P20618, P25789, P25788, P40306, P49721, P62979, P49720, P60900, P25787, P25786	1757	79	16792	2.6615	0.198322	0.0017269	0.00164435	anaphase-promoting complex-dependent catabolic process	4.36876
GOTERM_BP_DIRECT	GO:1903543~positive regulation of exosomal secretion	9	0.480513	4.6085e-05	Q9UN37, O00560, Q99816, Q8WUM4, O43633, Q92783, O14964, P31431, P51149	1757	15	16792	5.73432	0.211897	0.0018317	0.00174414	positive regulation of exosomal secretion	4.33644
GOTERM_BP_DIRECT	GO:0043277~apoptotic cell clearance	9	0.480513	4.6085e-05	P09429, P06756, Q8NBS9, Q15084, P16671, Q07954, P21980, Q14393, P30530	1757	15	16792	5.73432	0.211897	0.0018317	0.00174414	apoptotic cell clearance	4.33644
GOTERM_BP_DIRECT	GO:0016601~Rac protein signal transduction	10	0.533903	5.09643e-05	P84095, Q9Y2A7, Q9Y6W5, Q8WUW1, Q7L576, Q12929, Q92558, Q9UJU6, P55290, Q92556	1757	19	16792	5.03011	0.231519	0.00201017	0.00191408	Rac protein signal transduction	4.29273
GOTERM_BP_DIRECT	GO:0031532~actin cytoskeleton reorganization	16	0.854245	5.38707e-05	Q14247, P06702, Q9Y5S2, Q13308, P10721, Q12929, Q9H6X2, P35579, P15311, Q8N4C8, P04083, Q9HBI1, P61586, P98194, P08567, P21333	1757	47	16792	3.25351	0.242974	0.00210871	0.00200791	actin cytoskeleton reorganization	4.26865
GOTERM_BP_DIRECT	GO:0050690~regulation of defense response to virus by virus	12	0.640683	6.28549e-05	P05534, P06239, Q10567, P13746, P30450, O95782, O43747, P16188, P63000, P06241, Q96CW1, Q9BXS5, P61769, P08631, P01892, Q92556	1757	28	16792	4.09594	0.277315	0.00244189	0.00232516	regulation of defense response to virus by virus	4.20166
GOTERM_BP_DIRECT	GO:0007044~cell-substrate junction assembly	6	0.320342	6.81636e-05	P08648, P05106, P23229, Q9HBL0, P02751, Q9Y490	1757	6	16792	9.5572	0.29687	0.00262837	0.00250272	cell-substrate junction assembly	4.16645
GOTERM_BP_DIRECT	GO:0010811~positive regulation of cell-substrate adhesion	14	0.747464	7.50051e-05	Q15404, P04004, P08648, P49593, Q7Z7G0, Q8TB73, Q13316, Q53GQ0, P14543, Q9Y6C2, P23229, P63000, P48059, P98095	1757	38	16792	3.52107	0.321293	0.00284343	0.00270751	positive regulation of cell-substrate adhesion	4.12491
GOTERM_BP_DIRECT	GO:0006869~lipid transport	21	1.1212	7.53843e-05	P07602, Q7Z4F1, P55058, O14791, P55056, P06727, P08519, Q14849, P11597, P05090, Q92496, P02649, P02647, Q13790, P02656, P05154, P02655, Q6Q788, Q9BSJ8, Q4KMQ2, P02652	1757	76	16792	2.64081	0.322622	0.00284343	0.00270751	lipid transport	4.12272
GOTERM_BP_DIRECT	GO:0043406~positive regulation of MAP kinase activity	18	0.961025	7.5392e-05	P80511, Q9GZP0, P10721, P12931, Q13418, O76074, P11362, P14174, P41240, P04085, P01127, P01116, P46940, P01137, Q9NRA1, Q9BUL8, P48736, P08246	1757	59	16792	2.91576	0.322649	0.00284343	0.00270751	positive regulation of MAP kinase activity	4.12267
GOTERM_BP_DIRECT	GO:0006614~SRP-dependent cotranslational protein targeting to membrane	24	1.28137	7.76294e-05	Q07020, P25398, P46782, P26373, P62829, P62917, P36578, P18077, P18124, Q02878, P84098, P61254, P39023, P83881, P62241, P61247, P61313, P62979, P46777, P05387, P46776, P62269, P62753, P05388	1757	94	16792	2.44014	0.330435	0.0029066	0.00276766	SRP-dependent cotranslational protein targeting to membrane	4.10997
GOTERM_BP_DIRECT	GO:0042742~defense response to bacterium	32	1.70849	8.1352e-05	Q9HC84, P13727, P05109, P11226, P00709, P01859, P01834, P01854, P49913, P08246, P61106, P06702, P80511, P12429, P15814, P35247, P30273, P0DOY2, A0M8Q6, P43405, P00738, P60022, Q05655, P27918, P16150, P01601, P05164, P01764, P02775, P81605, P01861, P62820, P01860	1757	145	16792	2.10918	0.343192	0.00295569	0.00281439	defense response to bacterium	4.08963
GOTERM_BP_DIRECT	GO:0007568~aging	35	1.86866	8.22646e-05	P08833, P29279, P08779, P05107, P18065, P05090, P48507, P62993, P04040, P01019, P01137, P05198, P27824, P05155, P00441, P01033, Q9HB71, P24593, P02461, P13639, Q9Y210, P55011, P18054, P19320, P37840, P36955, P53634, P16035, Q07954, Q9HD89, P09543, P05164, P07585, P20020, P02533	1757	165	16792	2.02728	0.346282	0.00295569	0.00281439	aging	4.08479
GOTERM_BP_DIRECT	GO:0071404~cellular response to low-density lipoprotein particle stimulus	7	0.373732	8.23725e-05	P05556, P43405, P05107, P16671, P21926, P60033, P30273	1757	9	16792	7.43338	0.346646	0.00295569	0.00281439	cellular response to low-density lipoprotein particle stimulus	4.08422
GOTERM_BP_DIRECT	GO:0032930~positive regulation of superoxide anion generation	7	0.373732	8.23725e-05	Q05655, P01019, P01137, P09211, P02741, P00441, P13498	1757	9	16792	7.43338	0.346646	0.00295569	0.00281439	positive regulation of superoxide anion generation	4.08422
GOTERM_BP_DIRECT	GO:0010873~positive regulation of cholesterol esterification	7	0.373732	8.23725e-05	P02649, P06727, P01019, P02647, P02654, Q6Q788, P02652	1757	9	16792	7.43338	0.346646	0.00295569	0.00281439	positive regulation of cholesterol esterification	4.08422
GOTERM_BP_DIRECT	GO:0042158~lipoprotein biosynthetic process	7	0.373732	8.23725e-05	P04114, P04180, P02649, P06727, P02647, P02652, P07237	1757	9	16792	7.43338	0.346646	0.00295569	0.00281439	lipoprotein biosynthetic process	4.08422
GOTERM_BP_DIRECT	GO:0001666~response to hypoxia	36	1.92205	8.50657e-05	Q92736, P14618, Q9BY76, Q8WVM8, P49281, P23526, O00151, P04040, Q14571, P01137, Q15063, P05771, P07996, P01034, P31645, P27487, P03950, P78536, P13716, Q15848, P14625, P19320, P08709, P48061, P13498, P17301, O43707, P17813, P28907, Q02763, P00338, P08294, P08253, Q14289, Q13131, P04179	1757	172	16792	2.00034	0.355676	0.00303127	0.00288637	response to hypoxia	4.07025
GOTERM_BP_DIRECT	GO:0048661~positive regulation of smooth muscle cell proliferation	18	0.961025	9.50574e-05	P05019, P43490, Q9GZP0, Q16602, P18054, P13501, P13498, P17301, P51948, Q9HD89, P21980, P01127, O15439, P08887, P08697, P08246, P07996, P55290	1757	60	16792	2.86716	0.388099	0.00336412	0.0032033	positive regulation of smooth muscle cell proliferation	4.02201
GOTERM_BP_DIRECT	GO:0006094~gluconeogenesis	15	0.800854	9.86328e-05	P06744, P06733, P07738, P04406, P40925, P18669, P36871, P00558, P05062, P60174, P09972, P04075, P02753, P09104, P09467	1757	44	16792	3.25814	0.399301	0.00346691	0.00330118	gluconeogenesis	4.00598
GOTERM_BP_DIRECT	GO:0051897~positive regulation of protein kinase B signaling	22	1.17459	0.000112635	P24593, P14317, P08709, P10599, Q12913, P12931, Q13418, P30530, Q969H8, Q02763, Q99497, Q99829, P04085, Q9Y251, Q14393, P01137, P00742, P48736, Q15389, P01344, P07996, P07203	1757	84	16792	2.50308	0.441232	0.00393235	0.00374437	positive regulation of protein kinase B signaling	3.94832
GOTERM_BP_DIRECT	GO:0002040~sprouting angiogenesis	11	0.587293	0.000113637	Q6UXH8, P17813, Q02763, P46531, Q6NYC1, O14786, Q14289, Q15389, P07996, P55290, P60953	1757	25	16792	4.20517	0.444116	0.00394069	0.00375231	sprouting angiogenesis	3.94448
GOTERM_BP_DIRECT	GO:0051291~protein heterooligomerization	19	1.01442	0.000127416	P02100, Q13501, Q9NVA2, P51575, Q9Y376, P31946, P14923, O00186, O43633, Q13418, Q9UHD8, P14314, Q16181, P62993, P68871, P53041, P48059, P69905, Q13131	1757	67	16792	2.71025	0.482323	0.00438907	0.00417926	protein heterooligomerization	3.89477
GOTERM_BP_DIRECT	GO:0051017~actin filament bundle assembly	12	0.640683	0.000131238	P15311, Q08495, O43707, Q16658, P12814, Q9UQB8, P13796, Q9BR76, Q12929, P13797, P60953, P35611	1757	30	16792	3.82288	0.492446	0.00446124	0.00424798	actin filament bundle assembly	3.88194
GOTERM_BP_DIRECT	GO:0002474~antigen processing and presentation of peptide antigen via MHC class I	12	0.640683	0.000131238	P30511, P05534, P30501, P30481, P13746, P30460, P30450, Q9NP78, P30495, P12821, P30101, P30499, Q95365, P16188, P01889, Q95604, P27824, P61769, Q9Y6B6, Q9NZ08, P27797, P01892	1757	30	16792	3.82288	0.492446	0.00446124	0.00424798	antigen processing and presentation of peptide antigen via MHC class I	3.88194
GOTERM_BP_DIRECT	GO:0045921~positive regulation of exocytosis	10	0.533903	0.000133509	P02671, Q96C24, O00194, Q8WUD1, P51151, Q70J99, P02679, Q15904, P51159, P02675	1757	21	16792	4.55105	0.498367	0.00447948	0.00426535	positive regulation of exocytosis	3.87449
GOTERM_BP_DIRECT	GO:0051894~positive regulation of focal adhesion assembly	10	0.533903	0.000133509	P60903, P49593, Q02763, P63000, P48059, P04196, P46940, Q12913, Q13464, P31431	1757	21	16792	4.55105	0.498367	0.00447948	0.00426535	positive regulation of focal adhesion assembly	3.87449
GOTERM_BP_DIRECT	GO:0007173~epidermal growth factor receptor signaling pathway	17	0.907635	0.000135892	P78536, P18085, Q12805, Q06124, P12931, Q12929, O43639, P62993, Q96RT1, P41240, P01833, P01116, P46940, P01137, Q14289, Q8NFH8, P42566	1757	56	16792	2.90129	0.504506	0.00453002	0.00431347	epidermal growth factor receptor signaling pathway	3.86681
GOTERM_BP_DIRECT	GO:0006641~triglyceride metabolic process	13	0.694074	0.000137984	P06858, P33121, Q06124, P11597, O60488, P02749, P02649, P04040, P02656, Q6Q788, P02654, P02652, P07203	1757	35	16792	3.54982	0.509834	0.00457026	0.00435179	triglyceride metabolic process	3.86017
GOTERM_BP_DIRECT	GO:0016525~negative regulation of angiogenesis	18	0.961025	0.000148274	Q9UK05, Q19T08, O75116, P35443, P36955, Q9H4X1, Q9NQ38, P35590, Q02763, P02749, P01019, P07585, P08572, P04196, P02776, P09486, Q13464, P07996	1757	62	16792	2.77467	0.535219	0.00487983	0.00464655	negative regulation of angiogenesis	3.82893
GOTERM_BP_DIRECT	GO:0042542~response to hydrogen peroxide	16	0.854245	0.000152771	P02452, Q13443, P13639, Q9P289, P12931, P00738, Q9Y6E0, P68871, P00338, P04040, Q9BUL8, Q14289, P69905, P00441, P04179, P07203	1757	51	16792	2.99834	0.545896	0.00499601	0.00475718	response to hydrogen peroxide	3.81596
GOTERM_BP_DIRECT	GO:0070328~triglyceride homeostasis	11	0.587293	0.000167434	P06858, Q9BY76, P55056, P02649, P06727, Q9Y5C1, P02647, P02656, P02655, Q6Q788, P11597	1757	26	16792	4.04343	0.579034	0.0053722	0.00511539	triglyceride homeostasis	3.77616
GOTERM_BP_DIRECT	GO:0050871~positive regulation of B cell activation	11	0.587293	0.000167434	P01859, P01834, P15814, P01876, P01854, P01601, P01764, A0M8Q6, P0DOY2, P01861, P01871, P01860	1757	26	16792	4.04343	0.579034	0.0053722	0.00511539	positive regulation of B cell activation	3.77616
GOTERM_BP_DIRECT	GO:0006904~vesicle docking involved in exocytosis	11	0.587293	0.000167434	Q9UEU0, Q15833, Q15836, P51153, Q9H270, Q8WVM8, Q9P253, P61006, O00186, P08567, Q92930	1757	26	16792	4.04343	0.579034	0.0053722	0.00511539	vesicle docking involved in exocytosis	3.77616
GOTERM_BP_DIRECT	GO:0010595~positive regulation of endothelial cell migration	15	0.800854	0.000168434	Q6UXH8, P05106, O75116, P12429, P18054, O75340, Q02763, P17252, P01019, O14786, P09486, Q14289, Q15389, P80108, P07996	1757	46	16792	3.11648	0.581203	0.0053722	0.00511539	positive regulation of endothelial cell migration	3.77357
GOTERM_BP_DIRECT	GO:0019058~viral life cycle	12	0.640683	0.000184318	Q96FZ7, P62937, Q9UN37, Q9UK41, Q9H9H4, Q9H444, Q99816, Q8WUM4, P62979, O43633, Q9NP79, Q9NZZ3	1757	31	16792	3.69956	0.614208	0.00584062	0.00556142	viral life cycle	3.73443
GOTERM_BP_DIRECT	GO:0042059~negative regulation of epidermal growth factor receptor signaling pathway	13	0.694074	0.000187429	Q9UBC2, P56199, Q12913, O95782, P62993, Q99816, Q96CW1, P09496, P62979, Q92783, O14964, P60953, P42566	1757	36	16792	3.45121	0.620361	0.00584062	0.00556142	negative regulation of epidermal growth factor receptor signaling pathway	3.72716
GOTERM_BP_DIRECT	GO:1901998~toxin transport	13	0.694074	0.000187429	P31689, P50990, P50991, Q8WVM8, Q99832, P17987, P11021, Q93050, Q9H270, P78371, O14786, P49368, P48643	1757	36	16792	3.45121	0.620361	0.00584062	0.00556142	toxin transport	3.72716
GOTERM_BP_DIRECT	GO:0008228~opsonization	7	0.373732	0.000187641	P0C0L5, P26022, P18428, Q08722, P11226, P02741, Q15485	1757	10	16792	6.69004	0.620778	0.00584062	0.00556142	opsonization	3.72667
GOTERM_BP_DIRECT	GO:0006509~membrane protein ectodomain proteolysis	10	0.533903	0.000205047	P78536, Q13443, Q04759, O14672, Q14118, Q92542, Q9NZ08, P35579, Q8TCT8, Q8TCT9	1757	22	16792	4.34418	0.6534	0.00634417	0.0060409	membrane protein ectodomain proteolysis	3.68815
GOTERM_BP_DIRECT	GO:0051592~response to calcium ion	17	0.907635	0.000213222	P02671, Q13443, P20073, P0DP23, O75340, P30531, P50995, P46934, P51948, Q9UBV8, P31150, P02679, P09486, Q14289, P43487, P02675, P07996	1757	58	16792	2.80125	0.667739	0.00655784	0.00624435	response to calcium ion	3.67117
GOTERM_BP_DIRECT	GO:1900121~negative regulation of receptor binding	6	0.320342	0.000217891	Q13444, Q15848, P10586, P61769, P07355, Q9NQ79	1757	7	16792	8.19189	0.67566	0.00658387	0.00626914	negative regulation of receptor binding	3.66176
GOTERM_BP_DIRECT	GO:0034372~very-low-density lipoprotein particle remodeling	6	0.320342	0.000217891	P06858, P04180, P02649, P06727, P02655, P11597	1757	7	16792	8.19189	0.67566	0.00658387	0.00626914	very-low-density lipoprotein particle remodeling	3.66176
GOTERM_BP_DIRECT	GO:0043312~neutrophil degranulation	6	0.320342	0.000217891	Q15833, P51809, Q9BV40, P12429, O00186, P02775	1757	7	16792	8.19189	0.67566	0.00658387	0.00626914	neutrophil degranulation	3.66176
GOTERM_BP_DIRECT	GO:0030574~collagen catabolic process	18	0.961025	0.000225863	P02452, P02462, P02461, Q13444, P07339, P12109, P12955, P07858, P12111, P12110, P14780, P22894, P08123, P39060, P08572, P08253, P25774, P24158	1757	64	16792	2.68796	0.688753	0.0067851	0.00646075	collagen catabolic process	3.64615
GOTERM_BP_DIRECT	GO:0006986~response to unfolded protein	14	0.747464	0.000237166	P31689, P07900, P55145, Q9BS26, P35443, P34932, Q9UDY4, P11142, P25686, P61604, P04792, P25685, P08238, P07996	1757	42	16792	3.18573	0.706414	0.00708346	0.00674485	response to unfolded protein	3.62495
GOTERM_BP_DIRECT	GO:0051016~barbed-end actin filament capping	8	0.427122	0.000238593	P52907, P35241, Q6IBS0, P06396, Q12929, P47755, P47756, P35611	1757	14	16792	5.46126	0.70857	0.00708511	0.00674642	barbed-end actin filament capping	3.62234
GOTERM_BP_DIRECT	GO:0010976~positive regulation of neuron projection development	22	1.17459	0.000269118	Q8IU85, O15031, Q13554, Q12860, Q9ULL4, Q8TB73, P07948, P22392, Q15819, Q6IBS0, P78509, Q13308, Q9NV96, P36955, P11362, Q93045, P06241, P62834, Q14162, O60493, Q14289, P43487	1757	89	16792	2.36245	0.751104	0.00794591	0.00756607	positive regulation of neuron projection development	3.57006
GOTERM_BP_DIRECT	GO:0060326~cell chemotaxis	18	0.961025	0.000276447	P26583, Q16627, P01031, Q9ULL4, P19320, P13501, P35542, P10721, P48061, Q9UBW5, P84095, Q04759, P17813, Q05655, P01127, P21462, P0DJI9, P21730	1757	65	16792	2.64661	0.760355	0.00811591	0.00772794	cell chemotaxis	3.55839
GOTERM_BP_DIRECT	GO:0001731~formation of translation preinitiation complex	10	0.533903	0.000305752	O15371, O43583, O15372, Q13347, P55884, P23588, P55010, Q14152, Q9Y262, B5ME19	1757	23	16792	4.1553	0.794038	0.00892555	0.00849888	formation of translation preinitiation complex	3.51463
GOTERM_BP_DIRECT	GO:0006461~protein complex assembly	26	1.38815	0.000336034	P02671, Q15599, Q8TEW0, Q15836, Q9Y5K6, O75563, P11166, P11047, Q9NU22, O43516, P42768, P51948, Q8NFH8, Q92558, P47755, Q99747, O14745, P25445, Q08495, Q9UPY6, P30153, Q9NPH3, P52907, Q13492, Q14289, P55160	1757	116	16792	2.14213	0.823878	0.00975442	0.00928812	protein complex assembly	3.47362
GOTERM_BP_DIRECT	GO:0021762~substantia nigra development	15	0.800854	0.000351198	P0DP23, P60709, Q9HAV0, P11413, P63167, P11021, P00338, P09543, P61586, P27348, P62258, P02686, P60953, P80723, Q04917	1757	49	16792	2.92567	0.837156	0.0101377	0.00965305	substantia nigra development	3.45445
GOTERM_BP_DIRECT	GO:0006979~response to oxidative stress	25	1.33476	0.000361504	P36969, O00244, O75882, P30044, P11226, O95497, P48507, P02649, O00151, Q15165, P22352, P04264, P32119, Q92626, P13716, O95747, O75874, P28074, P11678, P23219, P49908, P05164, P05067, Q6XQN6, P07203	1757	110	16792	2.17209	0.845603	0.0103772	0.0098811	response to oxidative stress	3.44189
GOTERM_BP_DIRECT	GO:0030220~platelet formation	9	0.480513	0.00036867	O75083, O95866, P12814, P29350, Q06124, Q6ZNJ1, Q99828, Q9P126, P35579	1757	19	16792	4.52709	0.851217	0.0105244	0.0100213	platelet formation	3.43336
GOTERM_BP_DIRECT	GO:0051279~regulation of release of sequestered calcium ion into cytosol	7	0.373732	0.000376224	O60610, Q8TF42, P07948, P29350, Q14289, P31146, P13498	1757	11	16792	6.08185	0.856915	0.0106227	0.0101149	regulation of release of sequestered calcium ion into cytosol	3.42455
GOTERM_BP_DIRECT	GO:0017187~peptidyl-glutamic acid carboxylation	7	0.373732	0.000376224	P04070, P00734, P08709, P22891, P00742, P00740, P07225	1757	11	16792	6.08185	0.856915	0.0106227	0.0101149	peptidyl-glutamic acid carboxylation	3.42455
GOTERM_BP_DIRECT	GO:0043149~stress fiber assembly	8	0.427122	0.000407037	P05556, Q15942, P18084, P61586, P12931, Q9BUL8, Q14289, P49407	1757	15	16792	5.09717	0.877982	0.0113865	0.0108422	stress fiber assembly	3.39037
GOTERM_BP_DIRECT	GO:0006006~glucose metabolic process	18	0.961025	0.000407684	P24593, Q16539, O95479, Q03181, Q15848, P07738, P04406, P35555, Q96G03, P11413, P31751, Q01469, P05090, Q7Z4W1, P14550, P36871, P01344, Q13131	1757	67	16792	2.56761	0.878389	0.0113865	0.0108422	glucose metabolic process	3.38968
GOTERM_BP_DIRECT	GO:0006749~glutathione metabolic process	16	0.854245	0.000471339	P00390, Q9NZA1, O75874, Q9Y696, P19440, Q04760, P36269, O00299, P11413, Q8TB36, P78417, O15247, P09211, P00441, P04179, P07203	1757	56	16792	2.73063	0.912488	0.013029	0.0124061	glutathione metabolic process	3.32667
GOTERM_BP_DIRECT	GO:0001558~regulation of cell growth	20	1.06781	0.000474056	P24592, P24593, Q15831, P08833, P29279, P22692, Q8IU68, O94985, P18065, O75367, Q7LDG7, O76076, Q9UBX5, Q04759, P17936, P01019, Q99816, P02786, Q15058, Q92743	1757	80	16792	2.3893	0.913709	0.013029	0.0124061	regulation of cell growth	3.32417
GOTERM_BP_DIRECT	GO:0042060~wound healing	20	1.06781	0.000474056	P01033, P02461, P05106, Q03181, P05109, Q5JRA6, P15924, Q13308, Q9BR76, P31431, P17813, P16284, P09493, P02538, P04085, P24821, P07585, P09486, P02751, Q99439	1757	80	16792	2.3893	0.913709	0.013029	0.0124061	wound healing	3.32417
GOTERM_BP_DIRECT	GO:0000184~nuclear-transcribed mRNA catabolic process, nonsense-mediated decay	26	1.38815	0.000504533	P25398, P62917, P11940, P18124, Q02878, P39023, P61247, P62979, P62753, Q07020, P46782, P26373, P62829, P36578, P18077, P30153, P84098, P61254, P83881, P62241, P61313, P46777, P46776, P62269, P05387, P05388	1757	119	16792	2.08813	0.926287	0.0137932	0.0131339	nuclear-transcribed mRNA catabolic process, nonsense-mediated decay	3.29711
GOTERM_BP_DIRECT	GO:0006874~cellular calcium ion homeostasis	22	1.17459	0.000507959	Q16627, Q13586, Q92736, P20073, Q9Y6M5, O95292, P16615, P13501, P48061, P13693, Q93084, P02649, Q9HC07, P20020, P23634, P01137, P07686, P23276, P98194, P05771, P08246, P27797	1757	93	16792	2.26084	0.927581	0.0138138	0.0131535	cellular calcium ion homeostasis	3.29417
GOTERM_BP_DIRECT	GO:2000643~positive regulation of early endosome to late endosome transport	6	0.320342	0.000530809	P15311, Q9UL25, P35241, Q9H270, Q9H3S7, P26038	1757	8	16792	7.1679	0.93565	0.0141376	0.0134617	positive regulation of early endosome to late endosome transport	3.27506
GOTERM_BP_DIRECT	GO:0034380~high-density lipoprotein particle assembly	6	0.320342	0.000530809	O95445, P02649, P06727, P02647, Q6Q788, P02652	1757	8	16792	7.1679	0.93565	0.0141376	0.0134617	high-density lipoprotein particle assembly	3.27506
GOTERM_BP_DIRECT	GO:0048261~negative regulation of receptor-mediated endocytosis	6	0.320342	0.000530809	P63000, Q13492, Q9UJ41, P02656, P02655, P02654	1757	8	16792	7.1679	0.93565	0.0141376	0.0134617	negative regulation of receptor-mediated endocytosis	3.27506
GOTERM_BP_DIRECT	GO:0044829~positive regulation by host of viral genome replication	6	0.320342	0.000530809	P23284, P11142, Q9H1E3, O95292, Q9P0L0, P27105	1757	8	16792	7.1679	0.93565	0.0141376	0.0134617	positive regulation by host of viral genome replication	3.27506
GOTERM_BP_DIRECT	GO:0033591~response to L-ascorbic acid	5	0.266951	0.000546345	P17301, P04040, P09486, P09211, P04179	1757	5	16792	9.5572	0.940616	0.0143298	0.0136447	response to L-ascorbic acid	3.26253
GOTERM_BP_DIRECT	GO:0022614~membrane to membrane docking	5	0.266951	0.000546345	P15311, P19320, P05362, Q13464, P26038	1757	5	16792	9.5572	0.940616	0.0143298	0.0136447	membrane to membrane docking	3.26253
GOTERM_BP_DIRECT	GO:0046755~viral budding	5	0.266951	0.000546345	Q9H444, Q99816, Q6UWE0, Q9NP79, Q9NZZ3	1757	5	16792	9.5572	0.940616	0.0143298	0.0136447	viral budding	3.26253
GOTERM_BP_DIRECT	GO:0014911~positive regulation of smooth muscle cell migration	9	0.480513	0.0005584	P04004, P17301, P05019, Q9HD89, P13501, P01127, O14786, Q15063, P12931	1757	20	16792	4.30074	0.944204	0.0145468	0.0138514	positive regulation of smooth muscle cell migration	3.25305
GOTERM_BP_DIRECT	GO:0038083~peptidyl-tyrosine autophosphorylation	13	0.694074	0.000563064	P29597, P09769, P06239, P07947, P07948, P12931, Q06187, P43405, P41240, P06241, P23458, Q14289, P08631	1757	40	16792	3.10609	0.945534	0.0145468	0.0138514	peptidyl-tyrosine autophosphorylation	3.24944
GOTERM_BP_DIRECT	GO:0071377~cellular response to glucagon stimulus	13	0.694074	0.000563064	Q9HAV0, O43306, P10644, P59768, P31321, P31323, P17612, P63218, P61952, P22694, P62879, Q5JWF2, P62873	1757	40	16792	3.10609	0.945534	0.0145468	0.0138514	cellular response to glucagon stimulus	3.24944
GOTERM_BP_DIRECT	GO:0007010~cytoskeleton organization	32	1.70849	0.000576466	P08779, Q13813, Q9Y5S2, Q7RTP6, P13646, P13647, O75400, Q9Y5K6, O00468, Q96QS1, Q9UEY8, P02649, P23528, P09493, Q16555, P26038, P47756, Q9BQE3, Q08495, Q9H939, O95466, Q9UPY6, P60709, O75695, Q01082, P68371, P11277, P16157, O60610, P16452, P68366, Q99439	1757	161	16792	1.89957	0.94918	0.0148189	0.0141105	cytoskeleton organization	3.23923
GOTERM_BP_DIRECT	GO:0001938~positive regulation of endothelial cell proliferation	18	0.961025	0.000589475	Q9UK05, P26583, P03950, P05106, Q9ULL4, Q9UHF1, P35443, O75340, P48061, Q969H8, P13498, Q02763, P17252, P01127, O14786, Q16610, P55290, P02750	1757	69	16792	2.49318	0.952485	0.0150783	0.0143575	positive regulation of endothelial cell proliferation	3.22953
GOTERM_BP_DIRECT	GO:0006465~signal peptide processing	10	0.533903	0.000629955	P04070, P00734, P08709, Q14393, P22891, P00742, P00740, Q8TCT8, P07225, Q8TCT9	1757	25	16792	3.82288	0.961458	0.015878	0.0151189	signal peptide processing	3.20069
GOTERM_BP_DIRECT	GO:0002181~cytoplasmic translation	10	0.533903	0.000629955	Q02878, P61254, P83881, P62917, P23588, P18077, P61313, P18124, P05387, P05388	1757	25	16792	3.82288	0.961458	0.015878	0.0151189	cytoplasmic translation	3.20069
GOTERM_BP_DIRECT	GO:0019433~triglyceride catabolic process	10	0.533903	0.000629955	P04114, Q01469, P06858, Q99685, P02649, P02647, P02656, Q6Q788, P15090, P07148	1757	25	16792	3.82288	0.961458	0.015878	0.0151189	triglyceride catabolic process	3.20069
GOTERM_BP_DIRECT	GO:0044130~negative regulation of growth of symbiont in host	8	0.427122	0.000658511	Q13501, P18428, P16671, P08311, P05164, P11226, P49913, P08246	1757	16	16792	4.7786	0.966748	0.0165171	0.0157275	negative regulation of growth of symbiont in host	3.18144
GOTERM_BP_DIRECT	GO:0030336~negative regulation of cell migration	22	1.17459	0.000684972	P24593, P52565, Q13444, P08779, Q9ULL4, Q15848, Q14118, Q10589, Q9Y696, Q5JRA6, O95393, P10301, Q12913, O95980, P35590, P18206, P17813, Q9Y6E0, P09493, P61225, Q99439, O14745	1757	95	16792	2.21325	0.971	0.0170388	0.0162243	negative regulation of cell migration	3.16433
GOTERM_BP_DIRECT	GO:0008154~actin polymerization or depolymerization	7	0.373732	0.000685905	P50552, P42768, Q9UI08, Q8IZP0, P60981, Q01518, O43516	1757	12	16792	5.57503	0.97114	0.0170388	0.0162243	actin polymerization or depolymerization	3.16374
GOTERM_BP_DIRECT	GO:0007265~Ras protein signal transduction	18	0.961025	0.000703889	O43561, Q16539, P05019, Q16644, Q7L591, O00560, P10301, O75791, Q7LDG7, P11234, P46109, P62993, O60496, Q99497, P01116, Q99704, P62873, Q92963	1757	70	16792	2.45757	0.973702	0.0174019	0.01657	Ras protein signal transduction	3.1525
GOTERM_BP_DIRECT	GO:0042632~cholesterol homeostasis	17	0.907635	0.00071216	O95445, P04114, P06858, P06727, Q6IAA8, Q9NRY6, P11597, P04180, P02649, Q9Y5C1, P02647, P02656, P02655, Q6Q788, P15090, Q9H4M9, P02652	1757	64	16792	2.53863	0.974803	0.0175225	0.0166849	cholesterol homeostasis	3.14742
GOTERM_BP_DIRECT	GO:0031100~organ regeneration	14	0.747464	0.000795341	P11717, P14618, P12429, P08709, P13796, P30530, P48061, P02647, P46531, P31939, Q14393, P09211, P02652, P21730	1757	47	16792	2.84683	0.983611	0.0194764	0.0185454	organ regeneration	3.09945
GOTERM_BP_DIRECT	GO:0006446~regulation of translational initiation	12	0.640683	0.000799962	O15371, O15372, Q13347, O60841, P55884, P23588, P55010, Q14152, Q9Y262, P04792, B5ME19, P60842	1757	36	16792	3.18573	0.983998	0.0194972	0.0185652	regulation of translational initiation	3.09693
GOTERM_BP_DIRECT	GO:0019835~cytolysis	9	0.480513	0.000819871	P13671, P01031, P00492, O14791, P07360, P10643, P61626, P07358, P07357	1757	21	16792	4.09594	0.985564	0.0198886	0.0189379	cytolysis	3.08625
GOTERM_BP_DIRECT	GO:0060333~interferon-gamma-mediated signaling pathway	18	0.961025	0.000836779	P30501, Q13554, P30481, P13746, P30460, P13761, Q95365, P16188, Q9TQE0, P13591, P01911, Q95604, P04440, P61769, P01892, P20036, P30511, P05534, P19320, P30450, P30495, P30499, P01903, Q05655, P01889, P23458, P05362, P16070, P08631, Q95IE3	1757	71	16792	2.42295	0.986772	0.0202039	0.0192381	interferon-gamma-mediated signaling pathway	3.07739
GOTERM_BP_DIRECT	GO:0032781~positive regulation of ATPase activity	11	0.587293	0.000858193	P20338, P07737, Q9UBS4, P54709, P09493, P05062, P60520, P14415, P25686, P25685, Q99615	1757	31	16792	3.39126	0.988159	0.0205291	0.0195477	positive regulation of ATPase activity	3.06642
GOTERM_BP_DIRECT	GO:0030100~regulation of endocytosis	11	0.587293	0.000858193	P20338, P61020, Q96T51, Q9UNF0, Q9UMY4, Q13492, P51148, Q15036, P55290, Q9H223, P61018	1757	31	16792	3.39126	0.988159	0.0205291	0.0195477	regulation of endocytosis	3.06642
GOTERM_BP_DIRECT	GO:0030041~actin filament polymerization	10	0.533903	0.00087482	P03950, O60610, Q14247, Q9UPY6, P42768, P63000, P14317, P06396, Q92558, P59998	1757	26	16792	3.67585	0.989135	0.0207348	0.0197436	actin filament polymerization	3.05808
GOTERM_BP_DIRECT	GO:0072661~protein targeting to plasma membrane	10	0.533903	0.00087482	P16157, Q96BS2, Q96S97, Q15363, Q9NZN3, Q14393, O14950, Q01082, P35613, P07355	1757	26	16792	3.67585	0.989135	0.0207348	0.0197436	protein targeting to plasma membrane	3.05808
GOTERM_BP_DIRECT	GO:0030307~positive regulation of cell growth	20	1.06781	0.000900726	P06702, Q12794, P78536, P08833, O75832, P05109, O14672, P18054, O00560, O00571, P58546, P16401, P13498, P28907, O60488, P00734, Q7Z4V5, Q99828, Q14289, P60953	1757	84	16792	2.27552	0.990497	0.0212514	0.0202355	positive regulation of cell growth	3.04541
GOTERM_BP_DIRECT	GO:0051496~positive regulation of stress fiber assembly	13	0.694074	0.000914805	P60903, P49593, Q9Y613, P29279, P07737, Q9UI08, P31431, Q9H4X1, P09493, P63000, P02647, P61586, P08697	1757	42	16792	2.95818	0.991164	0.0214854	0.0204584	positive regulation of stress fiber assembly	3.03867
GOTERM_BP_DIRECT	GO:0030033~microvillus assembly	8	0.427122	0.00101892	P15311, Q8N4C8, P35241, P62834, P61225, P61224, Q9P289, O14745	1757	17	16792	4.49751	0.994843	0.0238224	0.0226836	microvillus assembly	2.99186
GOTERM_BP_DIRECT	GO:0043161~proteasome-mediated ubiquitin-dependent protein catabolic process	37	1.97544	0.0010804	P28066, P28065, P28062, Q9Y5K6, Q9UNN5, P61086, P20618, P25789, P63208, P25788, P40306, P62979, P55072, Q15366, P25787, P25786, A6QL63, O75832, O00231, P62191, P28074, O00233, P54727, P28072, P54725, P28070, Q8WZ73, Q9UNE7, Q99436, O14818, Q9Y263, P49721, P49841, P49720, P60900, Q15058, P49407	1757	203	16792	1.74195	0.996248	0.0250623	0.0238643	proteasome-mediated ubiquitin-dependent protein catabolic process	2.96642
GOTERM_BP_DIRECT	GO:0031639~plasminogen activation	6	0.320342	0.00109135	P02671, P03951, P03952, P02749, P02679, P02675	1757	9	16792	6.37147	0.996455	0.0250623	0.0238643	plasminogen activation	2.96203
GOTERM_BP_DIRECT	GO:0003094~glomerular filtration	6	0.320342	0.00109135	P01591, Q12965, Q8IWU5, P28906, P43121, P01876	1757	9	16792	6.37147	0.996455	0.0250623	0.0238643	glomerular filtration	2.96203
GOTERM_BP_DIRECT	GO:0002480~antigen processing and presentation of exogenous peptide antigen via MHC class I, TAP-independent	6	0.320342	0.00109135	P30511, P05534, P30501, Q9UIQ6, P30481, P13746, P30460, P30450, P30495, P30499, Q95365, P16188, P01889, Q95604, P61769, P01892	1757	9	16792	6.37147	0.996455	0.0250623	0.0238643	antigen processing and presentation of exogenous peptide antigen via MHC class I, TAP-independent	2.96203
GOTERM_BP_DIRECT	GO:0007179~transforming growth factor beta receptor signaling pathway	21	1.1212	0.00113302	P05556, Q15942, Q9Y624, P02461, Q13443, Q8TEW0, P18084, P49354, Q04771, P12931, O00501, Q96AC1, P17813, P33151, P02647, P08123, P01127, P01137, P61586, P62979, Q93008	1757	92	16792	2.18153	0.997142	0.025904	0.0246657	transforming growth factor beta receptor signaling pathway	2.94576
GOTERM_BP_DIRECT	GO:0045785~positive regulation of cell adhesion	13	0.694074	0.0011498	Q12794, P06756, P18054, P13501, Q12846, Q12913, P48061, P17301, P17252, P09493, P21980, Q15389, P0DJI8	1757	43	16792	2.88939	0.99738	0.0260748	0.0248283	positive regulation of cell adhesion	2.93938
GOTERM_BP_DIRECT	GO:0019083~viral transcription	24	1.28137	0.00115058	Q07020, P25398, P46782, P26373, P62829, P62917, P36578, P18077, P18124, Q02878, P84098, P61254, P39023, P83881, P62241, P61247, P61313, P62979, P46777, P05387, P46776, P62269, P62753, P05388	1757	112	16792	2.04797	0.99739	0.0260748	0.0248283	viral transcription	2.93908
GOTERM_BP_DIRECT	GO:0002526~acute inflammatory response	7	0.373732	0.00116142	P05109, P60022, P19320, Q04771, P15291, O95497, P02652	1757	13	16792	5.14618	0.997532	0.0261973	0.024945	acute inflammatory response	2.93501
GOTERM_BP_DIRECT	GO:0034314~Arp2/3 complex-mediated actin nucleation	9	0.480513	0.0011712	Q13576, P61160, Q92747, O15144, O15145, O15143, O15511, P61158, P59998	1757	22	16792	3.90976	0.997654	0.0261973	0.024945	Arp2/3 complex-mediated actin nucleation	2.93137
GOTERM_BP_DIRECT	GO:0039702~viral budding via host ESCRT complex	9	0.480513	0.0011712	Q96FZ7, Q9UN37, Q9UK41, Q9H9H4, Q7LBR1, Q9H444, Q99816, Q8WUM4, O43633	1757	22	16792	3.90976	0.997654	0.0261973	0.024945	viral budding via host ESCRT complex	2.93137
GOTERM_BP_DIRECT	GO:0001933~negative regulation of protein phosphorylation	16	0.854245	0.00124029	P23142, O15194, P07948, Q6YHK3, P37840, Q99653, Q96S97, P17936, Q99497, P53041, Q9UJ41, Q96JB5, P01137, Q99828, Q15389, Q9ULV4	1757	61	16792	2.50681	0.998359	0.0276041	0.0262846	negative regulation of protein phosphorylation	2.90648
GOTERM_BP_DIRECT	GO:0050829~defense response to Gram-negative bacterium	15	0.800854	0.00124478	P26583, A1L4H1, P16109, P00709, P17213, P18428, P60022, P31151, P61626, P61769, P05067, P08887, P49913, P01871, Q15485	1757	55	16792	2.60651	0.998397	0.0276041	0.0262846	defense response to Gram-negative bacterium	2.90491
GOTERM_BP_DIRECT	GO:2001237~negative regulation of extrinsic apoptotic signaling pathway	12	0.640683	0.00131713	P17931, Q14247, P48507, P06756, P05019, P23229, Q99497, Q04771, O14786, P09211, P12931, P07996	1757	38	16792	3.01806	0.998897	0.0290839	0.0276936	negative regulation of extrinsic apoptotic signaling pathway	2.88037
GOTERM_BP_DIRECT	GO:0007584~response to nutrient	18	0.961025	0.00137075	P31645, P61803, P14618, P04899, Q15848, O43768, P18065, P19320, P04839, P33121, O95573, P48507, P23526, O60488, P00338, P06681, P01008, P02647	1757	74	16792	2.32472	0.999165	0.0301389	0.0286982	response to nutrient	2.86304
GOTERM_BP_DIRECT	GO:0006879~cellular iron ion homeostasis	13	0.694074	0.0014327	Q9UK05, P00450, P02792, P02790, P80188, Q9NP58, P49281, Q9NP59, Q53TN4, P02787, P02786, P00441, P02794	1757	44	16792	2.82372	0.999394	0.0312661	0.0297715	cellular iron ion homeostasis	2.84384
GOTERM_BP_DIRECT	GO:0008203~cholesterol metabolic process	17	0.907635	0.00143411	P04114, P27169, Q03181, O14791, P06727, O75477, Q14849, P11597, P04180, P02649, Q9Y5C1, P02647, P04040, Q13790, P02654, P05067, P02652	1757	68	16792	2.3893	0.999398	0.0312661	0.0297715	cholesterol metabolic process	2.84342
GOTERM_BP_DIRECT	GO:0007166~cell surface receptor signaling pathway	46	2.45595	0.00148065	Q86SQ4, Q8WXG6, P07307, Q16644, Q16602, P13987, Q6NYC1, P11049, P19397, P32320, P13224, P35613, O75022, P48509, Q8IZF2, Q96QS1, P60033, P21926, P04083, P01019, O95858, Q99704, P27701, Q9Y336, Q16539, P07359, P01031, P48960, O75954, Q96SJ8, Q9UI08, Q9P126, O60636, Q96F46, P16671, P08571, P14174, O60496, P00734, Q86UF1, P16150, Q9BY15, P08575, Q9HBW9, P40238, Q14289	1757	274	16792	1.60449	0.999527	0.032145	0.0306084	cell surface receptor signaling pathway	2.82955
GOTERM_BP_DIRECT	GO:0090090~negative regulation of canonical Wnt signaling pathway	31	1.6551	0.00148995	P08833, P28066, P28065, P28062, P18065, P20618, P02649, P25789, P25788, P40306, P62979, Q13043, P25787, P25786, P24592, Q16539, O75832, P22692, O00231, P62191, P28074, O00233, P28072, P28070, Q99436, O14818, P46531, P49721, P49841, P49720, P60900	1757	163	16792	1.81763	0.999549	0.0322115	0.0306717	negative regulation of canonical Wnt signaling pathway	2.82683
GOTERM_BP_DIRECT	GO:0020027~hemoglobin metabolic process	5	0.266951	0.00150271	P16452, P02790, Q9NZD4, P04040, P35611	1757	6	16792	7.96433	0.999578	0.0322178	0.0306777	hemoglobin metabolic process	2.82313
GOTERM_BP_DIRECT	GO:0034384~high-density lipoprotein particle clearance	5	0.266951	0.00150271	O95445, P02649, P02647, P02655, P02652	1757	6	16792	7.96433	0.999578	0.0322178	0.0306777	high-density lipoprotein particle clearance	2.82313
GOTERM_BP_DIRECT	GO:0036120~cellular response to platelet-derived growth factor stimulus	8	0.427122	0.00151784	Q12794, P07947, Q9GZP0, P35241, P06241, P46940, P12931, Q9BR76	1757	18	16792	4.24764	0.99961	0.0322744	0.0307316	cellular response to platelet-derived growth factor stimulus	2.81877
GOTERM_BP_DIRECT	GO:2000249~regulation of actin cytoskeleton reorganization	8	0.427122	0.00151784	P52565, Q9Y624, O60234, Q9Y5K6, P01137, Q14289, P07333, P52566	1757	18	16792	4.24764	0.99961	0.0322744	0.0307316	regulation of actin cytoskeleton reorganization	2.81877
GOTERM_BP_DIRECT	GO:0032496~response to lipopolysaccharide	31	1.6551	0.00164522	P04114, P26583, Q16644, P05109, P11766, P21964, P08246, P25445, P78536, P03973, P13716, P19320, P16109, P10720, P37840, P18428, Q96RT1, P31151, P46531, P08311, P09543, P05164, P07585, P05186, P02776, P09486, P02775, O14798, P07204, P21730, P04179	1757	164	16792	1.80654	0.999798	0.0348395	0.0331741	response to lipopolysaccharide	2.78378
GOTERM_BP_DIRECT	GO:0008333~endosome to lysosome transport	12	0.640683	0.00166365	P51809, A2RUS2, P20645, Q9UNK0, Q9H270, Q9P253, Q9H269, Q99816, Q9NZZ3, Q6IQ22, Q9UJC3, P51149	1757	39	16792	2.94068	0.999816	0.035086	0.0334088	endosome to lysosome transport	2.77894
GOTERM_BP_DIRECT	GO:0006629~lipid metabolic process	30	1.60171	0.00167144	P06858, P08519, Q14849, P53985, Q01469, P16662, P05090, Q99685, O60488, P04180, Q99829, P43353, Q15067, Q03181, Q7Z4F1, Q53H76, P53396, P55058, P55056, P11413, O75131, P41222, P68402, P48739, P16671, P23219, Q13790, P02655, P02654, P10909	1757	157	16792	1.82622	0.999824	0.035107	0.0334288	lipid metabolic process	2.77691
GOTERM_BP_DIRECT	GO:0030838~positive regulation of actin filament polymerization	13	0.694074	0.00177063	Q14247, P50552, P07737, Q9UI08, O43639, O00159, P62993, P63000, Q9UQB8, P05362, Q14289, P55160, P08631	1757	45	16792	2.76097	0.999895	0.0370398	0.0352692	positive regulation of actin filament polymerization	2.75187
GOTERM_BP_DIRECT	GO:0043537~negative regulation of blood vessel endothelial cell migration	7	0.373732	0.00185354	Q9UK05, Q9H4X1, P09429, P02649, P04196, P01137, P07996	1757	14	16792	4.7786	0.999931	0.0386179	0.0367719	negative regulation of blood vessel endothelial cell migration	2.732
GOTERM_BP_DIRECT	GO:0006816~calcium ion transport	18	0.961025	0.00186756	Q96BY9, P54289, Q92736, P30626, Q16602, P13501, P31146, A8K7I4, P13693, Q93084, Q9H251, P08195, P06241, Q14571, O15554, P08133, P98194, P05771	1757	76	16792	2.26355	0.999936	0.0387538	0.0369013	calcium ion transport	2.72872
GOTERM_BP_DIRECT	GO:0050765~negative regulation of phagocytosis	6	0.320342	0.00199507	Q15848, P41240, P01137, O60493, P24158, Q99439	1757	10	16792	5.73432	0.999967	0.0409068	0.0389513	negative regulation of phagocytosis	2.70004
GOTERM_BP_DIRECT	GO:0046470~phosphatidylcholine metabolic process	6	0.320342	0.00199507	P27169, P04180, P06727, Q6Q788, P80108, P11597	1757	10	16792	5.73432	0.999967	0.0409068	0.0389513	phosphatidylcholine metabolic process	2.70004
GOTERM_BP_DIRECT	GO:1904903~ESCRT III complex disassembly	6	0.320342	0.00199507	P53990, Q9UN37, Q7LBR1, O43633, Q9NP79, Q9NZZ3	1757	10	16792	5.73432	0.999967	0.0409068	0.0389513	ESCRT III complex disassembly	2.70004
GOTERM_BP_DIRECT	GO:0030512~negative regulation of transforming growth factor beta receptor signaling pathway	16	0.854245	0.00207917	P78536, P35813, P0DMV9, Q6EMK4, Q13526, P50570, Q6YHK3, Q9UNE7, P11021, P17813, Q9Y3F4, Q9BXN1, P01137, P62979, O43294, Q92743	1757	64	16792	2.3893	0.999979	0.0423351	0.0403113	negative regulation of transforming growth factor beta receptor signaling pathway	2.68211
GOTERM_BP_DIRECT	GO:0045184~establishment of protein localization	12	0.640683	0.00208111	P17301, Q14974, P53990, Q969T9, P35241, Q7LBR1, P48059, O43633, P55072, Q15058, Q9ULV4, P21333	1757	40	16792	2.86716	0.999979	0.0423351	0.0403113	establishment of protein localization	2.6817
GOTERM_BP_DIRECT	GO:0048008~platelet-derived growth factor receptor signaling pathway	10	0.533903	0.0021008	Q12965, Q9GZP0, P04085, P01127, Q06124, P46940, O14786, Q12913, P12931, Q9NRA1	1757	29	16792	3.29559	0.999981	0.042568	0.0405331	platelet-derived growth factor receptor signaling pathway	2.67762
GOTERM_BP_DIRECT	GO:0006892~post-Golgi vesicle-mediated transport	8	0.427122	0.00218819	P51809, Q9BV40, Q13367, O00161, Q8WVM8, O15127, Q12846, O75695	1757	19	16792	4.02408	0.999988	0.0441656	0.0420543	post-Golgi vesicle-mediated transport	2.65991
GOTERM_BP_DIRECT	GO:0071353~cellular response to interleukin-4	9	0.480513	0.00222712	P11021, P13716, Q76LX8, P39023, P49327, P31146, P22897, P08238, P05388	1757	24	16792	3.58395	0.99999	0.0446028	0.0424706	cellular response to interleukin-4	2.65226
GOTERM_BP_DIRECT	GO:0030866~cortical actin cytoskeleton organization	9	0.480513	0.00222712	O95466, P51153, P11171, O75116, P08567, Q13464, P55160, P27797, Q9Y490	1757	24	16792	3.58395	0.99999	0.0446028	0.0424706	cortical actin cytoskeleton organization	2.65226
GOTERM_BP_DIRECT	GO:0001649~osteoblast differentiation	22	1.17459	0.00229493	Q9UK05, Q7KZF4, P07910, P02452, P24593, O75326, P12109, Q14956, O75643, P13611, P51659, O60506, P10451, P17936, Q00610, P04040, P49327, P24821, P05186, P61604, P67936, Q00839	1757	104	16792	2.02172	0.999993	0.0457835	0.0435949	osteoblast differentiation	2.63923
GOTERM_BP_DIRECT	GO:0006897~endocytosis	27	1.44154	0.00235492	Q12965, O00429, P50570, Q9UQ16, Q14C86, P51149, O43516, P51809, O60784, Q9UJ41, Q16555, Q15642, P60953, Q9HCP0, P51693, Q5T1M5, Q9UBC2, O95782, Q07817, Q96T51, Q13492, P05067, P48736, Q15311, Q9H4M9, P62820, Q15276	1757	139	16792	1.85643	0.999995	0.0467995	0.0445623	endocytosis	2.62802
GOTERM_BP_DIRECT	GO:0045471~response to ethanol	22	1.17459	0.0025922	P13716, P13639, Q15848, P05109, P19320, P68032, P11413, P14672, P08571, P06241, P24534, P04040, P24557, P24821, P61313, P05362, P09211, P09486, Q14289, P02753, Q92820, P00441	1757	105	16792	2.00246	0.999999	0.0513177	0.0488645	response to ethanol	2.58633
GOTERM_BP_DIRECT	GO:0048821~erythrocyte development	7	0.373732	0.00281788	Q9NYL9, Q08495, P07738, Q6NYC1, P55160, P62753, P49281	1757	15	16792	4.46003	1	0.0551514	0.052515	erythrocyte development	2.55008
GOTERM_BP_DIRECT	GO:0030214~hyaluronan catabolic process	7	0.373732	0.00281788	Q12794, Q99653, Q9Y5Y7, Q8WUJ3, P16070, P01137, P07686	1757	15	16792	4.46003	1	0.0551514	0.052515	hyaluronan catabolic process	2.55008
GOTERM_BP_DIRECT	GO:0042026~protein refolding	7	0.373732	0.00281788	Q8WW22, P11142, P07900, P0DMV9, O60884, P25686, P61769	1757	15	16792	4.46003	1	0.0551514	0.052515	protein refolding	2.55008
GOTERM_BP_DIRECT	GO:0002250~adaptive immune response	28	1.49493	0.00284154	P02671, A0A075B6S6, P15529, P07948, O75144, O75022, Q06187, A0A0C4DH25, P04083, P06241, Q9NZ08, P05771, Q9UJU6, P01871, O43561, P01591, Q9BX67, P23083, P46934, P43405, Q8N6C8, P41240, Q5T0T0, O00481, Q14289, P48736, P25774, P02675	1757	148	16792	1.80812	1	0.0554047	0.0527561	adaptive immune response	2.54645
GOTERM_BP_DIRECT	GO:0030593~neutrophil chemotaxis	16	0.854245	0.00286612	Q16627, P06702, P80511, P05107, P55774, P05109, P56199, P30273, P13501, P17931, P43405, P02775, P48736, P55160, P0DJI8, P21730	1757	66	16792	2.3169	1	0.0556739	0.0530125	neutrophil chemotaxis	2.5427
GOTERM_BP_DIRECT	GO:0002227~innate immune response in mucosa	9	0.480513	0.00297872	P06899, Q8TDL5, P12724, P60022, P06727, P59665, P02788, O60814, P49913	1757	25	16792	3.44059	1	0.0574293	0.054684	innate immune response in mucosa	2.52597
GOTERM_BP_DIRECT	GO:0042327~positive regulation of phosphorylation	9	0.480513	0.00297872	P03950, P23229, P14174, Q7L9L4, O00560, P13501, Q13418, P55160, P07996	1757	25	16792	3.44059	1	0.0574293	0.054684	positive regulation of phosphorylation	2.52597
GOTERM_BP_DIRECT	GO:0048146~positive regulation of fibroblast proliferation	14	0.747464	0.00313525	P29972, P23142, P05019, P06703, Q9GZP0, P14174, P01019, P04085, P01127, Q14393, P01137, Q9NRA1, P07355, P02751	1757	54	16792	2.47779	1	0.0599856	0.0571181	positive regulation of fibroblast proliferation	2.50373
GOTERM_BP_DIRECT	GO:2000601~positive regulation of Arp2/3 complex-mediated actin nucleation	5	0.266951	0.00321579	Q9Y2A7, P42768, Q8WUW1, Q7L576, Q92558	1757	7	16792	6.82657	1	0.0599856	0.0571181	positive regulation of Arp2/3 complex-mediated actin nucleation	2.49271
GOTERM_BP_DIRECT	GO:0043567~regulation of insulin-like growth factor receptor signaling pathway	5	0.266951	0.00321579	P24592, P08833, P22692, P17936, P18065	1757	7	16792	6.82657	1	0.0599856	0.0571181	regulation of insulin-like growth factor receptor signaling pathway	2.49271
GOTERM_BP_DIRECT	GO:0043654~recognition of apoptotic cell	5	0.266951	0.00321579	O00602, O75636, Q6NYC1, Q5VY43, Q15485	1757	7	16792	6.82657	1	0.0599856	0.0571181	recognition of apoptotic cell	2.49271
GOTERM_BP_DIRECT	GO:0048251~elastic fiber assembly	5	0.266951	0.00321579	Q9UBX5, P35749, Q04656, P55083, P22105	1757	7	16792	6.82657	1	0.0599856	0.0571181	elastic fiber assembly	2.49271
GOTERM_BP_DIRECT	GO:2000427~positive regulation of apoptotic cell clearance	5	0.266951	0.00321579	P0C0L5, P0C0L4, P06681, Q08431, P01024	1757	7	16792	6.82657	1	0.0599856	0.0571181	positive regulation of apoptotic cell clearance	2.49271
GOTERM_BP_DIRECT	GO:0010642~negative regulation of platelet-derived growth factor receptor signaling pathway	5	0.266951	0.00321579	P05090, Q15848, Q12913, P37840, O14745	1757	7	16792	6.82657	1	0.0599856	0.0571181	negative regulation of platelet-derived growth factor receptor signaling pathway	2.49271
GOTERM_BP_DIRECT	GO:0030388~fructose 1,6-bisphosphate metabolic process	5	0.266951	0.00321579	P17858, P05062, P09972, P04075, P09467	1757	7	16792	6.82657	1	0.0599856	0.0571181	fructose 1,6-bisphosphate metabolic process	2.49271
GOTERM_BP_DIRECT	GO:0075522~IRES-dependent viral translational initiation	5	0.266951	0.00321579	O15371, P55884, Q14152, P26599, Q15366	1757	7	16792	6.82657	1	0.0599856	0.0571181	IRES-dependent viral translational initiation	2.49271
GOTERM_BP_DIRECT	GO:1903364~positive regulation of cellular protein catabolic process	6	0.320342	0.0033441	P15311, P35241, Q9H270, Q96QK1, P26038, P53801	1757	11	16792	5.21302	1	0.0617106	0.0587606	positive regulation of cellular protein catabolic process	2.47572
GOTERM_BP_DIRECT	GO:0002523~leukocyte migration involved in inflammatory response	6	0.320342	0.0033441	P06702, P05107, Q9BX67, P05109, P02775, P08246	1757	11	16792	5.21302	1	0.0617106	0.0587606	leukocyte migration involved in inflammatory response	2.47572
GOTERM_BP_DIRECT	GO:0051764~actin crosslink formation	6	0.320342	0.0033441	P12814, Q9UQB8, P13796, Q12929, P13797, P21333	1757	11	16792	5.21302	1	0.0617106	0.0587606	actin crosslink formation	2.47572
GOTERM_BP_DIRECT	GO:0030032~lamellipodium assembly	10	0.533903	0.00349082	P18206, Q9UPY6, Q9Y6W5, Q9HBI1, P63000, P10721, Q7L576, O43639, P55290, P47756	1757	31	16792	3.08297	1	0.0639612	0.0609036	lamellipodium assembly	2.45707
GOTERM_BP_DIRECT	GO:0043552~positive regulation of phosphatidylinositol 3-kinase activity	10	0.533903	0.00349082	P09769, Q02763, P07948, P63000, P01127, P01137, P10721, P12931, Q14289, P60953	1757	31	16792	3.08297	1	0.0639612	0.0609036	positive regulation of phosphatidylinositol 3-kinase activity	2.45707
GOTERM_BP_DIRECT	GO:0048208~COPII vesicle coating	15	0.800854	0.00354868	P49257, Q8WVM8, P13987, P12259, P54920, P53634, Q9H0U4, P01009, Q15363, P49755, Q9Y6B6, Q92734, P62820, P00451, P46459	1757	61	16792	2.35013	1	0.0647917	0.0616944	COPII vesicle coating	2.44993
GOTERM_BP_DIRECT	GO:0016337~single organismal cell-cell adhesion	21	1.1212	0.00364854	P32942, Q9NPY3, P15924, P12830, P14923, P19320, Q9Y5K6, P19256, P12931, P13598, O95497, Q96AP7, P23229, P57087, Q02413, P33151, P28906, P05362, P16070, Q15223, Q9H7M9	1757	101	16792	1.98714	1	0.0663803	0.0632071	single organismal cell-cell adhesion	2.43788
GOTERM_BP_DIRECT	GO:0034332~adherens junction organization	11	0.587293	0.00376716	P03950, P41240, P33151, P15924, P14923, P12830, P12931, Q15223, P55290, P60953, Q92930	1757	37	16792	2.84133	1	0.0682979	0.065033	adherens junction organization	2.42399
GOTERM_BP_DIRECT	GO:0043085~positive regulation of catalytic activity	18	0.961025	0.00380165	P07602, P10619, P07988, P06748, P31946, P20292, Q12846, O60234, P17936, Q04656, Q92542, Q9Y263, Q99828, P48736, P02654, P01344, P02652, P00441	1757	81	16792	2.12382	1	0.0686823	0.065399	positive regulation of catalytic activity	2.42003
GOTERM_BP_DIRECT	GO:0045429~positive regulation of nitric oxide biosynthetic process	12	0.640683	0.00386516	P26022, P07900, P05107, P68871, P50570, O95865, P01019, P05362, Q14289, P08238, P10909, P04179	1757	43	16792	2.66713	1	0.0693447	0.0660298	positive regulation of nitric oxide biosynthetic process	2.41283
GOTERM_BP_DIRECT	GO:0030155~regulation of cell adhesion	12	0.640683	0.00386516	P24043, P17813, O75116, P05362, P30153, Q12913, Q9UNN5, Q14289, Q13464, O14974, Q15058, Q16363	1757	43	16792	2.66713	1	0.0693447	0.0660298	regulation of cell adhesion	2.41283
GOTERM_BP_DIRECT	GO:0006997~nucleus organization	9	0.480513	0.00391379	Q96FZ7, P48739, Q9UN37, Q8NBJ4, Q7LBR1, Q9H444, Q8WUM4, O43633, Q9NZZ3	1757	26	16792	3.30826	1	0.0699742	0.0666292	nucleus organization	2.4074
GOTERM_BP_DIRECT	GO:0010613~positive regulation of cardiac muscle hypertrophy	7	0.373732	0.0041135	O76074, P40189, P05019, P17252, O95393, P01019, P58546	1757	16	16792	4.18127	1	0.0727467	0.0692692	positive regulation of cardiac muscle hypertrophy	2.38579
GOTERM_BP_DIRECT	GO:0061028~establishment of endothelial barrier	7	0.373732	0.0041135	P15311, P35241, Q96S97, P62834, P61224, P05362, P26038	1757	16	16792	4.18127	1	0.0727467	0.0692692	establishment of endothelial barrier	2.38579
GOTERM_BP_DIRECT	GO:0035855~megakaryocyte development	7	0.373732	0.0041135	O95866, Q9Y6W5, Q8IZP0, P29350, Q06124, P10721, P48426	1757	16	16792	4.18127	1	0.0727467	0.0692692	megakaryocyte development	2.38579
GOTERM_BP_DIRECT	GO:0005975~carbohydrate metabolic process	31	1.6551	0.00413399	O95336, O43451, Q9UQ53, P06737, P37837, P49641, P40925, P11169, Q04760, P11168, P36871, P07195, Q9Y251, P15291, P06744, P26572, Q12794, Q14697, P07738, P04746, O43488, Q9BTY2, Q96G03, P11216, P54803, P14672, P00338, Q86SF2, P08195, P07686, Q14165	1757	174	16792	1.70272	1	0.0727467	0.0692692	carbohydrate metabolic process	2.38363
GOTERM_BP_DIRECT	GO:0034976~response to endoplasmic reticulum stress	17	0.907635	0.00414465	O75955, P13639, Q9BS26, Q9GZZ9, P14625, P16615, P35443, P13667, Q9H3N1, P30101, Q9Y4L1, Q9Y3C8, Q8NBS9, Q15084, P05198, P07237, P07996	1757	75	16792	2.1663	1	0.0727467	0.0692692	response to endoplasmic reticulum stress	2.38251
GOTERM_BP_DIRECT	GO:0006921~cellular component disassembly involved in execution phase of apoptosis	8	0.427122	0.00418873	Q04759, O00429, Q9Y6E0, Q05655, P49354, Q9UKV3, Q9P289, Q13464	1757	21	16792	3.64084	1	0.0727467	0.0692692	cellular component disassembly involved in execution phase of apoptosis	2.37792
GOTERM_BP_DIRECT	GO:0031954~positive regulation of protein autophosphorylation	8	0.427122	0.00418873	P0DP23, Q14956, Q9GZP0, P04085, P61225, P01127, P12931, Q9NRA1	1757	21	16792	3.64084	1	0.0727467	0.0692692	positive regulation of protein autophosphorylation	2.37792
GOTERM_BP_DIRECT	GO:1902115~regulation of organelle assembly	4	0.213561	0.00420965	P15311, P35241, Q9H270, P26038	1757	4	16792	9.5572	1	0.0727467	0.0692692	regulation of organelle assembly	2.37575
GOTERM_BP_DIRECT	GO:0072378~blood coagulation, fibrin clot formation	4	0.213561	0.00420965	P02671, P23142, P02679, P02675	1757	4	16792	9.5572	1	0.0727467	0.0692692	blood coagulation, fibrin clot formation	2.37575
GOTERM_BP_DIRECT	GO:0051919~positive regulation of fibrinolysis	4	0.213561	0.00420965	P03951, P03952, P00747, P00748	1757	4	16792	9.5572	1	0.0727467	0.0692692	positive regulation of fibrinolysis	2.37575
GOTERM_BP_DIRECT	GO:0032212~positive regulation of telomere maintenance via telomerase	10	0.533903	0.0044136	P50990, O60832, Q99832, P17987, Q04759, P50991, P78371, P49368, P48643, P40227	1757	32	16792	2.98662	1	0.0760169	0.0723831	positive regulation of telomere maintenance via telomerase	2.35521
GOTERM_BP_DIRECT	GO:0071456~cellular response to hypoxia	20	1.06781	0.00456086	P29972, P55786, Q03181, Q6EMK4, Q9Y210, Q8TB73, Q5SSJ5, P12931, A8K7I4, Q9Y4L1, P14672, Q9H4X1, P26927, Q99808, P05362, P40238, P62873, P07237, Q13131, P07148	1757	96	16792	1.99108	1	0.078033	0.0743028	cellular response to hypoxia	2.34095
GOTERM_BP_DIRECT	GO:0007169~transmembrane receptor protein tyrosine kinase signaling pathway	20	1.06781	0.00456086	P29597, P09769, P06239, P07947, O43312, P07948, Q8IZP0, P10721, Q06187, O95297, P43405, Q02763, P41240, O60496, P06241, Q13094, P23458, Q99704, P07333, P08631	1757	96	16792	1.99108	1	0.078033	0.0743028	transmembrane receptor protein tyrosine kinase signaling pathway	2.34095
GOTERM_BP_DIRECT	GO:0071356~cellular response to tumor necrosis factor	22	1.17459	0.00460866	P04114, P02452, Q16627, Q12794, P55774, Q76LX8, P80188, P19320, P13501, P16989, P19256, P13498, P14672, Q96RT1, Q6P2Q9, P05362, Q15063, Q99828, P24387, P15090, P49913, P07996	1757	110	16792	1.91144	1	0.0785905	0.0748336	cellular response to tumor necrosis factor	2.33643
GOTERM_BP_DIRECT	GO:0016241~regulation of macroautophagy	12	0.640683	0.00467598	P04632, P46934, Q93050, P21283, P04406, P21281, P07384, P36543, P61421, P38606, Q96QK1, Q4G0F5	1757	44	16792	2.60651	1	0.0792157	0.0754289	regulation of macroautophagy	2.33013
GOTERM_BP_DIRECT	GO:0043434~response to peptide hormone	12	0.640683	0.00467598	P01033, P02452, P29279, P04899, P08174, Q02763, Q14118, P04083, P16615, P09486, P48061, P35613	1757	44	16792	2.60651	1	0.0792157	0.0754289	response to peptide hormone	2.33013
GOTERM_BP_DIRECT	GO:0009611~response to wounding	15	0.800854	0.0048356	P29279, Q8IWU5, Q9Y5Y7, Q01469, P00734, P63000, P04085, P24821, P01127, O14786, P01137, P04275, P22303, P21741, P02751	1757	63	16792	2.27552	1	0.0816522	0.0777489	response to wounding	2.31555
GOTERM_BP_DIRECT	GO:0030855~epithelial cell differentiation	16	0.854245	0.00517815	Q9H0E2, P31942, P02462, P23141, Q9Y624, P20073, P07858, P37802, Q9H479, Q9NQ38, P17931, P16152, P00558, P09972, P02533, P09525	1757	70	16792	2.1845	1	0.0868257	0.0826751	epithelial cell differentiation	2.28583
GOTERM_BP_DIRECT	GO:0033138~positive regulation of peptidyl-serine phosphorylation	16	0.854245	0.00517815	P14317, P10599, P37840, Q99996, P14174, Q99497, P23634, Q14393, P16070, P01137, P49841, Q9BUL8, Q15389, P49407, Q13043, P60953	1757	70	16792	2.1845	1	0.0868257	0.0826751	positive regulation of peptidyl-serine phosphorylation	2.28583
GOTERM_BP_DIRECT	GO:0031581~hemidesmosome assembly	6	0.320342	0.00524281	P48509, Q15149, P23229, P13647, P02533, P11047	1757	12	16792	4.7786	1	0.0868257	0.0826751	hemidesmosome assembly	2.28044
GOTERM_BP_DIRECT	GO:0034329~cell junction assembly	6	0.320342	0.00524281	P50552, Q96AC1, P60709, P48059, Q13418, P21333	1757	12	16792	4.7786	1	0.0868257	0.0826751	cell junction assembly	2.28044
GOTERM_BP_DIRECT	GO:0050921~positive regulation of chemotaxis	6	0.320342	0.00524281	P49593, P01127, Q12846, P01137, Q99969, P07996	1757	12	16792	4.7786	1	0.0868257	0.0826751	positive regulation of chemotaxis	2.28044
GOTERM_BP_DIRECT	GO:0043206~extracellular fibril organization	6	0.320342	0.00524281	P98088, P02461, Q13418, P37840, P55083, P01034	1757	12	16792	4.7786	1	0.0868257	0.0826751	extracellular fibril organization	2.28044
GOTERM_BP_DIRECT	GO:0010544~negative regulation of platelet activation	5	0.266951	0.00590078	P00734, P02649, P04085, P01127, P07204	1757	8	16792	5.97325	1	0.0958784	0.0912951	negative regulation of platelet activation	2.22909
GOTERM_BP_DIRECT	GO:0071786~endoplasmic reticulum tubular network organization	5	0.266951	0.00590078	Q9C0E8, Q9NP72, P61026, Q9NQC3, O95197	1757	8	16792	5.97325	1	0.0958784	0.0912951	endoplasmic reticulum tubular network organization	2.22909
GOTERM_BP_DIRECT	GO:0071711~basement membrane organization	5	0.266951	0.00590078	P02462, Q9NPQ8, Q14118, Q14112, P14543	1757	8	16792	5.97325	1	0.0958784	0.0912951	basement membrane organization	2.22909
GOTERM_BP_DIRECT	GO:0010898~positive regulation of triglyceride catabolic process	5	0.266951	0.00590078	P06727, P02647, P22760, P02655, Q6Q788	1757	8	16792	5.97325	1	0.0958784	0.0912951	positive regulation of triglyceride catabolic process	2.22909
GOTERM_BP_DIRECT	GO:0031102~neuron projection regeneration	5	0.266951	0.00590078	P02649, P06727, P10586, P02647, Q6Q788	1757	8	16792	5.97325	1	0.0958784	0.0912951	neuron projection regeneration	2.22909
GOTERM_BP_DIRECT	GO:0010269~response to selenium ion	5	0.266951	0.00590078	P04114, P13716, P05388, P04179, P07203	1757	8	16792	5.97325	1	0.0958784	0.0912951	response to selenium ion	2.22909
GOTERM_BP_DIRECT	GO:0008286~insulin receptor signaling pathway	17	0.907635	0.0061838	Q13488, P08833, P43490, P21283, P21281, P36543, P38606, Q15904, P31751, P18433, P62993, Q93050, Q92572, Q9UQB8, P61421, P01344, P80108	1757	78	16792	2.08298	1	0.100162	0.095374	insulin receptor signaling pathway	2.20874
GOTERM_BP_DIRECT	GO:0043547~positive regulation of GTPase activity	79	4.21783	0.00634668	Q14644, Q16627, A2RUS2, Q8WXG6, Q9Y624, Q13554, O00429, P18085, Q92619, P13501, O43639, O00468, Q68EM7, P62993, P23229, P13591, P63000, P62834, P04085, P46940, Q15389, P60903, P52565, O43561, Q86YV0, Q96BY6, Q13526, Q01082, O75695, P10721, Q7LDG7, P52566, P50148, Q99996, Q02763, P49841, P55160, P49407, Q15311, P01023, Q15276, Q9Y2Q5, P50395, Q13813, Q9ULP9, Q14C86, O60229, Q9NPQ8, P20936, P02549,…	1757	565	16792	1.33632	1	0.102479	0.0975803	positive regulation of GTPase activity	2.19745
GOTERM_BP_DIRECT	GO:0071320~cellular response to cAMP	13	0.694074	0.00639921	Q08495, P24593, P29972, Q15848, P15311, Q99996, Q14571, P62834, P61224, P48736, P24387, P05067, P05388	1757	52	16792	2.3893	1	0.102944	0.0980228	cellular response to cAMP	2.19387
GOTERM_BP_DIRECT	GO:2000352~negative regulation of endothelial cell apoptotic process	9	0.480513	0.00644593	P02671, Q02763, Q8TB73, Q9BY76, P02679, P05362, Q14393, Q15389, P02675	1757	28	16792	3.07196	1	0.102944	0.0980228	negative regulation of endothelial cell apoptotic process	2.19071
GOTERM_BP_DIRECT	GO:0001569~patterning of blood vessels	9	0.480513	0.00644593	Q9UK05, P02462, Q9Y4D7, P17813, Q99466, Q04771, O14786, Q14344, Q13043	1757	28	16792	3.07196	1	0.102944	0.0980228	patterning of blood vessels	2.19071
GOTERM_BP_DIRECT	GO:0051384~response to glucocorticoid	15	0.800854	0.00647508	P09429, Q13443, P13716, Q15848, P12429, P18065, P15169, P41222, P01116, P06276, P05186, P09486, P21741, P02652, P25445	1757	65	16792	2.20551	1	0.102944	0.0980228	response to glucocorticoid	2.18875
GOTERM_BP_DIRECT	GO:0008217~regulation of blood pressure	15	0.800854	0.00647508	Q9UIQ6, P51575, P12821, P13533, P78329, Q02108, P23219, P68871, P28906, P01019, P08123, Q9NZ08, P05023, P00441, P04179	1757	65	16792	2.20551	1	0.102944	0.0980228	regulation of blood pressure	2.18875
GOTERM_BP_DIRECT	GO:0008284~positive regulation of cell proliferation	67	3.57715	0.0065789	P04632, Q16627, O14672, P07948, P14317, Q08722, P46109, O60884, P63241, P39060, P04085, P01116, P08887, P07996, P24158, P01034, P27487, P01033, Q13488, P78536, P05019, P06748, P18054, P10721, Q07817, P84095, P43307, P00734, P46531, Q9Y240, P01344, P02751, P27797, Q13131, P29279, P06756, P04899, O75888, P29350, O00560, Q12846, Q13418, P55209, Q96Q89, P40189, P15153, P60033, P01137, Q99828, Q9NRA1,…	1757	466	16792	1.3741	1	0.104273	0.0992889	positive regulation of cell proliferation	2.18185
GOTERM_BP_DIRECT	GO:0007015~actin filament organization	16	0.854245	0.00680152	Q9NYL9, Q16658, Q9UI08, P12814, Q8WUW1, P31146, O43639, P42768, P15153, P09493, Q9HBH0, P02549, P62328, P04075, P67936, P06753	1757	72	16792	2.12382	1	0.107472	0.102335	actin filament organization	2.16739
GOTERM_BP_DIRECT	GO:0030097~hemopoiesis	14	0.747464	0.00700276	P06239, Q9NZD4, Q16635, P10721, P52943, Q99466, P28906, P02549, Q13492, P01127, Q15389, P07333, Q99439, P04179	1757	59	16792	2.26781	1	0.110315	0.105041	hemopoiesis	2.15473
GOTERM_BP_DIRECT	GO:0032967~positive regulation of collagen biosynthetic process	8	0.427122	0.00733121	Q9H4X1, P17301, P29279, P17813, P00734, P30044, P01137, P08697	1757	23	16792	3.32424	1	0.115138	0.109634	positive regulation of collagen biosynthetic process	2.13482
GOTERM_BP_DIRECT	GO:0006935~chemotaxis	23	1.22798	0.00761123	Q16539, P05546, P01031, P55774, Q19T08, Q13822, P59665, P13501, P19971, O00421, P48061, Q9NX76, Q03405, Q04941, P15153, P60022, P16150, P04196, P21462, P55160, Q15311, Q99969, P21730	1757	122	16792	1.80177	1	0.118652	0.11298	chemotaxis	2.11855
GOTERM_BP_DIRECT	GO:0007411~axon guidance	28	1.49493	0.00771161	P24043, Q92859, P50552, Q13813, P78509, P15311, P62993, Q04759, P13591, P02549, P63000, P06241, P01116, O14786, Q16555, P07333, Q15223, P23560, Q9UI08, Q01082, Q9BPU6, P18433, P48061, O00533, O43505, P11277, Q9NY97, P98172	1757	159	16792	1.68303	1	0.118652	0.11298	axon guidance	2.11285
GOTERM_BP_DIRECT	GO:0001878~response to yeast	6	0.320342	0.00779368	P03950, P26022, P05164, P05067, P49913, P08246	1757	13	16792	4.41102	1	0.118652	0.11298	response to yeast	2.10826
GOTERM_BP_DIRECT	GO:0034975~protein folding in endoplasmic reticulum	6	0.320342	0.00779368	P11021, P14625, P27824, Q9P0L0, P30101, P27797	1757	13	16792	4.41102	1	0.118652	0.11298	protein folding in endoplasmic reticulum	2.10826
GOTERM_BP_DIRECT	GO:0016045~detection of bacterium	6	0.320342	0.00779368	P05534, Q96PD5, P30481, P13746, P30460, P30450, P30495, O75594, P13761, Q95365, P16188, Q9TQE0, P01889, P01911, Q95IE3, P01892	1757	13	16792	4.41102	1	0.118652	0.11298	detection of bacterium	2.10826
GOTERM_BP_DIRECT	GO:0060047~heart contraction	6	0.320342	0.00779368	O00429, P12821, P68032, P60953, P00441, P07203	1757	13	16792	4.41102	1	0.118652	0.11298	heart contraction	2.10826
GOTERM_BP_DIRECT	GO:0051693~actin filament capping	6	0.320342	0.00779368	Q08495, Q13813, P02549, P06396, Q01082, P11277	1757	13	16792	4.41102	1	0.118652	0.11298	actin filament capping	2.10826
GOTERM_BP_DIRECT	GO:0030516~regulation of axon extension	6	0.320342	0.00779368	Q9UL25, Q14247, Q99784, P50570, P02649, Q16555	1757	13	16792	4.41102	1	0.118652	0.11298	regulation of axon extension	2.10826
GOTERM_BP_DIRECT	GO:0051131~chaperone-mediated protein complex assembly	6	0.320342	0.00779368	P07900, P78371, O15212, P02743, P34932, P10909	1757	13	16792	4.41102	1	0.118652	0.11298	chaperone-mediated protein complex assembly	2.10826
GOTERM_BP_DIRECT	GO:0001817~regulation of cytokine production	6	0.320342	0.00779368	Q9Y624, P41240, P07948, P35247, P02788, P46940	1757	13	16792	4.41102	1	0.118652	0.11298	regulation of cytokine production	2.10826
GOTERM_BP_DIRECT	GO:0000086~G2/M transition of mitotic cell cycle	25	1.33476	0.00789462	Q14204, Q14203, P07900, P50570, Q14008, P63167, P51948, P61981, P61006, P63208, P62979, P62258, Q13561, P07437, P0DP23, O43768, P30153, P68371, P31323, P17612, Q99996, P68366, Q15691, Q96SN8, O14974	1757	137	16792	1.74401	1	0.118652	0.11298	G2/M transition of mitotic cell cycle	2.10267
GOTERM_BP_DIRECT	GO:0071230~cellular response to amino acid stimulus	12	0.640683	0.00793773	Q07817, Q9Y2Q5, P02452, P02462, P02461, P12109, Q9GZP0, Q6IAA8, P08123, P08253, Q9NRA1, Q9UHA4	1757	47	16792	2.44014	1	0.118652	0.11298	cellular response to amino acid stimulus	2.1003
GOTERM_BP_DIRECT	GO:0000920~cell separation after cytokinesis	7	0.373732	0.00794325	Q96FZ7, Q9UN37, Q7LBR1, Q9H444, Q8WUM4, O43633, Q9NZZ3	1757	18	16792	3.71669	1	0.118652	0.11298	cell separation after cytokinesis	2.1
GOTERM_BP_DIRECT	GO:0002690~positive regulation of leukocyte chemotaxis	7	0.373732	0.00794325	P78536, Q9Y4H4, P08709, P10720, P02776, P02775, P08887	1757	18	16792	3.71669	1	0.118652	0.11298	positive regulation of leukocyte chemotaxis	2.1
GOTERM_BP_DIRECT	GO:0007043~cell-cell junction assembly	7	0.373732	0.00794325	Q16658, Q02413, P33151, Q9Y4G6, Q9ULI3, O00501, Q9Y490	1757	18	16792	3.71669	1	0.118652	0.11298	cell-cell junction assembly	2.1
GOTERM_BP_DIRECT	GO:0034199~activation of protein kinase A activity	7	0.373732	0.00794325	P17612, O43306, P35555, P22694, P10644, P31321, P31323	1757	18	16792	3.71669	1	0.118652	0.11298	activation of protein kinase A activity	2.1
GOTERM_BP_DIRECT	GO:0001503~ossification	17	0.907635	0.00794535	Q9UK05, P29279, Q13316, P10451, Q9NR12, P13497, P14780, P08493, Q9UNW1, P02788, P02765, Q16610, Q92882, P09486, P05452, P01344, P80108	1757	80	16792	2.0309	1	0.118652	0.11298	ossification	2.09989
GOTERM_BP_DIRECT	GO:0048662~negative regulation of smooth muscle cell proliferation	9	0.480513	0.00810122	P24593, P03950, P05090, Q03181, P21964, Q15848, P17936, Q13418, P20774	1757	29	16792	2.96603	1	0.120631	0.114865	negative regulation of smooth muscle cell proliferation	2.09145
GOTERM_BP_DIRECT	GO:0000209~protein polyubiquitination	31	1.6551	0.00925172	P55786, P28066, P28065, P28062, Q15819, P20618, P25789, P63208, P25788, P40306, P62979, P25787, P25786, Q9UMS4, Q9UIQ6, P29144, O75832, O00231, P62191, P28074, O00233, Q6UWE0, P28072, P28070, Q9UNE7, Q99436, O14818, Q5T0T0, P49721, P49720, P60900	1757	184	16792	1.61018	1	0.137367	0.1308	protein polyubiquitination	2.03378
GOTERM_BP_DIRECT	GO:0032092~positive regulation of protein binding	14	0.747464	0.00933859	P04004, O75955, P62826, P12821, P11234, P35611, Q9Y4D7, P11171, P02549, P49841, P61769, P49407, P08238, Q13043	1757	61	16792	2.19346	1	0.137999	0.131402	positive regulation of protein binding	2.02972
GOTERM_BP_DIRECT	GO:0009408~response to heat	12	0.640683	0.00934778	P31689, Q9UDY4, Q8WW22, Q96IY4, P05019, P07900, P08571, O60884, Q9Y5S1, O43294, P48061, P00441	1757	48	16792	2.3893	1	0.137999	0.131402	response to heat	2.02929
GOTERM_BP_DIRECT	GO:0030300~regulation of intestinal cholesterol absorption	4	0.213561	0.00970462	P06727, P02647, Q6Q788, P02652	1757	5	16792	7.64576	1	0.137999	0.131402	regulation of intestinal cholesterol absorption	2.01302
GOTERM_BP_DIRECT	GO:0034197~triglyceride transport	4	0.213561	0.00970462	P51809, P16671, P02749, P11597	1757	5	16792	7.64576	1	0.137999	0.131402	triglyceride transport	2.01302
GOTERM_BP_DIRECT	GO:0070389~chaperone cofactor-dependent protein refolding	4	0.213561	0.00970462	P50502, Q15185, P25685, Q99615	1757	5	16792	7.64576	1	0.137999	0.131402	chaperone cofactor-dependent protein refolding	2.01302
GOTERM_BP_DIRECT	GO:0002682~regulation of immune system process	4	0.213561	0.00970462	P12273, P19440, P19652, P02763	1757	5	16792	7.64576	1	0.137999	0.131402	regulation of immune system process	2.01302
GOTERM_BP_DIRECT	GO:0010757~negative regulation of plasminogen activation	4	0.213561	0.00970462	P07093, Q96IY4, P08697, P07996	1757	5	16792	7.64576	1	0.137999	0.131402	negative regulation of plasminogen activation	2.01302
GOTERM_BP_DIRECT	GO:0061042~vascular wound healing	4	0.213561	0.00970462	Q8TB73, P28906, P43121, Q9Y251	1757	5	16792	7.64576	1	0.137999	0.131402	vascular wound healing	2.01302
GOTERM_BP_DIRECT	GO:0075525~viral translational termination-reinitiation	4	0.213561	0.00970462	O15371, P55884, Q14152, Q9Y262	1757	5	16792	7.64576	1	0.137999	0.131402	viral translational termination-reinitiation	2.01302
GOTERM_BP_DIRECT	GO:0007598~blood coagulation, extrinsic pathway	4	0.213561	0.00970462	P10646, P08709, P00742, P00740	1757	5	16792	7.64576	1	0.137999	0.131402	blood coagulation, extrinsic pathway	2.01302
GOTERM_BP_DIRECT	GO:0051005~negative regulation of lipoprotein lipase activity	4	0.213561	0.00970462	Q9BY76, Q9Y5C1, P02656, P02654	1757	5	16792	7.64576	1	0.137999	0.131402	negative regulation of lipoprotein lipase activity	2.01302
GOTERM_BP_DIRECT	GO:0009749~response to glucose	15	0.800854	0.0097355	O95445, Q03181, P29279, P06858, Q15848, O43768, P15104, P12110, P17858, P00338, P01137, Q14289, P80108, P02652, P07996	1757	68	16792	2.10821	1	0.137999	0.131402	response to glucose	2.01164
GOTERM_BP_DIRECT	GO:0039694~viral RNA genome replication	5	0.266951	0.00974832	P42356, O75116, Q15366, Q15365, P60953	1757	9	16792	5.30956	1	0.137999	0.131402	viral RNA genome replication	2.01107
GOTERM_BP_DIRECT	GO:0050663~cytokine secretion	5	0.266951	0.00974832	P80511, P07948, O00481, P01019, Q13094	1757	9	16792	5.30956	1	0.137999	0.131402	cytokine secretion	2.01107
GOTERM_BP_DIRECT	GO:0002544~chronic inflammatory response	5	0.266951	0.00974832	P05109, P19320, P49913, O95497, P07996	1757	9	16792	5.30956	1	0.137999	0.131402	chronic inflammatory response	2.01107
GOTERM_BP_DIRECT	GO:0050764~regulation of phagocytosis	5	0.266951	0.00974832	P43405, P06756, P09769, Q6UX06, P08631	1757	9	16792	5.30956	1	0.137999	0.131402	regulation of phagocytosis	2.01107
GOTERM_BP_DIRECT	GO:0019852~L-ascorbic acid metabolic process	5	0.266951	0.00974832	P11169, P11166, P00167, P00387, P78417	1757	9	16792	5.30956	1	0.137999	0.131402	L-ascorbic acid metabolic process	2.01107
GOTERM_BP_DIRECT	GO:0007263~nitric oxide mediated signal transduction	7	0.373732	0.0105994	Q02108, P16671, Q8TB73, P02649, O95865, P01019, P21462	1757	19	16792	3.52107	1	0.148824	0.14171	nitric oxide mediated signal transduction	1.97472
GOTERM_BP_DIRECT	GO:0048260~positive regulation of receptor-mediated endocytosis	7	0.373732	0.0105994	P04004, Q9UL25, P02787, Q6Q788, P61978, P61769, P07355	1757	19	16792	3.52107	1	0.148824	0.14171	positive regulation of receptor-mediated endocytosis	1.97472
GOTERM_BP_DIRECT	GO:0043536~positive regulation of blood vessel endothelial cell migration	7	0.373732	0.0105994	Q16539, P17252, P01127, P01137, P04792, Q15389, P07996	1757	19	16792	3.52107	1	0.148824	0.14171	positive regulation of blood vessel endothelial cell migration	1.97472
GOTERM_BP_DIRECT	GO:0031529~ruffle organization	6	0.320342	0.0110938	P09493, P63000, Q7L576, Q9BR76, P08567, P07333	1757	14	16792	4.09594	1	0.153266	0.145939	ruffle organization	1.95492
GOTERM_BP_DIRECT	GO:0014912~negative regulation of smooth muscle cell migration	6	0.320342	0.0110938	P24593, Q03181, Q15848, Q07954, P17936, Q13418	1757	14	16792	4.09594	1	0.153266	0.145939	negative regulation of smooth muscle cell migration	1.95492
GOTERM_BP_DIRECT	GO:2000353~positive regulation of endothelial cell apoptotic process	6	0.320342	0.0110938	Q9H4X1, Q19T08, P39060, P07996, Q4KMQ2, P29965	1757	14	16792	4.09594	1	0.153266	0.145939	positive regulation of endothelial cell apoptotic process	1.95492
GOTERM_BP_DIRECT	GO:0070208~protein heterotrimerization	6	0.320342	0.0110938	P02452, P12110, Q15848, P12109, P08123, P62873	1757	14	16792	4.09594	1	0.153266	0.145939	protein heterotrimerization	1.95492
GOTERM_BP_DIRECT	GO:0001921~positive regulation of receptor recycling	6	0.320342	0.0110938	Q15836, P42892, P37840, P07355, P46459, P42566	1757	14	16792	4.09594	1	0.153266	0.145939	positive regulation of receptor recycling	1.95492
GOTERM_BP_DIRECT	GO:0006807~nitrogen compound metabolic process	6	0.320342	0.0110938	O95498, Q12965, P43251, P14314, O95497, Q86X76	1757	14	16792	4.09594	1	0.153266	0.145939	nitrogen compound metabolic process	1.95492
GOTERM_BP_DIRECT	GO:1903779~regulation of cardiac conduction	13	0.694074	0.0117272	Q13586, Q92736, P16615, P14415, P17612, Q93084, P54709, P01019, Q14571, Q9NZN3, P20020, P23634, P05023	1757	56	16792	2.21864	1	0.161585	0.153861	regulation of cardiac conduction	1.93081
GOTERM_BP_DIRECT	GO:0050715~positive regulation of cytokine secretion	8	0.427122	0.0119429	Q9H4X1, P43405, Q9BXJ4, P09769, P08571, P14174, P12931, P0DJI8	1757	25	16792	3.0583	1	0.164119	0.156274	positive regulation of cytokine secretion	1.92289
GOTERM_BP_DIRECT	GO:0042130~negative regulation of T cell proliferation	10	0.533903	0.0121591	O76074, Q9TQE0, Q14956, P01911, Q9Y279, P16150, P35247, P29350, P01137, P31431, P13761, Q95IE3	1757	37	16792	2.58303	1	0.166648	0.158681	negative regulation of T cell proliferation	1.9151
GOTERM_BP_DIRECT	GO:0007409~axonogenesis	19	1.01442	0.0123472	O75955, Q15831, Q9UQP3, Q8TEW0, P06703, Q02880, Q06124, P51884, P40197, Q9UBP0, P46531, P61006, Q13492, P09543, Q9UQB8, P61026, P49841, P20774, P05067	1757	98	16792	1.85293	1	0.168778	0.16071	axonogenesis	1.90843
GOTERM_BP_DIRECT	GO:0032091~negative regulation of protein binding	13	0.694074	0.0134797	P03973, Q8IU68, Q13526, P12821, P11234, Q9UNE7, Q05655, Q99497, P01127, P49841, P25686, Q13464, P62136	1757	57	16792	2.17971	1	0.183772	0.174987	negative regulation of protein binding	1.87032
GOTERM_BP_DIRECT	GO:0006469~negative regulation of protein kinase activity	19	1.01442	0.0136597	P49593, P07359, Q9H2K8, Q8TF42, Q96BS2, P10644, Q13418, P50148, P21810, P61981, O60234, Q99653, Q99497, P08575, P07585, Q9BXN1, P09211, P04792, P15090	1757	99	16792	1.83421	1	0.185736	0.176858	negative regulation of protein kinase activity	1.86456
GOTERM_BP_DIRECT	GO:0008283~cell proliferation	53	2.82968	0.0138233	Q07075, Q15819, P10599, P12931, Q9UEU0, P51948, P63000, Q15582, P61224, Q15185, Q13442, P62873, Q969P0, Q13561, Q9UQ80, Q03181, P05019, Q07817, P14174, Q13492, P40238, P22303, Q16881, P08779, Q15555, P04899, Q10589, P29350, Q13418, Q12929, P59768, P15104, P13010, P60033, Q14393, P07333, Q92954, P42566, P06127, P40818, P22692, P20073, Q16658, Q06830, P36955, O60832, P17301, P43405, Q8NEU8, Q07954,…	1757	366	16792	1.38397	1	0.187042	0.178101	cell proliferation	1.85939
GOTERM_BP_DIRECT	GO:0006491~N-glycan processing	7	0.373732	0.0138281	Q9UQ53, Q16706, P49641, Q92187, P33908, P14314, Q92611	1757	20	16792	3.34502	1	0.187042	0.178101	N-glycan processing	1.85924
GOTERM_BP_DIRECT	GO:0009636~response to toxic substance	17	0.907635	0.0141274	P31645, P27169, P23141, Q76LX8, Q15858, P07948, Q8WVM8, P12830, P13501, P30531, Q15165, P09543, P09211, P02686, P25445, Q15166, P01034	1757	85	16792	1.91144	1	0.19059	0.181479	response to toxic substance	1.84994
GOTERM_BP_DIRECT	GO:0038128~ERBB2 signaling pathway	10	0.533903	0.014492	Q9UNE7, P62993, P07900, Q96RT1, P40818, Q16543, P01116, P62979, P12931, O75131	1757	38	16792	2.51505	1	0.195	0.185678	ERBB2 signaling pathway	1.83887
GOTERM_BP_DIRECT	GO:0061098~positive regulation of protein tyrosine kinase activity	8	0.427122	0.0149009	P78509, Q8IZP0, P01019, P13501, P01127, Q14393, P12821, P07333	1757	26	16792	2.94068	1	0.196463	0.187071	positive regulation of protein tyrosine kinase activity	1.82679
GOTERM_BP_DIRECT	GO:0008089~anterograde axonal transport	8	0.427122	0.0149009	Q9UL25, Q13367, O14617, Q92572, Q9UBP0, Q9Y2T2, O00203, P00441	1757	26	16792	2.94068	1	0.196463	0.187071	anterograde axonal transport	1.82679
GOTERM_BP_DIRECT	GO:0005978~glycogen biosynthetic process	8	0.427122	0.0149009	P13807, P36871, Q96G03, Q16851, Q15185, P62979, P31751, P46976	1757	26	16792	2.94068	1	0.196463	0.187071	glycogen biosynthetic process	1.82679
GOTERM_BP_DIRECT	GO:0010737~protein kinase A signaling	5	0.266951	0.0149172	P15311, P51153, P35241, P35555, P13796	1757	10	16792	4.7786	1	0.196463	0.187071	protein kinase A signaling	1.82631
GOTERM_BP_DIRECT	GO:0035646~endosome to melanosome transport	5	0.266951	0.0149172	O14617, Q13637, Q9BXS5, O43747, P08962	1757	10	16792	4.7786	1	0.196463	0.187071	endosome to melanosome transport	1.82631
GOTERM_BP_DIRECT	GO:0051006~positive regulation of lipoprotein lipase activity	5	0.266951	0.0149172	P02749, P06727, P02647, P02655, Q6Q788	1757	10	16792	4.7786	1	0.196463	0.187071	positive regulation of lipoprotein lipase activity	1.82631
GOTERM_BP_DIRECT	GO:0019371~cyclooxygenase pathway	5	0.266951	0.0149172	P41222, P23219, P16152, P24557, Q15185	1757	10	16792	4.7786	1	0.196463	0.187071	cyclooxygenase pathway	1.82631
GOTERM_BP_DIRECT	GO:0003091~renal water homeostasis	9	0.480513	0.0149809	P17612, P29972, O43306, P22694, P10644, Q5JWF2, P78329, P31321, P31323	1757	32	16792	2.68796	1	0.196463	0.187071	renal water homeostasis	1.82446
GOTERM_BP_DIRECT	GO:0015991~ATP hydrolysis coupled proton transport	9	0.480513	0.0149809	Q13488, Q93050, P21283, P21281, P36543, Q15904, P61421, P38606, P05023	1757	32	16792	2.68796	1	0.196463	0.187071	ATP hydrolysis coupled proton transport	1.82446
GOTERM_BP_DIRECT	GO:0009306~protein secretion	9	0.480513	0.0149809	Q658P3, P51153, P30040, P61006, P02679, P13667, P27824, Q5JWF2, Q92930	1757	32	16792	2.68796	1	0.196463	0.187071	protein secretion	1.82446
GOTERM_BP_DIRECT	GO:0007213~G-protein coupled acetylcholine receptor signaling pathway	6	0.320342	0.0152317	O43665, P04899, P29992, P62873, O00468, P50148	1757	15	16792	3.82288	1	0.197744	0.188291	G-protein coupled acetylcholine receptor signaling pathway	1.81725
GOTERM_BP_DIRECT	GO:0051604~protein maturation	6	0.320342	0.0152317	Q9UNE7, Q8NG11, Q96BS2, Q86UF1, Q9BU23, O95858	1757	15	16792	3.82288	1	0.197744	0.188291	protein maturation	1.81725
GOTERM_BP_DIRECT	GO:0045055~regulated exocytosis	6	0.320342	0.0152317	Q9H3Z4, Q13636, Q15907, P49755, Q6WKZ4, P24387	1757	15	16792	3.82288	1	0.197744	0.188291	regulated exocytosis	1.81725
GOTERM_BP_DIRECT	GO:0006691~leukotriene metabolic process	6	0.320342	0.0152317	P33527, P20292, P09960, P19440, P36269, P78329	1757	15	16792	3.82288	1	0.197744	0.188291	leukotriene metabolic process	1.81725
GOTERM_BP_DIRECT	GO:0050728~negative regulation of inflammatory response	16	0.854245	0.0159005	Q03181, Q15848, Q16602, O75594, P36955, Q9BXJ4, Q02763, Q05655, P04070, P02649, P02647, Q9UJ41, P04264, P21589, P0DJI8, P08246	1757	79	16792	1.93564	1	0.205909	0.196066	negative regulation of inflammatory response	1.79859
GOTERM_BP_DIRECT	GO:0006605~protein targeting	10	0.533903	0.0171388	P31946, Q96RT1, P61981, Q16543, P51159, O95166, P27348, P63104, P62258, O00159	1757	39	16792	2.45056	1	0.22139	0.210807	protein targeting	1.76602
GOTERM_BP_DIRECT	GO:1900182~positive regulation of protein localization to nucleus	7	0.373732	0.0176839	Q15831, P00734, Q99497, P06241, Q96JB5, Q9Y5K6, P12931	1757	21	16792	3.18573	1	0.225666	0.214878	positive regulation of protein localization to nucleus	1.75242
GOTERM_BP_DIRECT	GO:0048025~negative regulation of mRNA splicing, via spliceosome	7	0.373732	0.0176839	Q13247, Q16629, Q08170, Q9UKV3, P61978, P26599, P62995	1757	21	16792	3.18573	1	0.225666	0.214878	negative regulation of mRNA splicing, via spliceosome	1.75242
GOTERM_BP_DIRECT	GO:0001765~membrane raft assembly	4	0.213561	0.0179065	P60903, O75955, P07355, Q14254	1757	6	16792	6.37147	1	0.225666	0.214878	membrane raft assembly	1.74699
GOTERM_BP_DIRECT	GO:0090382~phagosome maturation	4	0.213561	0.0179065	Q13637, Q13636, P61106, P51149	1757	6	16792	6.37147	1	0.225666	0.214878	phagosome maturation	1.74699
GOTERM_BP_DIRECT	GO:0051223~regulation of protein transport	4	0.213561	0.0179065	P31689, Q8WVM8, P61006, Q14C86	1757	6	16792	6.37147	1	0.225666	0.214878	regulation of protein transport	1.74699
GOTERM_BP_DIRECT	GO:0090330~regulation of platelet aggregation	4	0.213561	0.0179065	P43405, Q04759, P17252, P07948	1757	6	16792	6.37147	1	0.225666	0.214878	regulation of platelet aggregation	1.74699
GOTERM_BP_DIRECT	GO:0043320~natural killer cell degranulation	4	0.213561	0.0179065	P51809, Q70J99, P51159, P31146	1757	6	16792	6.37147	1	0.225666	0.214878	natural killer cell degranulation	1.74699
GOTERM_BP_DIRECT	GO:0034382~chylomicron remnant clearance	4	0.213561	0.0179065	P02649, P02656, P02655, P02654	1757	6	16792	6.37147	1	0.225666	0.214878	chylomicron remnant clearance	1.74699
GOTERM_BP_DIRECT	GO:0019076~viral release from host cell	4	0.213561	0.0179065	P53990, P62937, Q9UN37, P51149	1757	6	16792	6.37147	1	0.225666	0.214878	viral release from host cell	1.74699
GOTERM_BP_DIRECT	GO:0071638~negative regulation of monocyte chemotactic protein-1 production	4	0.213561	0.0179065	P05090, Q9BXJ4, Q96RT1, P09211	1757	6	16792	6.37147	1	0.225666	0.214878	negative regulation of monocyte chemotactic protein-1 production	1.74699
GOTERM_BP_DIRECT	GO:0071526~semaphorin-plexin signaling pathway	9	0.480513	0.0180098	O15031, P52565, Q9Y4D7, O75326, Q9ULL4, Q9HCM2, P63000, O14786, P21333	1757	33	16792	2.60651	1	0.225865	0.215068	semaphorin-plexin signaling pathway	1.74449
GOTERM_BP_DIRECT	GO:0015758~glucose transport	9	0.480513	0.0180098	P14672, Q01469, Q03181, P07947, P11169, O00186, P02775, P11166, P11168	1757	33	16792	2.60651	1	0.225865	0.215068	glucose transport	1.74449
GOTERM_BP_DIRECT	GO:0010575~positive regulation of vascular endothelial growth factor production	8	0.427122	0.0183453	P40189, Q6UXH8, P01031, Q8IWU5, Q9Y251, P01137, P21730, P01024	1757	27	16792	2.83176	1	0.228962	0.218016	positive regulation of vascular endothelial growth factor production	1.73648
GOTERM_BP_DIRECT	GO:0090383~phagosome acidification	8	0.427122	0.0183453	Q13488, Q93050, P21283, P21281, P36543, P61421, P38606, P51149	1757	27	16792	2.83176	1	0.228962	0.218016	phagosome acidification	1.73648
GOTERM_BP_DIRECT	GO:0001701~in utero embryonic development	30	1.60171	0.0198035	P04114, Q16706, Q12965, O14672, Q9Y6M5, P14314, P35579, P35611, P13671, Q9NPQ8, P09493, Q04656, Q15389, Q99969, P06744, P51452, P26572, P05556, P01031, Q04771, Q8WUW1, P16989, Q9ULI3, P13533, Q07817, P35590, P11362, Q07955, P46531, Q14344	1757	187	16792	1.53324	1	0.246565	0.234778	in utero embryonic development	1.70326
GOTERM_BP_DIRECT	GO:0051289~protein homotetramerization	13	0.694074	0.0199429	P50552, P00492, O00429, Q9UI08, P32320, Q8TCT9, Q7Z4W1, P17858, P04040, P04075, P22352, P09467, P04179	1757	60	16792	2.07073	1	0.247704	0.235863	protein homotetramerization	1.70021
GOTERM_BP_DIRECT	GO:0051092~positive regulation of NF-kappaB transcription factor activity	23	1.22798	0.0200462	P06702, P80511, P05107, P06748, P0DMV9, P05109, P58546, Q06187, Q04759, Q9NPH3, P61088, P04040, P01019, P01116, P05362, P02788, P01137, Q99828, P62979, P60900, P05771, P29965, P10909	1757	133	16792	1.65275	1	0.24839	0.236516	positive regulation of NF-kappaB transcription factor activity	1.69797
GOTERM_BP_DIRECT	GO:0010744~positive regulation of macrophage derived foam cell differentiation	6	0.320342	0.0202854	P04114, P16671, P06858, P01019, P02776, P14555	1757	16	16792	3.58395	1	0.250155	0.238197	positive regulation of macrophage derived foam cell differentiation	1.69282
GOTERM_BP_DIRECT	GO:0090026~positive regulation of monocyte chemotaxis	6	0.320342	0.0202854	P09429, Q13093, P31151, P13501, P48061, Q4KMQ2	1757	16	16792	3.58395	1	0.250155	0.238197	positive regulation of monocyte chemotaxis	1.69282
GOTERM_BP_DIRECT	GO:0001886~endothelial cell morphogenesis	5	0.266951	0.0215303	Q99466, P16284, Q9Y696, P39060, Q9ULI3	1757	11	16792	4.34418	1	0.259318	0.246921	endothelial cell morphogenesis	1.66695
GOTERM_BP_DIRECT	GO:0006081~cellular aldehyde metabolic process	5	0.266951	0.0215303	P08319, P14550, O43488, P43353, P00352	1757	11	16792	4.34418	1	0.259318	0.246921	cellular aldehyde metabolic process	1.66695
GOTERM_BP_DIRECT	GO:0002446~neutrophil mediated immunity	5	0.266951	0.0215303	O75083, P78536, P12821, Q8N5M9, P08887	1757	11	16792	4.34418	1	0.259318	0.246921	neutrophil mediated immunity	1.66695
GOTERM_BP_DIRECT	GO:0002003~angiotensin maturation	5	0.266951	0.0215303	Q07075, P01019, P08311, P08473, P12821	1757	11	16792	4.34418	1	0.259318	0.246921	angiotensin maturation	1.66695
GOTERM_BP_DIRECT	GO:1902188~positive regulation of viral release from host cell	5	0.266951	0.0215303	Q9UN37, Q9H9H4, Q9H444, Q99816, O43633	1757	11	16792	4.34418	1	0.259318	0.246921	positive regulation of viral release from host cell	1.66695
GOTERM_BP_DIRECT	GO:0090557~establishment of endothelial intestinal barrier	5	0.266951	0.0215303	Q9Y624, Q9H0U4, Q9UDY2, P61225, P62820	1757	11	16792	4.34418	1	0.259318	0.246921	establishment of endothelial intestinal barrier	1.66695
GOTERM_BP_DIRECT	GO:0007016~cytoskeletal anchoring at plasma membrane	5	0.266951	0.0215303	P15311, Q14118, Q9Y4G6, P14923, Q9Y490	1757	11	16792	4.34418	1	0.259318	0.246921	cytoskeletal anchoring at plasma membrane	1.66695
GOTERM_BP_DIRECT	GO:0042535~positive regulation of tumor necrosis factor biosynthetic process	5	0.266951	0.0215303	P18428, P16150, P04839, P04792, P07996	1757	11	16792	4.34418	1	0.259318	0.246921	positive regulation of tumor necrosis factor biosynthetic process	1.66695
GOTERM_BP_DIRECT	GO:0001775~cell activation	5	0.266951	0.0215303	P01033, P05019, P13987, P04085, P01034	1757	11	16792	4.34418	1	0.259318	0.246921	cell activation	1.66695
GOTERM_BP_DIRECT	GO:0034116~positive regulation of heterotypic cell-cell adhesion	5	0.266951	0.0215303	P02671, O75955, P02679, P16070, P02675	1757	11	16792	4.34418	1	0.259318	0.246921	positive regulation of heterotypic cell-cell adhesion	1.66695
GOTERM_BP_DIRECT	GO:0006890~retrograde vesicle-mediated transport, Golgi to ER	16	0.854245	0.0218886	O00139, Q9NRW1, P18085, Q8WVM8, Q12907, P54920, Q9H0U4, P48739, Q15363, P61204, P49755, Q96KG9, P48444, P20340, P62820, P46459	1757	82	16792	1.86482	1	0.263019	0.250446	retrograde vesicle-mediated transport, Golgi to ER	1.65978
GOTERM_BP_DIRECT	GO:0090023~positive regulation of neutrophil chemotaxis	7	0.373732	0.0222165	Q8IU85, P18428, P15153, P63000, P35443, P55160, P21730	1757	22	16792	3.04093	1	0.264414	0.251775	positive regulation of neutrophil chemotaxis	1.65332
GOTERM_BP_DIRECT	GO:0006090~pyruvate metabolic process	7	0.373732	0.0222165	P00338, P07195, Q04760, Q16775, O15427, P35613, P53985	1757	22	16792	3.04093	1	0.264414	0.251775	pyruvate metabolic process	1.65332
GOTERM_BP_DIRECT	GO:0034113~heterotypic cell-cell adhesion	7	0.373732	0.0222165	P08648, P05556, P05106, P06756, P05107, P19256, P13612	1757	22	16792	3.04093	1	0.264414	0.251775	heterotypic cell-cell adhesion	1.65332
GOTERM_BP_DIRECT	GO:0043086~negative regulation of catalytic activity	15	0.800854	0.022301	P01033, P08758, P12429, P15529, O43768, Q86VP6, P13489, Q9BTT0, O60256, Q04656, P46531, P02655, P07355, P09525, O14974	1757	75	16792	1.91144	1	0.264414	0.251775	negative regulation of catalytic activity	1.65168
GOTERM_BP_DIRECT	GO:0043388~positive regulation of DNA binding	8	0.427122	0.0223117	P09429, Q03405, P17301, P26583, P14780, P05019, P0DP23, P10599	1757	28	16792	2.73063	1	0.264414	0.251775	positive regulation of DNA binding	1.65147
GOTERM_BP_DIRECT	GO:0010033~response to organic substance	8	0.427122	0.0223117	P08758, P25815, P12830, P30153, P35625, P08697, P53634, P00441	1757	28	16792	2.73063	1	0.264414	0.251775	response to organic substance	1.65147
GOTERM_BP_DIRECT	GO:0071222~cellular response to lipopolysaccharide	20	1.06781	0.0250226	P26583, Q16539, Q03181, Q13443, Q76LX8, P10646, P80188, Q9NRY6, P12931, Q9NRQ2, P30530, P18428, P16671, P08571, Q6P2Q9, P05362, P09211, P61769, P22897, P49913	1757	113	16792	1.69154	1	0.295863	0.281719	cellular response to lipopolysaccharide	1.60167
GOTERM_BP_DIRECT	GO:0043154~negative regulation of cysteine-type endopeptidase activity involved in apoptotic process	14	0.747464	0.025202	P06744, P29972, P50453, O00571, P30044, P12931, P37840, Q14393, P16070, P62258, P49407, P07996, P07148, P07203	1757	69	16792	1.93914	1	0.296625	0.282446	negative regulation of cysteine-type endopeptidase activity involved in apoptotic process	1.59857
GOTERM_BP_DIRECT	GO:0035690~cellular response to drug	14	0.747464	0.025202	P49593, Q15029, Q15848, Q07108, P62834, P61224, Q14393, P43487, P24387, P02786, O14974, P08238, P80108, P09467	1757	69	16792	1.93914	1	0.296625	0.282446	cellular response to drug	1.59857
GOTERM_BP_DIRECT	GO:0007339~binding of sperm to zona pellucida	9	0.480513	0.0253369	P50990, Q99832, Q9UGM5, P17987, P50991, P78371, P15291, P49368, P48643	1757	35	16792	2.45757	1	0.297536	0.283313	binding of sperm to zona pellucida	1.59625
GOTERM_BP_DIRECT	GO:0032355~response to estradiol	17	0.907635	0.0258741	P31645, P06744, P02452, P29279, P13639, P10646, P18065, P08709, P30531, P28907, P04083, P04040, P01137, P09211, Q15063, P27797, P01034	1757	91	16792	1.78541	1	0.302871	0.288393	response to estradiol	1.58713
GOTERM_BP_DIRECT	GO:0030308~negative regulation of cell growth	21	1.1212	0.0259084	Q9UK05, P06733, Q13642, Q15831, Q12794, Q13444, Q03181, Q10589, O95393, O00571, P30153, Q12913, P32320, Q8IUI8, P07093, P01019, P04196, P01137, Q9NQC3, P25686, P09467	1757	121	16792	1.65869	1	0.302871	0.288393	negative regulation of cell growth	1.58656
GOTERM_BP_DIRECT	GO:0070542~response to fatty acid	6	0.320342	0.0263204	P27169, P29279, P13716, P16671, P04040, P24557	1757	17	16792	3.37313	1	0.304928	0.290351	response to fatty acid	1.57971
GOTERM_BP_DIRECT	GO:0030048~actin filament-based movement	6	0.320342	0.0263204	P42768, Q12965, Q9Y6W5, P68032, P35579, O43516	1757	17	16792	3.37313	1	0.304928	0.290351	actin filament-based movement	1.57971
GOTERM_BP_DIRECT	GO:0048514~blood vessel morphogenesis	6	0.320342	0.0263204	Q9UK05, P02462, P46934, P43405, P20936, P08697	1757	17	16792	3.37313	1	0.304928	0.290351	blood vessel morphogenesis	1.57971
GOTERM_BP_DIRECT	GO:2000114~regulation of establishment of cell polarity	6	0.320342	0.0263204	Q96Q89, O75116, P33151, P61224, Q14289, Q13464	1757	17	16792	3.37313	1	0.304928	0.290351	regulation of establishment of cell polarity	1.57971
GOTERM_BP_DIRECT	GO:0045740~positive regulation of DNA replication	10	0.533903	0.0271772	Q9HB71, P05019, P06748, P63000, P04085, P01127, Q9NRA1, P60953, P27797, P01034	1757	42	16792	2.27552	1	0.313125	0.298157	positive regulation of DNA replication	1.56579
GOTERM_BP_DIRECT	GO:0007566~embryo implantation	10	0.533903	0.0271772	P23142, Q03181, P14780, P26927, P08253, O95980, P10451, P35613, P00441, P01034	1757	42	16792	2.27552	1	0.313125	0.298157	embryo implantation	1.56579
GOTERM_BP_DIRECT	GO:0001501~skeletal system development	23	1.22798	0.0272704	P02452, P02461, Q13103, P05019, P29992, O15232, P51690, P22692, P35555, Q06830, P11117, P13611, P13497, P50148, P11362, P14780, P08123, P05186, P02765, Q15063, P07686, P01344, P49747	1757	137	16792	1.60449	1	0.313125	0.298157	skeletal system development	1.56431
GOTERM_BP_DIRECT	GO:0010629~negative regulation of gene expression	23	1.22798	0.0272704	P29279, P20073, P15529, P12821, P36955, Q9BXJ4, P17813, Q99784, P14174, Q96S97, P30040, P28906, Q99497, P06241, Q99829, Q9UMY4, P01019, Q13492, P01127, P01137, Q9BUL8, P60953, Q14254	1757	137	16792	1.60449	1	0.313125	0.298157	negative regulation of gene expression	1.56431
GOTERM_BP_DIRECT	GO:0009617~response to bacterium	7	0.373732	0.0274702	P50453, P60022, Q9BTY2, Q08722, Q9UQB8, O60493, Q9NZ08	1757	23	16792	2.90871	1	0.314719	0.299675	response to bacterium	1.56114
GOTERM_BP_DIRECT	GO:0014070~response to organic cyclic compound	11	0.587293	0.0281626	P21964, P20073, P43490, P07948, P33121, P05362, P49721, P11413, O95573, O15439, P51884	1757	49	16792	2.14549	1	0.320381	0.305065	response to organic cyclic compound	1.55033
GOTERM_BP_DIRECT	GO:0071560~cellular response to transforming growth factor beta stimulus	11	0.587293	0.0281626	P02452, P35813, P07947, Q9GZP0, P06241, P35555, P48059, P08572, P01137, Q15063, P05452	1757	49	16792	2.14549	1	0.320381	0.305065	cellular response to transforming growth factor beta stimulus	1.55033
GOTERM_BP_DIRECT	GO:2000394~positive regulation of lamellipodium morphogenesis	4	0.213561	0.0289246	Q13822, P12931, Q9BR76, Q9ULV4	1757	7	16792	5.46126	1	0.320381	0.305065	positive regulation of lamellipodium morphogenesis	1.53873
GOTERM_BP_DIRECT	GO:0071476~cellular hypotonic response	4	0.213561	0.0289246	O95747, Q9Y376, Q15746, Q9UHW9	1757	7	16792	5.46126	1	0.320381	0.305065	cellular hypotonic response	1.53873
GOTERM_BP_DIRECT	GO:0051099~positive regulation of binding	4	0.213561	0.0289246	P27169, P60903, O15247, P07355	1757	7	16792	5.46126	1	0.320381	0.305065	positive regulation of binding	1.53873
GOTERM_BP_DIRECT	GO:0036010~protein localization to endosome	4	0.213561	0.0289246	Q9H0E2, Q9UNF0, Q15286, Q9NV96	1757	7	16792	5.46126	1	0.320381	0.305065	protein localization to endosome	1.53873
GOTERM_BP_DIRECT	GO:0010886~positive regulation of cholesterol storage	4	0.213561	0.0289246	P04114, P16671, P06858, Q9H4M9	1757	7	16792	5.46126	1	0.320381	0.305065	positive regulation of cholesterol storage	1.53873
GOTERM_BP_DIRECT	GO:0051683~establishment of Golgi localization	4	0.213561	0.0289246	Q9BUL8, P63104, P60953, O14745	1757	7	16792	5.46126	1	0.320381	0.305065	establishment of Golgi localization	1.53873
GOTERM_BP_DIRECT	GO:0017121~phospholipid scrambling	4	0.213561	0.0289246	O15162, Q9NRY6, Q9NRQ2, Q4KMQ2	1757	7	16792	5.46126	1	0.320381	0.305065	phospholipid scrambling	1.53873
GOTERM_BP_DIRECT	GO:0071870~cellular response to catecholamine stimulus	4	0.213561	0.0289246	O43306, Q5JWF2, P59768, P62873	1757	7	16792	5.46126	1	0.320381	0.305065	cellular response to catecholamine stimulus	1.53873
GOTERM_BP_DIRECT	GO:0042127~regulation of cell proliferation	29	1.54832	0.0289798	P29597, P09769, P06239, P07947, Q5SSJ5, P12931, Q06187, P09172, P04083, P06241, P01019, Q99828, P02786, P42566, P25445, P14923, P10720, P10721, P17813, P23219, P41240, P31949, P24821, P23458, P02776, Q14289, P02775, O14798, Q99439	1757	185	16792	1.49816	1	0.320381	0.305065	regulation of cell proliferation	1.5379
GOTERM_BP_DIRECT	GO:0008544~epidermis development	16	0.854245	0.0294349	P31944, P35527, P29279, P08779, P35908, P78386, P15924, P13647, Q15828, P16615, Q01469, P42768, P31151, P02533, P98194, Q14254	1757	85	16792	1.799	1	0.320381	0.305065	epidermis development	1.53114
GOTERM_BP_DIRECT	GO:0071872~cellular response to epinephrine stimulus	5	0.266951	0.0296741	P17612, Q92736, Q15848, P23634, P37840	1757	12	16792	3.98217	1	0.320381	0.305065	cellular response to epinephrine stimulus	1.52762
GOTERM_BP_DIRECT	GO:1902287~semaphorin-plexin signaling pathway involved in axon guidance	5	0.266951	0.0296741	O15031, Q9Y4D7, Q9ULL4, Q9HCM2, O14786	1757	12	16792	3.98217	1	0.320381	0.305065	semaphorin-plexin signaling pathway involved in axon guidance	1.52762
GOTERM_BP_DIRECT	GO:0071985~multivesicular body sorting pathway	5	0.266951	0.0296741	Q96C24, O00194, P51159, Q9NP79, Q9NZZ3	1757	12	16792	3.98217	1	0.320381	0.305065	multivesicular body sorting pathway	1.52762
GOTERM_BP_DIRECT	GO:0019068~virion assembly	5	0.266951	0.0296741	Q9H0U4, P62937, P02649, P62979, P62820	1757	12	16792	3.98217	1	0.320381	0.305065	virion assembly	1.52762
GOTERM_BP_DIRECT	GO:0030212~hyaluronan metabolic process	5	0.266951	0.0296741	P19823, Q12794, P19827, Q14624, Q06033	1757	12	16792	3.98217	1	0.320381	0.305065	hyaluronan metabolic process	1.52762
GOTERM_BP_DIRECT	GO:0010043~response to zinc ion	9	0.480513	0.0296852	P13716, P05109, Q04656, Q9Y6M5, P19320, P02533, P00918, Q92820, P04179	1757	36	16792	2.3893	1	0.320381	0.305065	response to zinc ion	1.52746
GOTERM_BP_DIRECT	GO:0043407~negative regulation of MAP kinase activity	9	0.480513	0.0296852	Q15848, Q05655, Q15208, P02649, P07948, P29350, Q96JB5, Q12913, P09211	1757	36	16792	2.3893	1	0.320381	0.305065	negative regulation of MAP kinase activity	1.52746
GOTERM_BP_DIRECT	GO:0046185~aldehyde catabolic process	3	0.160171	0.0305065	P06744, P14550, P43353	1757	3	16792	9.5572	1	0.320381	0.305065	aldehyde catabolic process	1.51561
GOTERM_BP_DIRECT	GO:0002486~antigen processing and presentation of endogenous peptide antigen via MHC class I via ER pathway, TAP-independent	3	0.160171	0.0305065	P05534, P30501, P30481, P13746, P30460, P30450, P30495, P30499, Q95365, P16188, P01889, Q95604, P01892	1757	3	16792	9.5572	1	0.320381	0.305065	antigen processing and presentation of endogenous peptide antigen via MHC class I via ER pathway, TAP-independent	1.51561
GOTERM_BP_DIRECT	GO:0045715~negative regulation of low-density lipoprotein particle receptor biosynthetic process	3	0.160171	0.0305065	P05106, P06756, Q15848	1757	3	16792	9.5572	1	0.320381	0.305065	negative regulation of low-density lipoprotein particle receptor biosynthetic process	1.51561
GOTERM_BP_DIRECT	GO:0051088~PMA-inducible membrane protein ectodomain proteolysis	3	0.160171	0.0305065	P78536, Q13443, O14672	1757	3	16792	9.5572	1	0.320381	0.305065	PMA-inducible membrane protein ectodomain proteolysis	1.51561
GOTERM_BP_DIRECT	GO:0034445~negative regulation of plasma lipoprotein particle oxidation	3	0.160171	0.0305065	O95445, P27169, P06727	1757	3	16792	9.5572	1	0.320381	0.305065	negative regulation of plasma lipoprotein particle oxidation	1.51561
GOTERM_BP_DIRECT	GO:1903774~positive regulation of viral budding via host ESCRT complex	3	0.160171	0.0305065	Q9UN37, Q9H9H4, Q99816	1757	3	16792	9.5572	1	0.320381	0.305065	positive regulation of viral budding via host ESCRT complex	1.51561
GOTERM_BP_DIRECT	GO:0034371~chylomicron remodeling	3	0.160171	0.0305065	P06858, P06727, P02655	1757	3	16792	9.5572	1	0.320381	0.305065	chylomicron remodeling	1.51561
GOTERM_BP_DIRECT	GO:0018158~protein oxidation	3	0.160171	0.0305065	P02647, P02652, P07203	1757	3	16792	9.5572	1	0.320381	0.305065	protein oxidation	1.51561
GOTERM_BP_DIRECT	GO:0061684~chaperone-mediated autophagy	3	0.160171	0.0305065	P13473, P11142, P07900	1757	3	16792	9.5572	1	0.320381	0.305065	chaperone-mediated autophagy	1.51561
GOTERM_BP_DIRECT	GO:0034370~triglyceride-rich lipoprotein particle remodeling	3	0.160171	0.0305065	P02655, Q6Q788, P02652	1757	3	16792	9.5572	1	0.320381	0.305065	triglyceride-rich lipoprotein particle remodeling	1.51561
GOTERM_BP_DIRECT	GO:0002554~serotonin secretion by platelet	3	0.160171	0.0305065	P43405, P51575, P30273	1757	3	16792	9.5572	1	0.320381	0.305065	serotonin secretion by platelet	1.51561
GOTERM_BP_DIRECT	GO:0010903~negative regulation of very-low-density lipoprotein particle remodeling	3	0.160171	0.0305065	P02647, P02656, P02652	1757	3	16792	9.5572	1	0.320381	0.305065	negative regulation of very-low-density lipoprotein particle remodeling	1.51561
GOTERM_BP_DIRECT	GO:0032487~regulation of Rap protein signal transduction	3	0.160171	0.0305065	P16035, P35241, Q15058	1757	3	16792	9.5572	1	0.320381	0.305065	regulation of Rap protein signal transduction	1.51561
GOTERM_BP_DIRECT	GO:2001027~negative regulation of endothelial cell chemotaxis	3	0.160171	0.0305065	P46531, P04196, P07996	1757	3	16792	9.5572	1	0.320381	0.305065	negative regulation of endothelial cell chemotaxis	1.51561
GOTERM_BP_DIRECT	GO:0060368~regulation of Fc receptor mediated stimulatory signaling pathway	3	0.160171	0.0305065	O15162, P41240, Q9UJ41	1757	3	16792	9.5572	1	0.320381	0.305065	regulation of Fc receptor mediated stimulatory signaling pathway	1.51561
GOTERM_BP_DIRECT	GO:1903551~regulation of extracellular exosome assembly	3	0.160171	0.0305065	Q99816, Q8WUM4, Q92783	1757	3	16792	9.5572	1	0.320381	0.305065	regulation of extracellular exosome assembly	1.51561
GOTERM_BP_DIRECT	GO:0003331~positive regulation of extracellular matrix constituent secretion	3	0.160171	0.0305065	Q9H4X1, Q96IY4, P01019	1757	3	16792	9.5572	1	0.320381	0.305065	positive regulation of extracellular matrix constituent secretion	1.51561
GOTERM_BP_DIRECT	GO:1900126~negative regulation of hyaluronan biosynthetic process	3	0.160171	0.0305065	Q00610, P01137, O95782	1757	3	16792	9.5572	1	0.320381	0.305065	negative regulation of hyaluronan biosynthetic process	1.51561
GOTERM_BP_DIRECT	GO:0002553~histamine secretion by mast cell	3	0.160171	0.0305065	O00161, P07948, Q06187	1757	3	16792	9.5572	1	0.320381	0.305065	histamine secretion by mast cell	1.51561
GOTERM_BP_DIRECT	GO:0071461~cellular response to redox state	3	0.160171	0.0305065	P52565, Q6EMK4, P52566	1757	3	16792	9.5572	1	0.320381	0.305065	cellular response to redox state	1.51561
GOTERM_BP_DIRECT	GO:0005989~lactose biosynthetic process	3	0.160171	0.0305065	P15291, P11166, P00709	1757	3	16792	9.5572	1	0.320381	0.305065	lactose biosynthetic process	1.51561
GOTERM_BP_DIRECT	GO:0045916~negative regulation of complement activation	3	0.160171	0.0305065	P08174, P48740, P15529	1757	3	16792	9.5572	1	0.320381	0.305065	negative regulation of complement activation	1.51561
GOTERM_BP_DIRECT	GO:0034220~ion transmembrane transport	32	1.70849	0.0306836	Q92736, Q14847, Q9C0H2, Q9Y2Q0, Q9Y2G3, P36543, P16615, P38606, P14415, Q8N5C1, A8K7I4, Q93084, Q04656, P62979, P61421, Q86WC4, Q4KMQ2, Q13488, P06703, P21283, P0DP23, P21281, Q15904, Q93050, Q04941, Q9NW15, P54709, P20020, P23634, P08133, P98194, P05023	1757	210	16792	1.45634	1	0.321587	0.306214	ion transmembrane transport	1.51309
GOTERM_BP_DIRECT	GO:0060325~face morphogenesis	8	0.427122	0.0319395	P02452, P10301, Q06124, P08253, P01137, Q9H0B8, Q9H336, O00501	1757	30	16792	2.54859	1	0.332724	0.316819	face morphogenesis	1.49567
GOTERM_BP_DIRECT	GO:1900740~positive regulation of protein insertion into mitochondrial membrane involved in apoptotic signaling pathway	8	0.427122	0.0319395	P63167, P31946, P61981, Q96FJ2, P27348, P63104, P62258, Q04917	1757	30	16792	2.54859	1	0.332724	0.316819	positive regulation of protein insertion into mitochondrial membrane involved in apoptotic signaling pathway	1.49567
GOTERM_BP_DIRECT	GO:0055072~iron ion homeostasis	8	0.427122	0.0319395	P02792, Q92859, Q658P3, P16452, Q13492, P02787, P61769, P04179	1757	30	16792	2.54859	1	0.332724	0.316819	iron ion homeostasis	1.49567
GOTERM_BP_DIRECT	GO:0007266~Rho protein signal transduction	11	0.587293	0.0320186	P84095, P52565, P23528, P16284, O75116, P08123, P61586, Q14344, Q13464, P55290, O60229	1757	50	16792	2.10258	1	0.332877	0.316965	Rho protein signal transduction	1.4946
GOTERM_BP_DIRECT	GO:0070301~cellular response to hydrogen peroxide	12	0.640683	0.0321351	P29972, Q9Y210, Q05655, Q9GZP0, P80188, Q99497, P04083, P53041, P30530, Q13131, P07148, P01034	1757	57	16792	2.01204	1	0.333418	0.317479	cellular response to hydrogen peroxide	1.49302
GOTERM_BP_DIRECT	GO:0010596~negative regulation of endothelial cell migration	6	0.320342	0.0333886	Q9UK05, P02749, O95393, P07585, P36955, P07996	1757	18	16792	3.18573	1	0.342583	0.326207	negative regulation of endothelial cell migration	1.4764
GOTERM_BP_DIRECT	GO:0046597~negative regulation of viral entry into host cell	6	0.320342	0.0333886	O00602, P26022, O75636, O60493, P02743, P06396	1757	18	16792	3.18573	1	0.342583	0.326207	negative regulation of viral entry into host cell	1.4764
GOTERM_BP_DIRECT	GO:0006414~translational elongation	6	0.320342	0.0333886	P13639, P68104, Q9BX10, P29692, P24534, P05387	1757	18	16792	3.18573	1	0.342583	0.326207	translational elongation	1.4764
GOTERM_BP_DIRECT	GO:0032456~endocytic recycling	7	0.373732	0.0334826	P51153, Q15286, Q9NZN3, Q9H4M9, Q9H223, P61106, P42566	1757	24	16792	2.78752	1	0.342583	0.326207	endocytic recycling	1.47518
GOTERM_BP_DIRECT	GO:0048870~cell motility	7	0.373732	0.0334826	Q14247, P78536, P17813, Q16658, P28906, P63000, Q8WUW1	1757	24	16792	2.78752	1	0.342583	0.326207	cell motility	1.47518
GOTERM_BP_DIRECT	GO:0051924~regulation of calcium ion transport	7	0.373732	0.0334826	Q13554, P54289, P51575, Q13586, P04899, P30626, P01019	1757	24	16792	2.78752	1	0.342583	0.326207	regulation of calcium ion transport	1.47518
GOTERM_BP_DIRECT	GO:0030511~positive regulation of transforming growth factor beta receptor signaling pathway	7	0.373732	0.0334826	P78536, Q15831, O00560, O43294, P08238, P07996, P02750	1757	24	16792	2.78752	1	0.342583	0.326207	positive regulation of transforming growth factor beta receptor signaling pathway	1.47518
GOTERM_BP_DIRECT	GO:0007080~mitotic metaphase plate congression	9	0.480513	0.03452	Q96FZ7, Q14974, Q9UN37, Q7LBR1, Q9H444, Q8WUM4, O43633, Q9NZZ3, Q15058	1757	37	16792	2.32472	1	0.351805	0.334987	mitotic metaphase plate congression	1.46193
GOTERM_BP_DIRECT	GO:0048813~dendrite morphogenesis	9	0.480513	0.03452	P05556, P00492, Q8N4C8, Q9NUM4, P63000, Q8IZP0, P06241, Q13492, P49281	1757	37	16792	2.32472	1	0.351805	0.334987	dendrite morphogenesis	1.46193
GOTERM_BP_DIRECT	GO:0023014~signal transduction by protein phosphorylation	10	0.533903	0.0358141	Q9H2G2, Q8NCM2, O95747, Q9Y376, Q9Y6E0, P07948, Q04771, Q9P289, Q13043, Q7L7X3	1757	44	16792	2.17209	1	0.363559	0.346179	signal transduction by protein phosphorylation	1.44595
GOTERM_BP_DIRECT	GO:0010977~negative regulation of neuron projection development	10	0.533903	0.0358141	Q9UL15, Q93045, P08670, Q07954, P09382, O43306, P49841, Q99828, P61769, P14314	1757	44	16792	2.17209	1	0.363559	0.346179	negative regulation of neuron projection development	1.44595
GOTERM_BP_DIRECT	GO:0070373~negative regulation of ERK1 and ERK2 cascade	12	0.640683	0.036046	P51452, P15311, P23142, Q15848, Q13526, P41240, P07948, Q14152, P09211, P35625, P49407, O14745	1757	58	16792	1.97735	1	0.365196	0.347738	negative regulation of ERK1 and ERK2 cascade	1.44314
GOTERM_BP_DIRECT	GO:0071277~cellular response to calcium ion	11	0.587293	0.0362305	Q08495, Q9HB71, P20292, Q9Y696, Q99829, P46940, Q96FN4, P24387, O75131, Q7LDG7, P80108	1757	51	16792	2.06136	1	0.366347	0.348834	cellular response to calcium ion	1.44093
GOTERM_BP_DIRECT	GO:1990090~cellular response to nerve growth factor stimulus	8	0.427122	0.0376563	Q93045, O15145, P62917, Q15286, P62834, Q99828, P05067, Q9H4M9	1757	31	16792	2.46637	1	0.380019	0.361853	cellular response to nerve growth factor stimulus	1.42416
GOTERM_BP_DIRECT	GO:0050729~positive regulation of inflammatory response	14	0.747464	0.0381916	Q16627, P06702, P80511, P55774, P06858, P05109, Q08722, P13501, P14555, P17301, Q13093, P01019, P21980, P15090	1757	73	16792	1.83289	1	0.384671	0.366282	positive regulation of inflammatory response	1.41803
GOTERM_BP_DIRECT	GO:0050730~regulation of peptidyl-tyrosine phosphorylation	5	0.266951	0.0393987	P05107, Q9GZP0, P04085, P04196, Q9NRA1	1757	13	16792	3.67585	1	0.389241	0.370634	regulation of peptidyl-tyrosine phosphorylation	1.40452
GOTERM_BP_DIRECT	GO:1900025~negative regulation of substrate adhesion-dependent cell spreading	5	0.266951	0.0393987	Q08495, P23142, O43707, Q15063, Q9ULV4	1757	13	16792	3.67585	1	0.389241	0.370634	negative regulation of substrate adhesion-dependent cell spreading	1.40452
GOTERM_BP_DIRECT	GO:0006622~protein targeting to lysosome	5	0.266951	0.0393987	P46934, Q9Y2T2, O14964, O00203, P51149	1757	13	16792	3.67585	1	0.389241	0.370634	protein targeting to lysosome	1.40452
GOTERM_BP_DIRECT	GO:0097284~hepatocyte apoptotic process	5	0.266951	0.0393987	Q07817, P06396, P48736, Q13043, P25445	1757	13	16792	3.67585	1	0.389241	0.370634	hepatocyte apoptotic process	1.40452
GOTERM_BP_DIRECT	GO:0010745~negative regulation of macrophage derived foam cell differentiation	5	0.266951	0.0393987	P05106, P06756, Q15848, P02741, P11597	1757	13	16792	3.67585	1	0.389241	0.370634	negative regulation of macrophage derived foam cell differentiation	1.40452
GOTERM_BP_DIRECT	GO:0050901~leukocyte tethering or rolling	5	0.266951	0.0393987	P05556, P19320, P16109, P13612, Q13464	1757	13	16792	3.67585	1	0.389241	0.370634	leukocyte tethering or rolling	1.40452
GOTERM_BP_DIRECT	GO:0010288~response to lead ion	5	0.266951	0.0393987	P04040, P53041, P09486, P05067, P30531	1757	13	16792	3.67585	1	0.389241	0.370634	response to lead ion	1.40452
GOTERM_BP_DIRECT	GO:0033630~positive regulation of cell adhesion mediated by integrin	5	0.266951	0.0393987	P43405, Q13443, P29350, Q99828, P55160	1757	13	16792	3.67585	1	0.389241	0.370634	positive regulation of cell adhesion mediated by integrin	1.40452
GOTERM_BP_DIRECT	GO:0051258~protein polymerization	5	0.266951	0.0393987	P04004, P02671, P02679, O43633, P02675	1757	13	16792	3.67585	1	0.389241	0.370634	protein polymerization	1.40452
GOTERM_BP_DIRECT	GO:0045780~positive regulation of bone resorption	5	0.266951	0.0393987	P43405, Q15904, P02786, P10451, P00918	1757	13	16792	3.67585	1	0.389241	0.370634	positive regulation of bone resorption	1.40452
GOTERM_BP_DIRECT	GO:0032720~negative regulation of tumor necrosis factor production	9	0.480513	0.0398608	P17213, P18428, Q15848, Q14956, P28906, Q14393, P09211, P02763, P30530	1757	38	16792	2.26355	1	0.392307	0.373553	negative regulation of tumor necrosis factor production	1.39945
GOTERM_BP_DIRECT	GO:0006695~cholesterol biosynthetic process	9	0.480513	0.0398608	P23141, P53396, P06727, P02647, P11413, P14324, Q6Q788, P00387, Q13131	1757	38	16792	2.26355	1	0.392307	0.373553	cholesterol biosynthetic process	1.39945
GOTERM_BP_DIRECT	GO:0009612~response to mechanical stimulus	12	0.640683	0.0402789	P02461, Q9HD89, P18065, P24821, P05164, P07585, Q15063, P12931, Q14289, P48061, P07996, O60229	1757	59	16792	1.94384	1	0.392737	0.373963	response to mechanical stimulus	1.39492
GOTERM_BP_DIRECT	GO:0036498~IRE1-mediated unfolded protein response	12	0.640683	0.0402789	Q14203, P11021, P0DMN0, P43307, Q15084, Q9UBS4, P61421, Q9Y4L1, Q969H8, P35611, Q9Y490, Q92611	1757	59	16792	1.94384	1	0.392737	0.373963	IRE1-mediated unfolded protein response	1.39492
GOTERM_BP_DIRECT	GO:0046686~response to cadmium ion	7	0.373732	0.0402846	P06744, P13716, P04040, P09486, P61769, P00167, P04179	1757	25	16792	2.67602	1	0.392737	0.373963	response to cadmium ion	1.39486
GOTERM_BP_DIRECT	GO:0006656~phosphatidylcholine biosynthetic process	7	0.373732	0.0402846	Q01469, Q8WWI5, P04180, P02647, Q8IWA5, P22303, P02652	1757	25	16792	2.67602	1	0.392737	0.373963	phosphatidylcholine biosynthetic process	1.39486
GOTERM_BP_DIRECT	GO:0097352~autophagosome maturation	7	0.373732	0.0402846	Q9UEU0, P51809, O95721, Q9BV40, Q9H269, Q99816, P55072	1757	25	16792	2.67602	1	0.392737	0.373963	autophagosome maturation	1.39486
GOTERM_BP_DIRECT	GO:0043410~positive regulation of MAPK cascade	15	0.800854	0.0404396	P09429, P07602, P05019, P22692, Q6IAA8, P10721, Q969H8, P16035, P11362, P17936, P04085, P01127, P08887, P01344, P25445	1757	81	16792	1.76985	1	0.393505	0.374695	positive regulation of MAPK cascade	1.39319
GOTERM_BP_DIRECT	GO:0071363~cellular response to growth factor stimulus	10	0.533903	0.0407676	P07737, Q6IBS0, P04040, P01127, Q14393, P09486, Q99828, O75131, P07996, Q9H223	1757	45	16792	2.12382	1	0.395635	0.376722	cellular response to growth factor stimulus	1.38968
GOTERM_BP_DIRECT	GO:0071333~cellular response to glucose stimulus	11	0.587293	0.0408116	P17612, P48507, Q96IY4, P09382, P22392, P62834, Q99808, P05362, Q14393, P36955, P13498	1757	52	16792	2.02172	1	0.395635	0.376722	cellular response to glucose stimulus	1.38922
GOTERM_BP_DIRECT	GO:0010824~regulation of centrosome duplication	6	0.320342	0.0415276	O14980, Q7LBR1, Q9H444, Q8WUM4, O43633, Q9NZZ3	1757	19	16792	3.01806	1	0.401071	0.381898	regulation of centrosome duplication	1.38166
GOTERM_BP_DIRECT	GO:0042246~tissue regeneration	6	0.320342	0.0415276	Q9Y646, P05090, P08833, Q13444, P46531, Q6Q788	1757	19	16792	3.01806	1	0.401071	0.381898	tissue regeneration	1.38166
GOTERM_BP_DIRECT	GO:0007565~female pregnancy	16	0.854245	0.0422658	P02760, P24593, Q9UIQ6, P43490, Q9NZA1, P18065, Q9UNF1, P17301, P21964, P28907, P01019, P01137, Q5JWF2, P24387, P20742, P07204	1757	89	16792	1.71815	1	0.40594	0.386535	female pregnancy	1.37401
GOTERM_BP_DIRECT	GO:0060100~positive regulation of phagocytosis, engulfment	4	0.213561	0.0427388	P17301, P16671, P55160, Q4KMQ2	1757	8	16792	4.7786	1	0.40594	0.386535	positive regulation of phagocytosis, engulfment	1.36918
GOTERM_BP_DIRECT	GO:0034379~very-low-density lipoprotein particle assembly	4	0.213561	0.0427388	P04114, P02656, P02654, O95573	1757	8	16792	4.7786	1	0.40594	0.386535	very-low-density lipoprotein particle assembly	1.36918
GOTERM_BP_DIRECT	GO:0043304~regulation of mast cell degranulation	4	0.213561	0.0427388	Q15833, P15153, Q70J99, P07948	1757	8	16792	4.7786	1	0.40594	0.386535	regulation of mast cell degranulation	1.36918
GOTERM_BP_DIRECT	GO:0071493~cellular response to UV-B	4	0.213561	0.0427388	Q15831, Q12794, P08473, P55083	1757	8	16792	4.7786	1	0.40594	0.386535	cellular response to UV-B	1.36918
GOTERM_BP_DIRECT	GO:0044387~negative regulation of protein kinase activity by regulation of protein phosphorylation	4	0.213561	0.0427388	P49593, P06748, Q96JB5, Q9ULV4	1757	8	16792	4.7786	1	0.40594	0.386535	negative regulation of protein kinase activity by regulation of protein phosphorylation	1.36918
GOTERM_BP_DIRECT	GO:0006779~porphyrin-containing compound biosynthetic process	4	0.213561	0.0427388	P13716, P02549, P06132, Q9NP58	1757	8	16792	4.7786	1	0.40594	0.386535	porphyrin-containing compound biosynthetic process	1.36918
GOTERM_BP_DIRECT	GO:0006002~fructose 6-phosphate metabolic process	4	0.213561	0.0427388	P37837, P17858, Q01813, P09467	1757	8	16792	4.7786	1	0.40594	0.386535	fructose 6-phosphate metabolic process	1.36918
GOTERM_BP_DIRECT	GO:0034383~low-density lipoprotein particle clearance	4	0.213561	0.0427388	P04114, P16671, Q15848, Q9H4M9	1757	8	16792	4.7786	1	0.40594	0.386535	low-density lipoprotein particle clearance	1.36918
GOTERM_BP_DIRECT	GO:0006952~defense response	13	0.694074	0.0435661	P30481, P30460, O75144, P30495, P54108, Q9P126, P48061, O75022, Q95365, P00738, P42768, Q8N6C8, P01889, P05164, O15554, Q15773, P01034	1757	67	16792	1.85438	1	0.413039	0.393294	defense response	1.36085
GOTERM_BP_DIRECT	GO:0046034~ATP metabolic process	8	0.427122	0.0440053	P11142, P0DMV9, P21281, Q9NTK5, P00568, P38606, P55072, P13533	1757	32	16792	2.3893	1	0.416439	0.396532	ATP metabolic process	1.35649
GOTERM_BP_DIRECT	GO:0045669~positive regulation of osteoblast differentiation	12	0.640683	0.0448441	Q9UK05, Q8IXL6, P40189, P05019, Q04771, O00299, P02788, Q15904, Q5JWF2, Q13418, P08887, Q9NR12	1757	60	16792	1.91144	1	0.423601	0.403351	positive regulation of osteoblast differentiation	1.34829
GOTERM_BP_DIRECT	GO:0043123~positive regulation of I-kappaB kinase/NF-kappaB signaling	25	1.33476	0.0474331	P35813, P29692, Q10589, Q9P0L0, P61088, P06241, P21980, P02788, P61586, P62979, Q16610, P05771, Q92734, P80511, Q15848, Q9H257, Q9NQ34, Q7Z2W4, P16671, P09382, Q8IWA5, P53041, P98194, P26447, P21333	1757	161	16792	1.48404	1	0.447238	0.425859	positive regulation of I-kappaB kinase/NF-kappaB signaling	1.32392
GOTERM_BP_DIRECT	GO:0032148~activation of protein kinase B activity	7	0.373732	0.0478997	P03950, P05019, Q99497, P01127, Q14393, P10599, P12931	1757	26	16792	2.57309	1	0.449996	0.428485	activation of protein kinase B activity	1.31967
GOTERM_BP_DIRECT	GO:0045070~positive regulation of viral genome replication	7	0.373732	0.0478997	P62937, P46531, P11940, O00571, P13501, O95292, P54725	1757	26	16792	2.57309	1	0.449996	0.428485	positive regulation of viral genome replication	1.31967
GOTERM_BP_DIRECT	GO:0006887~exocytosis	15	0.800854	0.0483247	O95721, Q96C24, Q15836, Q5JRA6, Q7RTP6, P13501, Q17RC7, Q8N5M9, P51159, O60645, Q9H3Z4, P16157, B0I1T2, O95716, P46459	1757	83	16792	1.7272	1	0.453164	0.431502	exocytosis	1.31583
GOTERM_BP_DIRECT	GO:0042554~superoxide anion generation	5	0.266951	0.0507207	P18054, P04839, P00441, P04179, P13498	1757	14	16792	3.41329	1	0.460732	0.438707	superoxide anion generation	1.29481
GOTERM_BP_DIRECT	GO:0008610~lipid biosynthetic process	5	0.266951	0.0507207	Q9UMS4, P53396, O60488, P33121, Q13131	1757	14	16792	3.41329	1	0.460732	0.438707	lipid biosynthetic process	1.29481
GOTERM_BP_DIRECT	GO:0010812~negative regulation of cell-substrate adhesion	5	0.266951	0.0507207	Q08495, P02452, P00747, P09382, P46531	1757	14	16792	3.41329	1	0.460732	0.438707	negative regulation of cell-substrate adhesion	1.29481
GOTERM_BP_DIRECT	GO:0022011~myelination in peripheral nervous system	5	0.266951	0.0507207	Q86SQ4, P24043, Q8TEW0, Q14118, Q13418	1757	14	16792	3.41329	1	0.460732	0.438707	myelination in peripheral nervous system	1.29481
GOTERM_BP_DIRECT	GO:1902176~negative regulation of oxidative stress-induced intrinsic apoptotic signaling pathway	5	0.266951	0.0507207	Q9UL15, P04792, O95497, P04179, P07203	1757	14	16792	3.41329	1	0.460732	0.438707	negative regulation of oxidative stress-induced intrinsic apoptotic signaling pathway	1.29481
GOTERM_BP_DIRECT	GO:0031640~killing of cells of other organism	5	0.266951	0.0507207	Q01523, P80511, O14791, P59665, P81605	1757	14	16792	3.41329	1	0.460732	0.438707	killing of cells of other organism	1.29481
GOTERM_BP_DIRECT	GO:0010875~positive regulation of cholesterol efflux	5	0.266951	0.0507207	P27169, P55058, Q15848, Q07954, P02649	1757	14	16792	3.41329	1	0.460732	0.438707	positive regulation of cholesterol efflux	1.29481
GOTERM_BP_DIRECT	GO:0090303~positive regulation of wound healing	5	0.266951	0.0507207	Q08495, P04004, P09429, P04083, Q15746	1757	14	16792	3.41329	1	0.460732	0.438707	positive regulation of wound healing	1.29481
GOTERM_BP_DIRECT	GO:1901673~regulation of mitotic spindle assembly	5	0.266951	0.0507207	Q7LBR1, Q9H444, Q8WUM4, O43633, Q9NZZ3	1757	14	16792	3.41329	1	0.460732	0.438707	regulation of mitotic spindle assembly	1.29481
GOTERM_BP_DIRECT	GO:0030207~chondroitin sulfate catabolic process	5	0.266951	0.0507207	Q12794, P21810, P07585, P13611, P07686	1757	14	16792	3.41329	1	0.460732	0.438707	chondroitin sulfate catabolic process	1.29481
GOTERM_BP_DIRECT	GO:0043101~purine-containing compound salvage	5	0.266951	0.0507207	Q13126, P36959, P00491, P00492, P07741	1757	14	16792	3.41329	1	0.460732	0.438707	purine-containing compound salvage	1.29481
GOTERM_BP_DIRECT	GO:0042311~vasodilation	5	0.266951	0.0507207	P01042, P02649, P56199, P01019, P07203	1757	14	16792	3.41329	1	0.460732	0.438707	vasodilation	1.29481
GOTERM_BP_DIRECT	GO:0019395~fatty acid oxidation	5	0.266951	0.0507207	Q16539, Q15848, P18054, Q13131, Q15067	1757	14	16792	3.41329	1	0.460732	0.438707	fatty acid oxidation	1.29481
GOTERM_BP_DIRECT	GO:0035584~calcium-mediated signaling using intracellular calcium source	6	0.320342	0.0507607	Q08495, P17612, Q92736, P60022, P19320, P16109	1757	20	16792	2.86716	1	0.460732	0.438707	calcium-mediated signaling using intracellular calcium source	1.29447
GOTERM_BP_DIRECT	GO:0008361~regulation of cell size	6	0.320342	0.0507607	P15311, P35241, P63000, P23276, P26038, O14745	1757	20	16792	2.86716	1	0.460732	0.438707	regulation of cell size	1.29447
GOTERM_BP_DIRECT	GO:0043113~receptor clustering	6	0.320342	0.0507607	P20701, P05107, P01833, P13612, O00468, P21333	1757	20	16792	2.86716	1	0.460732	0.438707	receptor clustering	1.29447
GOTERM_BP_DIRECT	GO:0072583~clathrin-mediated endocytosis	6	0.320342	0.0507607	Q13492, Q96CW1, P09496, P27824, P09497, O95782	1757	20	16792	2.86716	1	0.460732	0.438707	clathrin-mediated endocytosis	1.29447
GOTERM_BP_DIRECT	GO:1902042~negative regulation of extrinsic apoptotic signaling pathway via death domain receptors	8	0.427122	0.0510042	Q8WZ73, P02671, P26583, P02679, P05362, P02675, P25445, P07203	1757	33	16792	2.3169	1	0.460732	0.438707	negative regulation of extrinsic apoptotic signaling pathway via death domain receptors	1.29239
GOTERM_BP_DIRECT	GO:0010718~positive regulation of epithelial to mesenchymal transition	8	0.427122	0.0510042	Q9H4X1, P02452, Q99784, P46531, O00560, P01137, O43294, Q9H4G4	1757	33	16792	2.3169	1	0.460732	0.438707	positive regulation of epithelial to mesenchymal transition	1.29239
GOTERM_BP_DIRECT	GO:2001244~positive regulation of intrinsic apoptotic signaling pathway	8	0.427122	0.0510042	Q96S99, Q07817, P06702, P06239, P05109, O00429, P10909, O14745	1757	33	16792	2.3169	1	0.460732	0.438707	positive regulation of intrinsic apoptotic signaling pathway	1.29239
GOTERM_BP_DIRECT	GO:0010634~positive regulation of epithelial cell migration	8	0.427122	0.0510042	P17301, P49593, Q12794, P07737, Q13822, P12931, Q9H4G4, Q9H7D0	1757	33	16792	2.3169	1	0.460732	0.438707	positive regulation of epithelial cell migration	1.29239
GOTERM_BP_DIRECT	GO:0051781~positive regulation of cell division	10	0.533903	0.0520145	Q9GZP0, P04040, P04085, P01127, P35443, P01137, P02775, Q9NRA1, P01344, P21741	1757	47	16792	2.03345	1	0.468221	0.445838	positive regulation of cell division	1.28388
GOTERM_BP_DIRECT	GO:0042110~T cell activation	10	0.533903	0.0520145	P27487, O43561, P46934, P42768, Q9H6Q3, P06241, O75144, P39656, P48736, O43639	1757	47	16792	2.03345	1	0.468221	0.445838	T cell activation	1.28388
GOTERM_BP_DIRECT	GO:1901215~negative regulation of neuron death	9	0.480513	0.0521254	Q14956, P02649, P28906, Q99497, P53041, Q9H444, P62191, P37840, P36955	1757	40	16792	2.15037	1	0.468403	0.446012	negative regulation of neuron death	1.28295
GOTERM_BP_DIRECT	GO:0000187~activation of MAPK activity	18	0.961025	0.052245	Q8WXG6, Q16539, P01031, P05019, Q16644, P56199, Q06124, P10721, P60033, P30040, P21462, P62979, P0DJI8, P49407, P07996, P21730, Q13131, P00441	1757	107	16792	1.60775	1	0.468663	0.446259	activation of MAPK activity	1.28196
GOTERM_BP_DIRECT	GO:0042147~retrograde transport, endosome to Golgi	13	0.694074	0.0528865	Q14203, P51151, Q15836, Q9NRW1, Q4G0F5, P51149, Q9UEU0, Q9C0C9, Q4KMP7, Q96AJ9, Q00610, O14662, Q96QK1	1757	69	16792	1.80063	1	0.473596	0.450956	retrograde transport, endosome to Golgi	1.27665
GOTERM_BP_DIRECT	GO:0006891~intra-Golgi vesicle-mediated transport	7	0.373732	0.0563439	Q9UEU0, Q9NRW1, Q96AJ9, P60520, Q99747, P54920, P46459	1757	27	16792	2.47779	1	0.487547	0.46424	intra-Golgi vesicle-mediated transport	1.24915
GOTERM_BP_DIRECT	GO:0048678~response to axon injury	7	0.373732	0.0563439	P05090, P09382, P18085, P07948, P00441, P04179, P01034	1757	27	16792	2.47779	1	0.487547	0.46424	response to axon injury	1.24915
GOTERM_BP_DIRECT	GO:0031032~actomyosin structure organization	7	0.373732	0.0563439	Q9Y624, P11171, Q9Y5S2, P68032, Q92614, P35579, Q99439	1757	27	16792	2.47779	1	0.487547	0.46424	actomyosin structure organization	1.24915
GOTERM_BP_DIRECT	GO:0043001~Golgi to plasma membrane protein transport	7	0.373732	0.0563439	P51809, Q13636, Q15836, Q7Z5G4, P61026, Q01082, P46459	1757	27	16792	2.47779	1	0.487547	0.46424	Golgi to plasma membrane protein transport	1.24915
GOTERM_BP_DIRECT	GO:0010800~positive regulation of peptidyl-threonine phosphorylation	7	0.373732	0.0563439	P61086, Q9Y376, Q9Y210, P0DP23, Q8WUJ3, P01137, P49841	1757	27	16792	2.47779	1	0.487547	0.46424	positive regulation of peptidyl-threonine phosphorylation	1.24915
GOTERM_BP_DIRECT	GO:0034103~regulation of tissue remodeling	3	0.160171	0.0568034	Q14956, P35443, P01034	1757	4	16792	7.1679	1	0.487547	0.46424	regulation of tissue remodeling	1.24563
GOTERM_BP_DIRECT	GO:0051385~response to mineralocorticoid	3	0.160171	0.0568034	P29279, P01116, P12931	1757	4	16792	7.1679	1	0.487547	0.46424	response to mineralocorticoid	1.24563
GOTERM_BP_DIRECT	GO:0010716~negative regulation of extracellular matrix disassembly	3	0.160171	0.0568034	P27487, P01137, P01034	1757	4	16792	7.1679	1	0.487547	0.46424	negative regulation of extracellular matrix disassembly	1.24563
GOTERM_BP_DIRECT	GO:0032417~positive regulation of sodium:proton antiporter activity	3	0.160171	0.0568034	O43707, Q99653, Q96BS2	1757	4	16792	7.1679	1	0.487547	0.46424	positive regulation of sodium:proton antiporter activity	1.24563
GOTERM_BP_DIRECT	GO:0048050~post-embryonic eye morphogenesis	3	0.160171	0.0568034	P55001, P35555, Q12805	1757	4	16792	7.1679	1	0.487547	0.46424	post-embryonic eye morphogenesis	1.24563
GOTERM_BP_DIRECT	GO:0032375~negative regulation of cholesterol transport	3	0.160171	0.0568034	P02655, P02654, P02652	1757	4	16792	7.1679	1	0.487547	0.46424	negative regulation of cholesterol transport	1.24563
GOTERM_BP_DIRECT	GO:1903553~positive regulation of extracellular exosome assembly	3	0.160171	0.0568034	O00560, Q8WUM4, P31431	1757	4	16792	7.1679	1	0.487547	0.46424	positive regulation of extracellular exosome assembly	1.24563
GOTERM_BP_DIRECT	GO:0008356~asymmetric cell division	3	0.160171	0.0568034	P61160, Q8TEW0, P61158	1757	4	16792	7.1679	1	0.487547	0.46424	asymmetric cell division	1.24563
GOTERM_BP_DIRECT	GO:0045833~negative regulation of lipid metabolic process	3	0.160171	0.0568034	P02656, P02655, P02654	1757	4	16792	7.1679	1	0.487547	0.46424	negative regulation of lipid metabolic process	1.24563
GOTERM_BP_DIRECT	GO:2000483~negative regulation of interleukin-8 secretion	3	0.160171	0.0568034	A1L4H1, P04083, P09525	1757	4	16792	7.1679	1	0.487547	0.46424	negative regulation of interleukin-8 secretion	1.24563
GOTERM_BP_DIRECT	GO:0002283~neutrophil activation involved in immune response	3	0.160171	0.0568034	P43405, P30273, O43914	1757	4	16792	7.1679	1	0.487547	0.46424	neutrophil activation involved in immune response	1.24563
GOTERM_BP_DIRECT	GO:0045959~negative regulation of complement activation, classical pathway	3	0.160171	0.0568034	P17927, P20851, P04003	1757	4	16792	7.1679	1	0.487547	0.46424	negative regulation of complement activation, classical pathway	1.24563
GOTERM_BP_DIRECT	GO:1903142~positive regulation of establishment of endothelial barrier	3	0.160171	0.0568034	P04070, P33151, O00501	1757	4	16792	7.1679	1	0.487547	0.46424	positive regulation of establishment of endothelial barrier	1.24563
GOTERM_BP_DIRECT	GO:0022615~protein to membrane docking	3	0.160171	0.0568034	O00186, O60493, P51149	1757	4	16792	7.1679	1	0.487547	0.46424	protein to membrane docking	1.24563
GOTERM_BP_DIRECT	GO:0010897~negative regulation of triglyceride catabolic process	3	0.160171	0.0568034	P02656, P48736, P80108	1757	4	16792	7.1679	1	0.487547	0.46424	negative regulation of triglyceride catabolic process	1.24563
GOTERM_BP_DIRECT	GO:0070837~dehydroascorbic acid transport	3	0.160171	0.0568034	P11169, P11166, P11168	1757	4	16792	7.1679	1	0.487547	0.46424	dehydroascorbic acid transport	1.24563
GOTERM_BP_DIRECT	GO:0090666~scaRNA localization to Cajal body	3	0.160171	0.0568034	P17987, P50991, P78371	1757	4	16792	7.1679	1	0.487547	0.46424	scaRNA localization to Cajal body	1.24563
GOTERM_BP_DIRECT	GO:0032374~regulation of cholesterol transport	3	0.160171	0.0568034	Q07954, P06727, P02654	1757	4	16792	7.1679	1	0.487547	0.46424	regulation of cholesterol transport	1.24563
GOTERM_BP_DIRECT	GO:0010916~negative regulation of very-low-density lipoprotein particle clearance	3	0.160171	0.0568034	P02656, P02655, P02654	1757	4	16792	7.1679	1	0.487547	0.46424	negative regulation of very-low-density lipoprotein particle clearance	1.24563
GOTERM_BP_DIRECT	GO:0033631~cell-cell adhesion mediated by integrin	3	0.160171	0.0568034	P08648, P05556, Q13443	1757	4	16792	7.1679	1	0.487547	0.46424	cell-cell adhesion mediated by integrin	1.24563
GOTERM_BP_DIRECT	GO:0031647~regulation of protein stability	13	0.694074	0.058017	P07307, P10619, Q9UNE7, P13473, P11142, Q9Y2Z0, P60033, Q9H270, P01116, P02787, Q96QK1, P60953, P02652	1757	70	16792	1.77491	1	0.495247	0.471573	regulation of protein stability	1.23644
GOTERM_BP_DIRECT	GO:0043588~skin development	8	0.427122	0.0586655	P02461, P35527, P23229, Q04656, P14923, P04085, Q15185, Q9NP58	1757	34	16792	2.24875	1	0.495247	0.471573	skin development	1.23162
GOTERM_BP_DIRECT	GO:1904754~positive regulation of vascular associated smooth muscle cell migration	4	0.213561	0.0592341	P01019, P01127, P46940, Q9H7D0	1757	9	16792	4.24764	1	0.495247	0.471573	positive regulation of vascular associated smooth muscle cell migration	1.22743
GOTERM_BP_DIRECT	GO:0031638~zymogen activation	4	0.213561	0.0592341	P03952, P00748, P19440, P00740	1757	9	16792	4.24764	1	0.495247	0.471573	zymogen activation	1.22743
GOTERM_BP_DIRECT	GO:0045198~establishment of epithelial cell apical/basal polarity	4	0.213561	0.0592341	P15311, Q13308, P26038, O14745	1757	9	16792	4.24764	1	0.495247	0.471573	establishment of epithelial cell apical/basal polarity	1.22743
GOTERM_BP_DIRECT	GO:0001960~negative regulation of cytokine-mediated signaling pathway	4	0.213561	0.0592341	Q6IA17, Q92626, P08575, Q16610	1757	9	16792	4.24764	1	0.495247	0.471573	negative regulation of cytokine-mediated signaling pathway	1.22743
GOTERM_BP_DIRECT	GO:0035767~endothelial cell chemotaxis	4	0.213561	0.0592341	P09429, P51153, O14786, Q9BR76	1757	9	16792	4.24764	1	0.495247	0.471573	endothelial cell chemotaxis	1.22743
GOTERM_BP_DIRECT	GO:0090331~negative regulation of platelet aggregation	4	0.213561	0.0592341	P07093, Q8TF42, Q05655, P18054	1757	9	16792	4.24764	1	0.495247	0.471573	negative regulation of platelet aggregation	1.22743
GOTERM_BP_DIRECT	GO:0002281~macrophage activation involved in immune response	4	0.213561	0.0592341	P09429, P43405, P18428, O43914	1757	9	16792	4.24764	1	0.495247	0.471573	macrophage activation involved in immune response	1.22743
GOTERM_BP_DIRECT	GO:0042921~glucocorticoid receptor signaling pathway	4	0.213561	0.0592341	P46934, Q15185, P27797, Q04917	1757	9	16792	4.24764	1	0.495247	0.471573	glucocorticoid receptor signaling pathway	1.22743
GOTERM_BP_DIRECT	GO:0050665~hydrogen peroxide biosynthetic process	4	0.213561	0.0592341	P04839, P00441, P04179, P13498	1757	9	16792	4.24764	1	0.495247	0.471573	hydrogen peroxide biosynthetic process	1.22743
GOTERM_BP_DIRECT	GO:0035308~negative regulation of protein dephosphorylation	4	0.213561	0.0592341	P31946, O43768, Q15257, P62258	1757	9	16792	4.24764	1	0.495247	0.471573	negative regulation of protein dephosphorylation	1.22743
GOTERM_BP_DIRECT	GO:0035372~protein localization to microtubule	4	0.213561	0.0592341	Q96Q89, O60610, Q15691, P49841	1757	9	16792	4.24764	1	0.495247	0.471573	protein localization to microtubule	1.22743
GOTERM_BP_DIRECT	GO:0043030~regulation of macrophage activation	4	0.213561	0.0592341	Q9HC84, P14174, Q92614, P37840	1757	9	16792	4.24764	1	0.495247	0.471573	regulation of macrophage activation	1.22743
GOTERM_BP_DIRECT	GO:0006584~catecholamine metabolic process	4	0.213561	0.0592341	P21964, P0DMN0, Q04656, P58546	1757	9	16792	4.24764	1	0.495247	0.471573	catecholamine metabolic process	1.22743
GOTERM_BP_DIRECT	GO:1900027~regulation of ruffle assembly	4	0.213561	0.0592341	P84095, P35241, P05362, Q9ULV4	1757	9	16792	4.24764	1	0.495247	0.471573	regulation of ruffle assembly	1.22743
GOTERM_BP_DIRECT	GO:0050727~regulation of inflammatory response	12	0.640683	0.0606221	Q15942, O75326, Q99685, Q96PD5, Q99497, P07948, P04083, P19440, P02765, P60900, P15090, P08631	1757	63	16792	1.82042	1	0.505217	0.481066	regulation of inflammatory response	1.21737
GOTERM_BP_DIRECT	GO:0072659~protein localization to plasma membrane	12	0.640683	0.0606221	Q96S99, P22307, Q15848, P54709, P63000, P61006, P12830, P30273, P61026, P31751, O15117, P21333	1757	63	16792	1.82042	1	0.505217	0.481066	protein localization to plasma membrane	1.21737
GOTERM_BP_DIRECT	GO:0005980~glycogen catabolic process	6	0.320342	0.0610972	P36871, P06737, P0DP23, Q96G03, P11216, P46976	1757	21	16792	2.73063	1	0.506724	0.482501	glycogen catabolic process	1.21398
GOTERM_BP_DIRECT	GO:0035307~positive regulation of protein dephosphorylation	6	0.320342	0.0610972	Q15435, P0DP23, Q13526, Q05655, P01137, Q15257	1757	21	16792	2.73063	1	0.506724	0.482501	positive regulation of protein dephosphorylation	1.21398
GOTERM_BP_DIRECT	GO:0032402~melanosome transport	6	0.320342	0.0610972	Q14203, O00194, Q15907, P51159, P62820, Q13561	1757	21	16792	2.73063	1	0.506724	0.482501	melanosome transport	1.21398
GOTERM_BP_DIRECT	GO:0016311~dephosphorylation	15	0.800854	0.0620583	P51452, P27169, P35813, P11117, Q9NX62, Q5TFE4, Q9UNW1, P23467, P08575, P05186, P21589, P62136, P05023, P09467, Q15166	1757	86	16792	1.66695	1	0.51387	0.489306	dephosphorylation	1.2072
GOTERM_BP_DIRECT	GO:0046854~phosphatidylinositol phosphorylation	16	0.854245	0.0633287	Q9BTU6, Q86TV6, P06239, Q06124, P10721, Q9NX62, P42356, P11362, P62993, Q8TCG2, P06241, P04085, P01127, P48736, Q14156, P48426	1757	94	16792	1.62676	1	0.520181	0.495315	phosphatidylinositol phosphorylation	1.1984
GOTERM_BP_DIRECT	GO:0071260~cellular response to mechanical stimulus	13	0.694074	0.0634692	P02452, P52565, P29972, P58546, P13498, P17301, P17813, P63000, P01019, P01137, P05023, P25445, Q99439	1757	71	16792	1.74991	1	0.520181	0.495315	cellular response to mechanical stimulus	1.19744
GOTERM_BP_DIRECT	GO:0015671~oxygen transport	5	0.266951	0.0636258	P02100, P02042, P68871, P69891, P69905	1757	15	16792	3.18573	1	0.520181	0.495315	oxygen transport	1.19637
GOTERM_BP_DIRECT	GO:0002437~inflammatory response to antigenic stimulus	5	0.266951	0.0636258	P09429, P26583, Q9TQE0, P01911, P46531, P13761, Q95IE3	1757	15	16792	3.18573	1	0.520181	0.495315	inflammatory response to antigenic stimulus	1.19637
GOTERM_BP_DIRECT	GO:0048490~anterograde synaptic vesicle transport	5	0.266951	0.0636258	Q13367, O14617, Q92572, Q9Y2T2, O00203	1757	15	16792	3.18573	1	0.520181	0.495315	anterograde synaptic vesicle transport	1.19637
GOTERM_BP_DIRECT	GO:0032874~positive regulation of stress-activated MAPK cascade	5	0.266951	0.0636258	Q9H2K8, Q9H257, Q9BUL8, O75915, Q7L7X3	1757	15	16792	3.18573	1	0.520181	0.495315	positive regulation of stress-activated MAPK cascade	1.19637
GOTERM_BP_DIRECT	GO:0008631~intrinsic apoptotic signaling pathway in response to oxidative stress	5	0.266951	0.0636258	Q9Y6E0, Q05655, O75915, P04179, P07203	1757	15	16792	3.18573	1	0.520181	0.495315	intrinsic apoptotic signaling pathway in response to oxidative stress	1.19637
GOTERM_BP_DIRECT	GO:0042953~lipoprotein transport	5	0.266951	0.0636258	P04114, P16671, Q07954, Q5JRA6, P05771	1757	15	16792	3.18573	1	0.520181	0.495315	lipoprotein transport	1.19637
GOTERM_BP_DIRECT	GO:0009615~response to virus	18	0.961025	0.0647922	P06733, P04114, Q12794, P09769, P80188, Q10589, O75531, O00571, P13501, P12931, P48061, P13693, Q7Z2W4, P23528, P48643, P04792, P25787, P10909	1757	110	16792	1.56391	1	0.528881	0.503598	response to virus	1.18848
GOTERM_BP_DIRECT	GO:2000145~regulation of cell motility	7	0.373732	0.0656254	Q9Y316, O60610, Q8N392, P60033, O75116, P61586, Q13464	1757	28	16792	2.3893	1	0.533994	0.508467	regulation of cell motility	1.18293
GOTERM_BP_DIRECT	GO:0032689~negative regulation of interferon-gamma production	7	0.373732	0.0656254	P09429, Q9TQE0, Q96PD5, P01911, Q14393, O75594, P30530, P13761, Q95IE3	1757	28	16792	2.3893	1	0.533994	0.508467	negative regulation of interferon-gamma production	1.18293
GOTERM_BP_DIRECT	GO:0060348~bone development	9	0.480513	0.0665796	P23284, O60256, P17813, Q8IWU5, P09486, Q5JWF2, Q9NRA1, Q9HBR0, P13797	1757	42	16792	2.04797	1	0.540219	0.514394	bone development	1.17666
GOTERM_BP_DIRECT	GO:0034599~cellular response to oxidative stress	12	0.640683	0.0665994	O43396, Q9NZV5, P32119, P0DMV9, Q99497, P22392, P16615, P43353, P11413, P37840, P49281, P07203	1757	64	16792	1.79197	1	0.540219	0.514394	cellular response to oxidative stress	1.17653
GOTERM_BP_DIRECT	GO:0045453~bone resorption	6	0.320342	0.0725327	P15153, P63000, O95716, P12931, Q14289, P51149	1757	22	16792	2.60651	1	0.586505	0.558468	bone resorption	1.13947
GOTERM_BP_DIRECT	GO:0001954~positive regulation of cell-matrix adhesion	6	0.320342	0.0725327	P16671, P49841, Q99828, Q13418, Q14289, P55290	1757	22	16792	2.60651	1	0.586505	0.558468	positive regulation of cell-matrix adhesion	1.13947
GOTERM_BP_DIRECT	GO:0051260~protein homooligomerization	26	1.38815	0.0738166	Q9BY76, Q9H444, O43633, P15104, Q9H223, Q5JU69, P21980, Q96CX2, P55072, P25445, P27105, P31645, P51575, O75955, P06748, P13716, Q15848, P50502, P30531, Q9UBP0, Q6UX06, Q9NZN3, P08133, P04275, Q9H4M9, P04179	1757	177	16792	1.40388	1	0.595954	0.567465	protein homooligomerization	1.13185
GOTERM_BP_DIRECT	GO:0097421~liver regeneration	7	0.373732	0.075745	P04004, P84098, Q96IY4, Q8IWU5, Q07955, P62834, P01137	1757	29	16792	2.30691	1	0.602384	0.573588	liver regeneration	1.12065
GOTERM_BP_DIRECT	GO:0007163~establishment or maintenance of cell polarity	7	0.373732	0.075745	P61160, Q8TEW0, Q9Y5S2, P16150, P61158, P60953, Q01518	1757	29	16792	2.30691	1	0.602384	0.573588	establishment or maintenance of cell polarity	1.12065
GOTERM_BP_DIRECT	GO:0001937~negative regulation of endothelial cell proliferation	7	0.373732	0.075745	Q9UK05, Q9H4X1, P17813, P02749, P02649, P09486, P07996	1757	29	16792	2.30691	1	0.602384	0.573588	negative regulation of endothelial cell proliferation	1.12065
GOTERM_BP_DIRECT	GO:0043542~endothelial cell migration	7	0.373732	0.075745	P27487, Q9Y4D7, P05107, P25815, P16284, P61586, P55290	1757	29	16792	2.30691	1	0.602384	0.573588	endothelial cell migration	1.12065
GOTERM_BP_DIRECT	GO:0007017~microtubule-based process	8	0.427122	0.0760041	P07437, P63167, Q9NY65, Q96FJ2, P68366, P68371, Q13561, Q9BQE3	1757	36	16792	2.12382	1	0.602384	0.573588	microtubule-based process	1.11916
GOTERM_BP_DIRECT	GO:0007040~lysosome organization	8	0.427122	0.0760041	Q9NUM4, Q9H270, Q6IAA8, Q9P253, P11117, P07686, Q9NZZ3, Q9UJC3	1757	36	16792	2.12382	1	0.602384	0.573588	lysosome organization	1.11916
GOTERM_BP_DIRECT	GO:0010804~negative regulation of tumor necrosis factor-mediated signaling pathway	5	0.266951	0.0780726	Q8WZ73, Q15848, P02647, Q14393, P09211	1757	16	16792	2.98662	1	0.602384	0.573588	negative regulation of tumor necrosis factor-mediated signaling pathway	1.1075
GOTERM_BP_DIRECT	GO:0045109~intermediate filament organization	5	0.266951	0.0780726	P35527, P35908, P08670, P15924, P35900	1757	16	16792	2.98662	1	0.602384	0.573588	intermediate filament organization	1.1075
GOTERM_BP_DIRECT	GO:0070528~protein kinase C signaling	5	0.266951	0.0780726	O75955, Q13444, Q9BX97, P01127, P08567	1757	16	16792	2.98662	1	0.602384	0.573588	protein kinase C signaling	1.1075
GOTERM_BP_DIRECT	GO:0043162~ubiquitin-dependent protein catabolic process via the multivesicular body sorting pathway	5	0.266951	0.0780726	P46934, Q9UN37, Q9UK41, Q99816, Q9H3S7	1757	16	16792	2.98662	1	0.602384	0.573588	ubiquitin-dependent protein catabolic process via the multivesicular body sorting pathway	1.1075
GOTERM_BP_DIRECT	GO:0051895~negative regulation of focal adhesion assembly	5	0.266951	0.0780726	Q08495, P05090, P12931, P07996, Q9ULV4	1757	16	16792	2.98662	1	0.602384	0.573588	negative regulation of focal adhesion assembly	1.1075
GOTERM_BP_DIRECT	GO:0006750~glutathione biosynthetic process	5	0.266951	0.0780726	P48507, Q96KP4, P19440, P36269, Q16775	1757	16	16792	2.98662	1	0.602384	0.573588	glutathione biosynthetic process	1.1075
GOTERM_BP_DIRECT	GO:0030301~cholesterol transport	5	0.266951	0.0780726	P04114, P16671, P04180, P02647, P11597	1757	16	16792	2.98662	1	0.602384	0.573588	cholesterol transport	1.1075
GOTERM_BP_DIRECT	GO:0007034~vacuolar transport	5	0.266951	0.0780726	Q96FZ7, Q7LBR1, Q9H444, P61421, O43633	1757	16	16792	2.98662	1	0.602384	0.573588	vacuolar transport	1.1075
GOTERM_BP_DIRECT	GO:0010762~regulation of fibroblast migration	4	0.213561	0.0782271	Q8WZ73, P63000, P31431, Q9ULV4	1757	10	16792	3.82288	1	0.602384	0.573588	regulation of fibroblast migration	1.10664
GOTERM_BP_DIRECT	GO:0071803~positive regulation of podosome assembly	4	0.213561	0.0782271	Q16658, P12931, P13796, P26038	1757	10	16792	3.82288	1	0.602384	0.573588	positive regulation of podosome assembly	1.10664
GOTERM_BP_DIRECT	GO:0060055~angiogenesis involved in wound healing	4	0.213561	0.0782271	P05106, Q9Y251, P15291, P07203	1757	10	16792	3.82288	1	0.602384	0.573588	angiogenesis involved in wound healing	1.10664
GOTERM_BP_DIRECT	GO:0090084~negative regulation of inclusion body assembly	4	0.213561	0.0782271	Q8WW22, P0DMV9, P25686, P25685	1757	10	16792	3.82288	1	0.602384	0.573588	negative regulation of inclusion body assembly	1.10664
GOTERM_BP_DIRECT	GO:0043534~blood vessel endothelial cell migration	4	0.213561	0.0782271	P02647, Q14289, P35579, P07203	1757	10	16792	3.82288	1	0.602384	0.573588	blood vessel endothelial cell migration	1.10664
GOTERM_BP_DIRECT	GO:0019732~antifungal humoral response	4	0.213561	0.0782271	P03950, P02788, P05067, P49913	1757	10	16792	3.82288	1	0.602384	0.573588	antifungal humoral response	1.10664
GOTERM_BP_DIRECT	GO:0002430~complement receptor mediated signaling pathway	4	0.213561	0.0782271	P17927, P20023, P21462, P80108	1757	10	16792	3.82288	1	0.602384	0.573588	complement receptor mediated signaling pathway	1.10664
GOTERM_BP_DIRECT	GO:0051639~actin filament network formation	4	0.213561	0.0782271	P12814, O15511, P13796, P13797	1757	10	16792	3.82288	1	0.602384	0.573588	actin filament network formation	1.10664
GOTERM_BP_DIRECT	GO:0051085~chaperone mediated protein folding requiring cofactor	4	0.213561	0.0782271	P11142, Q5JU69, P61604, P25685	1757	10	16792	3.82288	1	0.602384	0.573588	chaperone mediated protein folding requiring cofactor	1.10664
GOTERM_BP_DIRECT	GO:0031115~negative regulation of microtubule polymerization	4	0.213561	0.0782271	Q93045, Q15691, P37840, P47756	1757	10	16792	3.82288	1	0.602384	0.573588	negative regulation of microtubule polymerization	1.10664
GOTERM_BP_DIRECT	GO:0006000~fructose metabolic process	4	0.213561	0.0782271	P05062, P09972, P04075, P09467	1757	10	16792	3.82288	1	0.602384	0.573588	fructose metabolic process	1.10664
GOTERM_BP_DIRECT	GO:0045723~positive regulation of fatty acid biosynthetic process	4	0.213561	0.0782271	P06727, P02647, P02655, Q6Q788	1757	10	16792	3.82288	1	0.602384	0.573588	positive regulation of fatty acid biosynthetic process	1.10664
GOTERM_BP_DIRECT	GO:0006884~cell volume homeostasis	4	0.213561	0.0782271	Q9Y666, P29972, O15554, P35611	1757	10	16792	3.82288	1	0.602384	0.573588	cell volume homeostasis	1.10664
GOTERM_BP_DIRECT	GO:0051146~striated muscle cell differentiation	4	0.213561	0.0782271	P24593, Q16539, P01116, P58546	1757	10	16792	3.82288	1	0.602384	0.573588	striated muscle cell differentiation	1.10664
GOTERM_BP_DIRECT	GO:0008593~regulation of Notch signaling pathway	4	0.213561	0.0782271	P40189, P15529, O95858, Q15063	1757	10	16792	3.82288	1	0.602384	0.573588	regulation of Notch signaling pathway	1.10664
GOTERM_BP_DIRECT	GO:0010820~positive regulation of T cell chemotaxis	4	0.213561	0.0782271	P78536, O14672, P31151, P13501	1757	10	16792	3.82288	1	0.602384	0.573588	positive regulation of T cell chemotaxis	1.10664
GOTERM_BP_DIRECT	GO:0031953~negative regulation of protein autophosphorylation	4	0.213561	0.0782271	Q14764, P17813, Q15848, Q99653	1757	10	16792	3.82288	1	0.602384	0.573588	negative regulation of protein autophosphorylation	1.10664
GOTERM_BP_DIRECT	GO:0071407~cellular response to organic cyclic compound	11	0.587293	0.0840302	P24593, P52565, P23229, P09382, P13501, P61224, P05186, P01137, P08238, P53985, P13498	1757	59	16792	1.78185	1	0.638295	0.607783	cellular response to organic cyclic compound	1.07556
GOTERM_BP_DIRECT	GO:0006906~vesicle fusion	11	0.587293	0.0840302	P51809, Q96C24, Q9BV40, O75923, Q86Y82, Q9UNK0, Q15836, O14662, O15400, P08754, Q8N9U0	1757	59	16792	1.78185	1	0.638295	0.607783	vesicle fusion	1.07556
GOTERM_BP_DIRECT	GO:0035924~cellular response to vascular endothelial growth factor stimulus	6	0.320342	0.0850501	Q16539, P46531, P19320, O14786, P04792, P13640	1757	23	16792	2.49318	1	0.638295	0.607783	cellular response to vascular endothelial growth factor stimulus	1.07033
GOTERM_BP_DIRECT	GO:0048278~vesicle docking	6	0.320342	0.0850501	Q86Y82, O75558, Q9UNK0, O14662, Q12846, O15400	1757	23	16792	2.49318	1	0.638295	0.607783	vesicle docking	1.07033
GOTERM_BP_DIRECT	GO:2000379~positive regulation of reactive oxygen species metabolic process	7	0.373732	0.0866964	Q16539, P62993, P16671, P00734, P01019, P01127, P07996	1757	30	16792	2.23001	1	0.638295	0.607783	positive regulation of reactive oxygen species metabolic process	1.062
GOTERM_BP_DIRECT	GO:0044344~cellular response to fibroblast growth factor stimulus	7	0.373732	0.0866964	P02452, P48507, Q12794, P13501, P16070, Q15063, P37840	1757	30	16792	2.23001	1	0.638295	0.607783	cellular response to fibroblast growth factor stimulus	1.062
GOTERM_BP_DIRECT	GO:0006611~protein export from nucleus	7	0.373732	0.0866964	P62826, Q99653, P63241, O14980, P01137, P49841, P27797	1757	30	16792	2.23001	1	0.638295	0.607783	protein export from nucleus	1.062
GOTERM_BP_DIRECT	GO:0006658~phosphatidylserine metabolic process	3	0.160171	0.0882026	Q53H76, Q9NRX5, Q13530	1757	5	16792	5.73432	1	0.638295	0.607783	phosphatidylserine metabolic process	1.05452
GOTERM_BP_DIRECT	GO:0017038~protein import	3	0.160171	0.0882026	P13473, P02649, P10909	1757	5	16792	5.73432	1	0.638295	0.607783	protein import	1.05452
GOTERM_BP_DIRECT	GO:0035088~establishment or maintenance of apical/basal cell polarity	3	0.160171	0.0882026	P15311, Q9Y696, P60953	1757	5	16792	5.73432	1	0.638295	0.607783	establishment or maintenance of apical/basal cell polarity	1.05452
GOTERM_BP_DIRECT	GO:0071801~regulation of podosome assembly	3	0.160171	0.0882026	P06396, P12931, P08631	1757	5	16792	5.73432	1	0.638295	0.607783	regulation of podosome assembly	1.05452
GOTERM_BP_DIRECT	GO:0045541~negative regulation of cholesterol biosynthetic process	3	0.160171	0.0882026	P02649, O75477, P00441	1757	5	16792	5.73432	1	0.638295	0.607783	negative regulation of cholesterol biosynthetic process	1.05452
GOTERM_BP_DIRECT	GO:0051180~vitamin transport	3	0.160171	0.0882026	P02647, P43652, P02774	1757	5	16792	5.73432	1	0.638295	0.607783	vitamin transport	1.05452
GOTERM_BP_DIRECT	GO:0046813~receptor-mediated virion attachment to host cell	3	0.160171	0.0882026	P60033, P05362, Q14393	1757	5	16792	5.73432	1	0.638295	0.607783	receptor-mediated virion attachment to host cell	1.05452
GOTERM_BP_DIRECT	GO:0042531~positive regulation of tyrosine phosphorylation of STAT protein	3	0.160171	0.0882026	P07948, P14317, P13501	1757	5	16792	5.73432	1	0.638295	0.607783	positive regulation of tyrosine phosphorylation of STAT protein	1.05452
GOTERM_BP_DIRECT	GO:0038027~apolipoprotein A-I-mediated signaling pathway	3	0.160171	0.0882026	P05106, P06756, P61586	1757	5	16792	5.73432	1	0.638295	0.607783	apolipoprotein A-I-mediated signaling pathway	1.05452
GOTERM_BP_DIRECT	GO:0014012~peripheral nervous system axon regeneration	3	0.160171	0.0882026	P05090, P02647, P24821	1757	5	16792	5.73432	1	0.638295	0.607783	peripheral nervous system axon regeneration	1.05452
GOTERM_BP_DIRECT	GO:0019243~methylglyoxal catabolic process to D-lactate via S-lactoyl-glutathione	3	0.160171	0.0882026	Q99497, Q16775, Q8NB37	1757	5	16792	5.73432	1	0.638295	0.607783	methylglyoxal catabolic process to D-lactate via S-lactoyl-glutathione	1.05452
GOTERM_BP_DIRECT	GO:0035459~cargo loading into vesicle	3	0.160171	0.0882026	Q15363, P49755, Q13492	1757	5	16792	5.73432	1	0.638295	0.607783	cargo loading into vesicle	1.05452
GOTERM_BP_DIRECT	GO:2001268~negative regulation of cysteine-type endopeptidase activity involved in apoptotic signaling pathway	3	0.160171	0.0882026	Q03405, P14780, Q99497	1757	5	16792	5.73432	1	0.638295	0.607783	negative regulation of cysteine-type endopeptidase activity involved in apoptotic signaling pathway	1.05452
GOTERM_BP_DIRECT	GO:0010810~regulation of cell-substrate adhesion	3	0.160171	0.0882026	Q15404, P15153, Q96S97	1757	5	16792	5.73432	1	0.638295	0.607783	regulation of cell-substrate adhesion	1.05452
GOTERM_BP_DIRECT	GO:0090611~ubiquitin-independent protein catabolic process via the multivesicular body sorting pathway	3	0.160171	0.0882026	Q9UN37, Q9H444, Q8WUM4	1757	5	16792	5.73432	1	0.638295	0.607783	ubiquitin-independent protein catabolic process via the multivesicular body sorting pathway	1.05452
GOTERM_BP_DIRECT	GO:0019439~aromatic compound catabolic process	3	0.160171	0.0882026	P27169, Q15165, Q15166	1757	5	16792	5.73432	1	0.638295	0.607783	aromatic compound catabolic process	1.05452
GOTERM_BP_DIRECT	GO:0032489~regulation of Cdc42 protein signal transduction	3	0.160171	0.0882026	P02649, P02647, P02656	1757	5	16792	5.73432	1	0.638295	0.607783	regulation of Cdc42 protein signal transduction	1.05452
GOTERM_BP_DIRECT	GO:0010815~bradykinin catabolic process	3	0.160171	0.0882026	P42892, Q9NQW7, P15169	1757	5	16792	5.73432	1	0.638295	0.607783	bradykinin catabolic process	1.05452
GOTERM_BP_DIRECT	GO:0010543~regulation of platelet activation	3	0.160171	0.0882026	P43405, P30273, P04196	1757	5	16792	5.73432	1	0.638295	0.607783	regulation of platelet activation	1.05452
GOTERM_BP_DIRECT	GO:0097114~NMDA glutamate receptor clustering	3	0.160171	0.0882026	P02649, Q9BYB0, P78509	1757	5	16792	5.73432	1	0.638295	0.607783	NMDA glutamate receptor clustering	1.05452
GOTERM_BP_DIRECT	GO:1902966~positive regulation of protein localization to early endosome	3	0.160171	0.0882026	P15311, P35241, P26038	1757	5	16792	5.73432	1	0.638295	0.607783	positive regulation of protein localization to early endosome	1.05452
GOTERM_BP_DIRECT	GO:0051546~keratinocyte migration	3	0.160171	0.0882026	Q03181, P08779, P35908	1757	5	16792	5.73432	1	0.638295	0.607783	keratinocyte migration	1.05452
GOTERM_BP_DIRECT	GO:2001046~positive regulation of integrin-mediated signaling pathway	3	0.160171	0.0882026	Q08495, P08962, P21333	1757	5	16792	5.73432	1	0.638295	0.607783	positive regulation of integrin-mediated signaling pathway	1.05452
GOTERM_BP_DIRECT	GO:0071569~protein ufmylation	3	0.160171	0.0882026	Q9Y3C8, Q9GZZ9, Q96JB5	1757	5	16792	5.73432	1	0.638295	0.607783	protein ufmylation	1.05452
GOTERM_BP_DIRECT	GO:0002934~desmosome organization	3	0.160171	0.0882026	Q14126, P15924, Q15223	1757	5	16792	5.73432	1	0.638295	0.607783	desmosome organization	1.05452
GOTERM_BP_DIRECT	GO:0050996~positive regulation of lipid catabolic process	3	0.160171	0.0882026	Q9Y5C1, Q6Q788, P02652	1757	5	16792	5.73432	1	0.638295	0.607783	positive regulation of lipid catabolic process	1.05452
GOTERM_BP_DIRECT	GO:0050819~negative regulation of coagulation	3	0.160171	0.0882026	P08758, P04070, P09525	1757	5	16792	5.73432	1	0.638295	0.607783	negative regulation of coagulation	1.05452
GOTERM_BP_DIRECT	GO:0031346~positive regulation of cell projection organization	3	0.160171	0.0882026	P17301, P80188, Q92930	1757	5	16792	5.73432	1	0.638295	0.607783	positive regulation of cell projection organization	1.05452
GOTERM_BP_DIRECT	GO:1903307~positive regulation of regulated secretory pathway	3	0.160171	0.0882026	Q70J99, O95716, P51159	1757	5	16792	5.73432	1	0.638295	0.607783	positive regulation of regulated secretory pathway	1.05452
GOTERM_BP_DIRECT	GO:0001919~regulation of receptor recycling	3	0.160171	0.0882026	Q6IAA8, Q9NZZ3, P22303	1757	5	16792	5.73432	1	0.638295	0.607783	regulation of receptor recycling	1.05452
GOTERM_BP_DIRECT	GO:0001780~neutrophil homeostasis	3	0.160171	0.0882026	Q9BX67, P04083, P11586	1757	5	16792	5.73432	1	0.638295	0.607783	neutrophil homeostasis	1.05452
GOTERM_BP_DIRECT	GO:0061624~fructose catabolic process to hydroxyacetone phosphate and glyceraldehyde-3-phosphate	3	0.160171	0.0882026	P05062, Q3LXA3, P00352	1757	5	16792	5.73432	1	0.638295	0.607783	fructose catabolic process to hydroxyacetone phosphate and glyceraldehyde-3-phosphate	1.05452
GOTERM_BP_DIRECT	GO:0035509~negative regulation of myosin-light-chain-phosphatase activity	3	0.160171	0.0882026	O75116, Q13464, P55160	1757	5	16792	5.73432	1	0.638295	0.607783	negative regulation of myosin-light-chain-phosphatase activity	1.05452
GOTERM_BP_DIRECT	GO:0002260~lymphocyte homeostasis	3	0.160171	0.0882026	O43561, P02549, Q9NP59	1757	5	16792	5.73432	1	0.638295	0.607783	lymphocyte homeostasis	1.05452
GOTERM_BP_DIRECT	GO:0045794~negative regulation of cell volume	3	0.160171	0.0882026	Q9BYB0, P51790, Q4KMQ2	1757	5	16792	5.73432	1	0.638295	0.607783	negative regulation of cell volume	1.05452
GOTERM_BP_DIRECT	GO:0042270~protection from natural killer cell mediated cytotoxicity	3	0.160171	0.0882026	P05534, Q95365, P50453, P16188, P01889, P30481, P13746, P30460, P30450, P30495, P01892	1757	5	16792	5.73432	1	0.638295	0.607783	protection from natural killer cell mediated cytotoxicity	1.05452
GOTERM_BP_DIRECT	GO:0034097~response to cytokine	10	0.533903	0.0883591	P01033, Q07817, P40189, P02461, P16035, Q16644, Q14624, P09486, P39656, P08887	1757	52	16792	1.83792	1	0.638534	0.60801	response to cytokine	1.05375
GOTERM_BP_DIRECT	GO:0006936~muscle contraction	17	0.907635	0.0903735	Q9NYL9, P35749, O75923, P0DP23, P18084, Q16635, P56199, Q15746, P13533, Q05682, P18206, P60660, P09493, O14950, P67936, P06753, Q9Y490	1757	107	16792	1.51843	1	0.652179	0.621002	muscle contraction	1.04396
GOTERM_BP_DIRECT	GO:0030968~endoplasmic reticulum unfolded protein response	9	0.480513	0.0924661	Q9UNE7, Q9NYU2, Q5VVQ6, P11021, O95292, Q96JB5, P49588, P55072, Q92611	1757	45	16792	1.91144	1	0.665421	0.633612	endoplasmic reticulum unfolded protein response	1.03402
GOTERM_BP_DIRECT	GO:0032147~activation of protein kinase activity	9	0.480513	0.0924661	Q9H4X1, P09429, Q15831, P05106, Q9Y376, Q05655, P01127, P55160, Q15058	1757	45	16792	1.91144	1	0.665421	0.633612	activation of protein kinase activity	1.03402
GOTERM_BP_DIRECT	GO:0071380~cellular response to prostaglandin E stimulus	5	0.266951	0.0939963	O43306, Q5JWF2, P59768, P62873, Q13131	1757	17	16792	2.81094	1	0.670827	0.63876	cellular response to prostaglandin E stimulus	1.02689
GOTERM_BP_DIRECT	GO:1902041~regulation of extrinsic apoptotic signaling pathway via death domain receptors	5	0.266951	0.0939963	P17931, Q8WXG6, Q8IU68, Q12846, P25445	1757	17	16792	2.81094	1	0.670827	0.63876	regulation of extrinsic apoptotic signaling pathway via death domain receptors	1.02689
GOTERM_BP_DIRECT	GO:0002504~antigen processing and presentation of peptide or polysaccharide antigen via MHC class II	5	0.266951	0.0939963	Q9TQE0, P01903, P01911, P04440, P13761, Q95IE3, P20036	1757	17	16792	2.81094	1	0.670827	0.63876	antigen processing and presentation of peptide or polysaccharide antigen via MHC class II	1.02689
GOTERM_BP_DIRECT	GO:2000811~negative regulation of anoikis	5	0.266951	0.0939963	Q07817, P08648, P05556, P46531, P12931	1757	17	16792	2.81094	1	0.670827	0.63876	negative regulation of anoikis	1.02689
GOTERM_BP_DIRECT	GO:1901216~positive regulation of neuron death	5	0.266951	0.0939963	P02649, Q13492, P49841, P05198, P10909	1757	17	16792	2.81094	1	0.670827	0.63876	positive regulation of neuron death	1.02689
GOTERM_BP_DIRECT	GO:0050860~negative regulation of T cell receptor signaling pathway	5	0.266951	0.0939963	P51452, P15311, P17931, P29350, Q12913	1757	17	16792	2.81094	1	0.670827	0.63876	negative regulation of T cell receptor signaling pathway	1.02689
GOTERM_BP_DIRECT	GO:0001568~blood vessel development	8	0.427122	0.0960309	P02452, P46109, P06756, Q9UHF1, Q04656, P08123, Q9H6X2, Q16363	1757	38	16792	2.01204	1	0.684402	0.651685	blood vessel development	1.01759
GOTERM_BP_DIRECT	GO:0031175~neuron projection development	16	0.854245	0.0967196	P09429, Q15019, Q12860, P55145, P51153, P07948, P12830, Q9ULP9, Q9P0L0, P46934, P13591, Q15286, Q14289, P05067, Q9H4M9, P47756	1757	100	16792	1.52915	1	0.688082	0.65519	neuron projection development	1.01449
GOTERM_BP_DIRECT	GO:0009887~organ morphogenesis	15	0.800854	0.0968136	P51693, Q13642, P07988, Q15329, Q9UI08, P46109, P17301, P43405, P04085, P39060, P07585, O14786, P49841, Q9NRA1, P49747	1757	92	16792	1.55824	1	0.688082	0.65519	organ morphogenesis	1.01406
GOTERM_BP_DIRECT	GO:0055114~oxidation-reduction process	73	3.89749	0.0979388	P53004, O43396, Q658P3, O95479, Q8IZ83, P00390, Q6NYC1, P30041, P04839, P30043, P10632, P10599, Q86VQ6, P58215, P30044, P09172, O00391, P07195, P24557, P43353, P00387, O15439, Q9UHG3, O43488, P52209, Q9H3N1, P11413, P78417, Q7Z4W1, P00338, P16152, P08294, P49327, P28845, P00451, Q16881, P02794, P04179, P00450, P50395, P36969, Q7RTP6, Q53GQ0, P78329, Q8NBQ5, P30101, P11586, P35754, Q53TN4, P22352,…	1757	592	16792	1.17851	1	0.694671	0.661463	oxidation-reduction process	1.00905
GOTERM_BP_DIRECT	GO:0045765~regulation of angiogenesis	7	0.373732	0.0984661	Q9Y4D7, Q14956, Q13822, P23381, P04264, Q14289, P13489	1757	31	16792	2.15808	1	0.694671	0.661463	regulation of angiogenesis	1.00671
GOTERM_BP_DIRECT	GO:0048675~axon extension	6	0.320342	0.0986204	P18206, P05556, O75326, Q92581, Q7L576, Q93008	1757	24	16792	2.3893	1	0.694671	0.661463	axon extension	1.00603
GOTERM_BP_DIRECT	GO:0090314~positive regulation of protein targeting to membrane	6	0.320342	0.0986204	Q99653, Q8WUJ3, Q99828, P31751, O00159, P27105	1757	24	16792	2.3893	1	0.694671	0.661463	positive regulation of protein targeting to membrane	1.00603
GOTERM_BP_DIRECT	GO:0098911~regulation of ventricular cardiac muscle cell action potential	4	0.213561	0.0994884	Q14126, Q92736, P15924, P14923	1757	11	16792	3.47535	1	0.694671	0.661463	regulation of ventricular cardiac muscle cell action potential	1.00223
GOTERM_BP_DIRECT	GO:0032495~response to muramyl dipeptide	4	0.213561	0.0994884	Q16539, Q96RT1, P46531, Q9H257	1757	11	16792	3.47535	1	0.694671	0.661463	response to muramyl dipeptide	1.00223
GOTERM_BP_DIRECT	GO:0009743~response to carbohydrate	4	0.213561	0.0994884	P04114, P07948, P61224, P01034	1757	11	16792	3.47535	1	0.694671	0.661463	response to carbohydrate	1.00223
GOTERM_BP_DIRECT	GO:0009100~glycoprotein metabolic process	4	0.213561	0.0994884	P07307, P29122, Q76LX8, Q9BS26	1757	11	16792	3.47535	1	0.694671	0.661463	glycoprotein metabolic process	1.00223
GOTERM_BP_DIRECT	GO:0010759~positive regulation of macrophage chemotaxis	4	0.213561	0.0994884	P13501, Q99969, P07996, P21730	1757	11	16792	3.47535	1	0.694671	0.661463	positive regulation of macrophage chemotaxis	1.00223
[truncated: 4 more rows]

## Sheet: S2 GOBP
Category	Term	Count	%	PValue	Genes	List Total	Pop Hits	Pop Total	Fold Enrichment	Bonferroni	Benjamini	FDR	GO term	-log10p
[truncated: 356 more rows]

[truncated: 2 more sheets: S3 GOBP, S4 GOBP]
