# Supplementary material for: Comparison of serum and plasma as a source of blood extracellular vesicles: Increased levels of platelet-derived particles in serum extracellular vesicle fractions alter content profiles from plasma extracellular vesicle fractions
Source: PLoS One. 2022 Jun 24;17(6):e0270634. doi: 10.1371/journal.pone.0270634 (PMC9231772; doi:10.1371/journal.pone.0270634)
Supplement: S4 Table — (XLSX) [file pone.0270634.s012.xlsx]

## Sheet: peptide sequences
MS/MS sample name	Protein name	gene name	Protein accession numbers	Protein molecular weight (Da)	Protein identification probability	Exclusive unique peptide count	Exclusive unique spectrum count	Exclusive spectrum count	Percentage of total spectra	Percentage sequence coverage	Peptide sequence	Previous amino acid	Next amino acid	Best Peptide identification probability	Best Mascot Ion score	Best Mascot Identity score	Best Mascot Delta Ion score	Number of identified +1H spectra	Number of identified +2H spectra	Number of identified +3H spectra	Number of identified +4H spectra	Number of enzymatic termini	Calculated +1H Peptide Mass (AMU)	Total TIC	Peptide start index	Peptide stop index	Assigned	Other Proteins
Serum_1	Properdin	Cfp	P11680	50325	1	7	8	8	0.000182	0.192	CGGHCPGEAQQSQACDTQK	K	T	0.997	56	25	56	0	1	1	0	2	2118.84	22215400	166	184	TRUE
Serum_1	Properdin	Cfp	P11680	50325	1	7	8	8	0.000182	0.192	DIRVEDCCLNAAYAFQEHDGGLCQACR	R	S	0.997	56.5	25	56.5	0	0	0	1	2	3228.37	36687700	46	72	TRUE
Serum_1	Properdin	Cfp	P11680	50325	1	7	8	8	0.000182	0.192	HCYNIHNCIMK	R	G	0.997	62.8	25	62.8	0	1	0	0	2	1489.65	23399900	364	374	TRUE
Serum_1	Properdin	Cfp	P11680	50325	1	7	8	8	0.000182	0.192	KFNGKPCAGK	R	L	0.997	70.4	28.8	53.2	0	1	0	0	2	1106.58	7982250	349	358	TRUE
Serum_1	Properdin	Cfp	P11680	50325	1	7	8	8	0.000182	0.192	MSINCEGTPGQQSR	R	S	0.997	63.3	25.1	63.3	0	1	0	0	2	1564.68	13619900	328	341	TRUE
Serum_1	Properdin	Cfp	P11680	50325	1	7	8	8	0.000182	0.192	VCDNPAPK	R	C	0.99	42.5	25	42.5	0	1	0	0	2	900.424	13557000	158	165	TRUE
Serum_1	Properdin	Cfp	P11680	50325	1	7	8	8	0.000182	0.192	VEDCCLNAAYAFQEHDGGLCQACR	R	S	0.986	46.6	25	1.62	0	0	1	0	2	2845.14	12797200	49	72	TRUE
Serum_1	Complement factor H	Cfh	E9Q8I0,P06909	139137	1	47	73	82	0.00186	0.529	CDNGFSPPSGYSWDYLR	K	C	0.997	68.7	25	68.7	0	2	0	0	2	2021.83	17676900	357	373	TRUE	Q4LDF6
Serum_1	Complement factor H	Cfh	E9Q8I0,P06909	139137	1	47	73	82	0.00186	0.529	CGPPPPIDNGDITSLSLPVYEPLSSVEYQCQK	K	Y	0.997	72.7	27.1	72.7	0	0	1	0	2	3560.69	18008700	1114	1145	TRUE
Serum_1	Complement factor H	Cfh	E9Q8I0,P06909	139137	1	47	73	82	0.00186	0.529	CLPVTELENGR	K	I	0.997	54.2	27.7	53	0	3	0	0	2	1288.62	56522200	146	156	TRUE
Serum_1	Complement factor H	Cfh	E9Q8I0,P06909	139137	1	47	73	82	0.00186	0.529	CSPPYILNGIYTPHR	R	I	0.997	69.1	28.2	69.1	0	1	3	0	2	1788.87	65610000	267	281	TRUE
Serum_1	Complement factor H	Cfh	E9Q8I0,P06909	139137	1	47	73	82	0.00186	0.529	CTAQGWEPEVPCVR	R	K	0.997	77.8	25.1	77.8	0	2	0	0	2	1688.75	49807400	374	387	TRUE	Q4LDF6
Serum_1	Complement factor H	Cfh	E9Q8I0,P06909	139137	1	47	73	82	0.00186	0.529	CTLKPCEFPQFK	R	Y	0.997	52.8	27.5	48.8	0	0	1	0	2	1554.74	6609330	320	331	TRUE	Q4LDF6
Serum_1	Complement factor H	Cfh	E9Q8I0,P06909	139137	1	47	73	82	0.00186	0.529	CTPTGWIPVPR	K	C	0.997	75.5	27.1	74.8	0	1	0	0	2	1283.66	60056000	309	319	TRUE	Q4LDF6
Serum_1	Complement factor H	Cfh	E9Q8I0,P06909	139137	1	47	73	82	0.00186	0.529	CVFHYVENGDSAYWEK	K	V	0.997	74	25	74	0	3	4	0	2	2004.84	92726600	389	404	TRUE
Serum_1	Complement factor H	Cfh	E9Q8I0,P06909	139137	1	47	73	82	0.00186	0.529	ECGADGWINDIPLCEVVK	R	C	0.997	59.5	26.5	59.5	0	2	0	0	2	2074.96	46242600	128	145	TRUE
Serum_1	Complement factor H	Cfh	E9Q8I0,P06909	139137	1	47	73	82	0.00186	0.529	ECSVPTLDR	R	K	0.997	48.2	26.9	27.9	0	1	0	0	2	1076.5	87634100	568	576	TRUE
Serum_1	Complement factor H	Cfh	E9Q8I0,P06909	139137	1	47	73	82	0.00186	0.529	EIHCSENGLWSNEKPR	K	C	0.997	71.8	27.5	71.8	0	2	2	0	2	1955.9	56784600	189	204	TRUE
Serum_1	Complement factor H	Cfh	E9Q8I0,P06909	139137	1	47	73	82	0.00186	0.529	ENSEILSGSWSEQLYPEGTQATYK	R	C	0.997	82	26.3	82	0	2	0	0	2	2717.26	25683300	28	51	TRUE
Serum_1	Complement factor H	Cfh	E9Q8I0,P06909	139137	1	47	73	82	0.00186	0.529	ERGDAVCTGSGWSSQPFCEEK	K	R	0.997	41.9	25	41.9	0	0	1	0	2	2387	12222000	245	265	TRUE
Serum_1	Complement factor H	Cfh	E9Q8I0,P06909	139137	1	47	73	82	0.00186	0.529	FECNSGFK	R	I	0.99	48.5	25	47.7	0	1	0	0	2	988.419	36105800	176	183	TRUE
Serum_1	Complement factor H	Cfh	E9Q8I0,P06909	139137	1	47	73	82	0.00186	0.529	FECNSGFKIEGHK	R	E	0.997	43.7	27.4	43.3	0	1	1	0	2	1552.72	62865800	176	188	TRUE
Serum_1	Complement factor H	Cfh	E9Q8I0,P06909	139137	1	47	73	82	0.00186	0.529	GDAVCTGSGWSSQPFCEEK	R	R	0.997	60.2	25	60.2	0	1	0	0	2	2101.86	15517600	247	265	TRUE
Serum_1	Complement factor H	Cfh	E9Q8I0,P06909	139137	1	47	73	82	0.00186	0.529	GDAVCTGSGWSSQPFCEEKR	R	C	0.997	85.8	25	85.8	0	1	1	0	2	2257.96	83463700	247	266	TRUE
Serum_1	Complement factor H	Cfh	E9Q8I0,P06909	139137	1	47	73	82	0.00186	0.529	GQVASCAPPLEILNGEINGAK	K	K	0.997	79.1	27.7	79.1	0	3	0	0	2	2138.09	69107200	624	644	TRUE
Serum_1	Complement factor H	Cfh	E9Q8I0,P06909	139137	1	47	73	82	0.00186	0.529	GSITCTYYGWSDTPSCYER	K	E	0.997	96.1	25	96.1	0	1	0	0	2	2302.94	29743400	549	567	TRUE
Serum_1	Complement factor H	Cfh	E9Q8I0,P06909	139137	1	47	73	82	0.00186	0.529	IEGHKEIHCSENGLWSNEKPR	K	C	0.997	66.7	27.4	66.7	0	0	1	0	2	2520.2	4955150	184	204	TRUE
Serum_1	Complement factor H	Cfh	E9Q8I0,P06909	139137	1	47	73	82	0.00186	0.529	IPCSQPPTIEHGSINLPR	K	S	0.997	49.5	27.5	49.5	0	0	1	0	2	2016.03	57848800	865	882	TRUE
Serum_1	Complement factor H	Cfh	E9Q8I0,P06909	139137	1	47	73	82	0.00186	0.529	IVSGAAETDQEYYFGQVVR	R	F	0.997	96.9	27.3	96.9	0	1	0	0	2	2132.03	16954600	157	175	TRUE
Serum_1	Complement factor H	Cfh	E9Q8I0,P06909	139137	1	47	73	82	0.00186	0.529	IYSHSGEDIEFGCK	K	Y	0.997	95.1	25.1	95.1	0	1	0	0	2	1641.72	14924900	1194	1207	TRUE
Serum_1	Complement factor H	Cfh	E9Q8I0,P06909	139137	1	47	73	82	0.00186	0.529	KCVFHYVENGDSAYWEK	R	V	0.997	60.4	25.7	60.4	0	1	0	0	2	2131.95	13725500	388	404	TRUE
Serum_1	Complement factor H	Cfh	E9Q8I0,P06909	139137	1	47	73	82	0.00186	0.529	KKPCGHPGDTPFGSFR	R	L	0.997	49.1	28.2	49.1	0	0	1	0	2	1787.86	17882300	82	97	TRUE
Serum_1	Complement factor H	Cfh	E9Q8I0,P06909	139137	1	47	73	82	0.00186	0.529	KVEYSHGEVVK	K	Y	0.997	68.4	27.5	60.3	0	1	0	0	2	1274.67	179530000	645	655	TRUE
Serum_1	Complement factor H	Cfh	E9Q8I0,P06909	139137	1	47	73	82	0.00186	0.529	LNDKLDYECLVGFENEYK	K	H	0.997	60.3	27.5	60.3	0	1	0	0	2	2249.04	22450700	528	545	TRUE
Serum_1	Complement factor H	Cfh	E9Q8I0,P06909	139137	1	47	73	82	0.00186	0.529	LSVLCQDNYLTQDSEEMVCK	K	D	0.997	76.3	25	76.3	0	2	0	0	2	2448.07	13848600	832	851	TRUE
Serum_1	Complement factor H	Cfh	E9Q8I0,P06909	139137	1	47	73	82	0.00186	0.529	LSVLCQDNYLTQDSEEMVCKDGR	K	W	0.997	77.7	25	77.7	0	1	1	0	2	2760.23	53690100	832	854	TRUE
Serum_1	Complement factor H	Cfh	E9Q8I0,P06909	139137	1	47	73	82	0.00186	0.529	LYYEESLRPNFPVSIGNK	R	Y	0.997	44.6	26.6	44.6	0	1	1	0	2	2126.09	73212600	335	352	TRUE	Q4LDF6
Serum_1	Complement factor H	Cfh	E9Q8I0,P06909	139137	1	47	73	82	0.00186	0.529	QGYVTNTGEISGSITCLQNGWSPQPSCIK	K	S	0.997	51.6	26	27.4	0	1	0	0	2	3184.46	5815900	479	507	TRUE
Serum_1	Complement factor H	Cfh	E9Q8I0,P06909	139137	1	47	73	82	0.00186	0.529	SCDMPVFENSITK	K	N	0.997	55	25	55	0	2	0	0	2	1543.68	87273700	508	520	TRUE
Serum_1	Complement factor H	Cfh	E9Q8I0,P06909	139137	1	47	73	82	0.00186	0.529	SDDEIRYECNYGFYPVTGSTVSK	R	C	0.997	56	25.8	56	0	0	1	0	2	2687.19	66816200	286	308	TRUE	Q4LDF6
Serum_1	Complement factor H	Cfh	E9Q8I0,P06909	139137	1	47	73	82	0.00186	0.529	STGIEAIKPK	K	L	0.997	44.3	25	44.3	0	1	0	0	2	1043.61	51581400	757	766	TRUE
Serum_1	Complement factor H	Cfh	E9Q8I0,P06909	139137	1	47	73	82	0.00186	0.529	TCGDIPELEHGSAK	R	C	0.997	50.3	26.4	50.3	0	1	0	0	2	1513.7	10597700	689	702	TRUE
Serum_1	Complement factor H	Cfh	E9Q8I0,P06909	139137	1	47	73	82	0.00186	0.529	TCSASDIHIDNGFLSESSSIYALNR	K	E	0.997	92.9	26.3	83.5	0	0	1	0	2	2758.26	19634300	447	471	TRUE
Serum_1	Complement factor H	Cfh	E9Q8I0,P06909	139137	1	47	73	82	0.00186	0.529	TGEQVTFR	R	C	0.99	61.2	27.1	41.7	0	1	0	0	2	937.474	187851000	1015	1022	TRUE
Serum_1	Complement factor H	Cfh	E9Q8I0,P06909	139137	1	47	73	82	0.00186	0.529	TSCPPPPQIPNTQVIETTVK	K	Y	0.997	65.9	26.6	65.9	0	2	0	0	2	2207.14	121332000	806	825	TRUE
Serum_1	Complement factor H	Cfh	E9Q8I0,P06909	139137	1	47	73	82	0.00186	0.529	VENGDGINVKPVYK	R	E	0.997	76	27.6	76	0	2	2	0	2	1531.81	42055200	215	228	TRUE
Serum_1	Complement factor H	Cfh	E9Q8I0,P06909	139137	1	47	73	82	0.00186	0.529	VENGDGINVKPVYKENER	R	Y	0.997	50.3	27.7	50.3	0	2	0	1	2	2060.04	25113100	215	232	TRUE
Serum_1	Complement factor H	Cfh	E9Q8I0,P06909	139137	1	47	73	82	0.00186	0.529	VGDLLEFSCHSGHR	R	V	0.997	71	26.7	71	0	1	1	0	2	1613.75	61375300	589	602	TRUE
Serum_1	Complement factor H	Cfh	E9Q8I0,P06909	139137	1	47	73	82	0.00186	0.529	VGPDSVQCYHFGWSPGFPTCK	R	G	0.997	89.5	25	89.5	0	2	1	0	2	2426.07	122837000	603	623	TRUE
Serum_1	Complement factor H	Cfh	E9Q8I0,P06909	139137	1	47	73	82	0.00186	0.529	VVYTCDDGYQLLGEIDYR	K	E	0.997	81.3	27.1	81.3	0	1	0	0	2	2179	61605700	110	127	TRUE
Serum_1	Complement factor H	Cfh	E9Q8I0,P06909	139137	1	47	73	82	0.00186	0.529	YDCKPR	K	F	0.5	40.8	25	28	0	1	0	0	2	838.388	27658000	656	661	TRUE
Serum_1	Complement factor H	Cfh	E9Q8I0,P06909	139137	1	47	73	82	0.00186	0.529	YECNKPLELFGQVEVMCENGIWTEKPK	R	C	0.997	71.5	26.3	58.5	0	0	0	1	2	3299.54	5021210	1080	1106	TRUE
Serum_1	Complement factor H	Cfh	E9Q8I0,P06909	139137	1	47	73	82	0.00186	0.529	YLDGEKLSVLCQDNYLTQDSEEMVCK	K	D	0.992	55.5	25.7	8	0	0	1	0	2	3138.4	12223700	826	851	TRUE
Serum_1	Complement factor H	Cfh	E9Q8I0,P06909	139137	1	47	73	82	0.00186	0.529	YRVGDLLEFSCHSGHR	K	V	0.997	71.6	28.1	71.6	0	0	1	0	2	1932.91	37654800	587	602	TRUE
Serum_1	Mannan-binding lectin serine protease 2	Masp2	Q91WP0	75517.5	1	22	30	35	0.000795	0.429	AVIQYSCEETFYTMSSNGK	K	Y	0.997	68.1	25.3	68.1	0	1	0	0	2	2214.97	10665200	390	408	TRUE
Serum_1	Mannan-binding lectin serine protease 2	Masp2	Q91WP0	75517.5	1	22	30	35	0.000795	0.429	CEYDFVK	R	L	0.9	44.3	25	38.2	0	1	0	0	2	960.413	39712800	72	78	TRUE
Serum_1	Mannan-binding lectin serine protease 2	Masp2	Q91WP0	75517.5	1	22	30	35	0.000795	0.429	HTCSALCSGQVFTGR	K	S	0.997	75.5	26.6	75.5	0	1	1	0	2	1680.76	28829500	178	192	TRUE
Serum_1	Mannan-binding lectin serine protease 2	Masp2	Q91WP0	75517.5	1	22	30	35	0.000795	0.429	IHYTSTARPCPDPTAPPNGSISPVQAIYVLK	K	D	0.997	46	25	46	0	0	0	1	2	3350.72	117814000	291	321	TRUE
Serum_1	Mannan-binding lectin serine protease 2	Masp2	Q91WP0	75517.5	1	22	30	35	0.000795	0.429	IQTDKGEHGPFCGK	K	T	0.997	54.3	26.4	54.3	0	1	0	0	2	1573.74	27722000	248	261	TRUE
Serum_1	Mannan-binding lectin serine protease 2	Masp2	Q91WP0	75517.5	1	22	30	35	0.000795	0.429	KEAASLMR	R	T	0.99	44.8	27	28.9	0	1	0	0	2	905.487	77450100	556	563	TRUE
Serum_1	Mannan-binding lectin serine protease 2	Masp2	Q91WP0	75517.5	1	22	30	35	0.000795	0.429	LPPVCEPVCGLSTHTIGGR	K	I	0.997	90.8	27.7	90.8	0	1	1	0	2	2050.02	369496000	425	443	TRUE
Serum_1	Mannan-binding lectin serine protease 2	Masp2	Q91WP0	75517.5	1	22	30	35	0.000795	0.429	LVSPGFPEK	R	Y	0.997	51.9	29.4	39.7	0	1	0	0	2	973.535	122820000	30	38	TRUE
Serum_1	Mannan-binding lectin serine protease 2	Masp2	Q91WP0	75517.5	1	22	30	35	0.000795	0.429	LVSPGFPEKYADHQDR	R	S	0.997	45.5	28.4	45.5	0	0	0	1	2	1858.91	10954300	30	45	TRUE
Serum_1	Mannan-binding lectin serine protease 2	Masp2	Q91WP0	75517.5	1	22	30	35	0.000795	0.429	LYFTHFDLELSYR	R	C	0.997	57.5	28.4	57.5	0	1	5	0	2	1703.84	48624700	59	71	TRUE
Serum_1	Mannan-binding lectin serine protease 2	Masp2	Q91WP0	75517.5	1	22	30	35	0.000795	0.429	MAASSLNIR	R	M	0.997	67.9	27.7	55.2	0	1	0	0	2	962.509	60760000	490	498	TRUE
Serum_1	Mannan-binding lectin serine protease 2	Masp2	Q91WP0	75517.5	1	22	30	35	0.000795	0.429	NKVTINGSIMPVCLPR	K	K	0.997	73.7	25.1	73.7	0	1	1	0	2	1798.97	29520700	540	555	TRUE
Serum_1	Mannan-binding lectin serine protease 2	Masp2	Q91WP0	75517.5	1	22	30	35	0.000795	0.429	NLMFVDIPIADHQK	R	C	0.997	42.3	27.1	42.3	0	1	0	0	2	1640.85	95743300	584	597	TRUE
Serum_1	Mannan-binding lectin serine protease 2	Masp2	Q91WP0	75517.5	1	22	30	35	0.000795	0.429	SFTAVCQK	K	D	0.99	42.4	26.4	39.5	0	1	0	0	2	940.456	130714000	343	350	TRUE
Serum_1	Mannan-binding lectin serine protease 2	Masp2	Q91WP0	75517.5	1	22	30	35	0.000795	0.429	TDFTGTVAGWGLTQK	R	G	0.997	65.1	27.6	65.1	0	1	1	0	2	1581.79	18760100	564	578	TRUE
Serum_1	Mannan-binding lectin serine protease 2	Masp2	Q91WP0	75517.5	1	22	30	35	0.000795	0.429	TGFELLQGSVPLK	K	S	0.997	76.3	25	64.6	0	2	0	0	2	1388.78	187040000	330	342	TRUE
Serum_1	Mannan-binding lectin serine protease 2	Masp2	Q91WP0	75517.5	1	22	30	35	0.000795	0.429	VSANMLCAGLETGGK	R	D	0.997	71.4	27.7	71.4	0	1	0	0	2	1507.72	5457560	611	625	TRUE
Serum_1	Mannan-binding lectin serine protease 2	Masp2	Q91WP0	75517.5	1	22	30	35	0.000795	0.429	VTFHSDYSNEKPFTGFEAFYAAEDVDECR	K	V	0.997	86.5	25	86.5	0	0	1	1	2	3431.48	199983000	115	143	TRUE
Serum_1	Mannan-binding lectin serine protease 2	Masp2	Q91WP0	75517.5	1	22	30	35	0.000795	0.429	VTINGSIMPVCLPR	K	K	0.997	78.2	27	76.6	0	2	0	0	2	1557.81	85985400	542	555	TRUE
Serum_1	Mannan-binding lectin serine protease 2	Masp2	Q91WP0	75517.5	1	22	30	35	0.000795	0.429	VTITFATDESGNHTGWK	K	I	0.997	40.8	27.7	40.8	0	0	1	0	2	1863.89	15540500	274	290	TRUE
Serum_1	Mannan-binding lectin serine protease 2	Masp2	Q91WP0	75517.5	1	22	30	35	0.000795	0.429	YADHQDR	K	S	0.9	42.1	25	42.1	0	1	0	0	2	904.391	53514400	39	45	TRUE
Serum_1	Mannan-binding lectin serine protease 2	Masp2	Q91WP0	75517.5	1	22	30	35	0.000795	0.429	YVCEADGFWTSSKGEK	K	L	0.997	72.7	25	72.7	0	1	1	0	2	1863.82	77709400	409	424	TRUE
Serum_1	Integrin alpha-IIb	Itga2b	Q9QUM0	112678	1	10	10	11	0.00025	0.156	ALSNIEGFER	R	L	0.997	40.5	27.9	32.6	0	1	0	0	2	1135.57	53414900	692	701	TRUE
Serum_1	Integrin alpha-IIb	Itga2b	Q9QUM0	112678	1	10	10	11	0.00025	0.156	ANTMSSVYAESFR	R	G	0.997	49.2	27.1	49.2	0	1	0	0	2	1462.66	16455000	179	191	TRUE
Serum_1	Integrin alpha-IIb	Itga2b	Q9QUM0	112678	1	10	10	11	0.00025	0.156	AQPVVMATVQLMVQDSLNPTLK	R	N	0.997	73.8	25	73.8	0	0	1	0	2	2383.27	3359050	480	501	TRUE
Serum_1	Integrin alpha-IIb	Itga2b	Q9QUM0	112678	1	10	10	11	0.00025	0.156	DEAEKTPVGGCFLAQLQSGGR	R	A	0.987	43	28	9.21	0	0	1	0	2	2221.06	15156700	151	171	TRUE
Serum_1	Integrin alpha-IIb	Itga2b	Q9QUM0	112678	1	10	10	11	0.00025	0.156	FGSAIAPLGDLNR	R	D	0.997	60.3	27.6	60.3	0	1	0	0	2	1330.71	23045300	386	398	TRUE
Serum_1	Integrin alpha-IIb	Itga2b	Q9QUM0	112678	1	10	10	11	0.00025	0.156	GAVDIDDNGYPDLIVGAYGASK	R	V	0.997	73.1	27.2	73.1	0	1	0	0	2	2211.05	4350440	453	474	TRUE
Serum_1	Integrin alpha-IIb	Itga2b	Q9QUM0	112678	1	10	10	11	0.00025	0.156	HGSVSIVVGAPR	K	A	0.997	60.5	25	60.5	0	1	0	0	2	1178.66	21601900	61	72	TRUE
Serum_1	Integrin alpha-IIb	Itga2b	Q9QUM0	112678	1	10	10	11	0.00025	0.156	IILDCGEDDLCVPQLR	R	L	0.997	60.5	27.6	60.5	0	1	0	0	2	1915.93	18502800	628	643	TRUE
Serum_1	Integrin alpha-IIb	Itga2b	Q9QUM0	112678	1	10	10	11	0.00025	0.156	LTATAGDSPLLIGADNVLELK	R	I	0.997	77.6	25	77.6	0	1	0	0	2	2111.16	15773600	644	664	TRUE
Serum_1	Integrin alpha-IIb	Itga2b	Q9QUM0	112678	1	10	10	11	0.00025	0.156	NLGFQIFQTFK	R	T	0.997	62.1	26.5	55.6	0	2	0	0	2	1342.72	21566400	109	119	TRUE
Serum_1	Proteasome subunit alpha type-6	Psma6	Q9QUM9	27372.5	1	3	3	3	6.82e-05	0.154	ITESIGCVMTGMTADSR	K	S	0.997	66.5	25.6	66.5	0	1	0	0	2	1828.82	6702180	72	88	TRUE
Serum_1	Proteasome subunit alpha type-6	Psma6	Q9QUM9	27372.5	1	3	3	3	6.82e-05	0.154	LLDSSTVTHLFK	K	I	0.997	72.4	26	72.4	0	0	1	0	2	1360.75	5098930	60	71	TRUE
Serum_1	Proteasome subunit alpha type-6	Psma6	Q9QUM9	27372.5	1	3	3	3	6.82e-05	0.154	LYQVEYAFK	R	A	0.997	54.6	28.5	51.5	0	1	0	0	2	1160.6	16639700	22	30	TRUE
Serum_1	Complement component C8 beta chain	C8b	Q8BH35	66229.4	1	18	22	28	0.000636	0.397	AEPLYELVTATDFAYSSTVK	K	Q	0.997	70.5	27.6	70.5	0	1	3	0	2	2205.1	20384600	466	485	TRUE
Serum_1	Complement component C8 beta chain	C8b	Q8BH35	66229.4	1	18	22	28	0.000636	0.397	ALEEFQSEVSSCR	K	C	0.997	64.8	25.1	64.8	0	1	0	0	2	1541.69	19075500	491	503	TRUE
Serum_1	Complement component C8 beta chain	C8b	Q8BH35	66229.4	1	18	22	28	0.000636	0.397	CECICPGGFQGTACEVTYR	R	K	0.997	94.8	25	94.8	0	2	0	0	2	2265.9	46582400	520	538	TRUE
Serum_1	Complement component C8 beta chain	C8b	Q8BH35	66229.4	1	18	22	28	0.000636	0.397	CECICPGGFQGTACEVTYRK	R	D	0.997	47.2	25	47.2	0	1	0	0	2	2393.01	21074600	520	539	TRUE
Serum_1	Complement component C8 beta chain	C8b	Q8BH35	66229.4	1	18	22	28	0.000636	0.397	CEGFVCAQTGR	R	C	0.997	51.6	25	51.6	0	1	0	0	2	1284.55	55288000	121	131	TRUE
Serum_1	Complement component C8 beta chain	C8b	Q8BH35	66229.4	1	18	22	28	0.000636	0.397	EMEQYWAIDR	R	L	0.997	56.5	25.1	52.4	0	1	0	0	2	1340.59	36808100	164	173	TRUE
Serum_1	Complement component C8 beta chain	C8b	Q8BH35	66229.4	1	18	22	28	0.000636	0.397	FAHTQSK	R	F	0.9	43	26.9	43	0	1	0	0	2	818.415	90751600	284	290	TRUE
Serum_1	Complement component C8 beta chain	C8b	Q8BH35	66229.4	1	18	22	28	0.000636	0.397	GGTSEDITALAYK	R	E	0.997	72.8	27.2	72.8	0	2	0	0	2	1325.66	44033900	428	440	TRUE
Serum_1	Complement component C8 beta chain	C8b	Q8BH35	66229.4	1	18	22	28	0.000636	0.397	HTYLLRPSQFYGELCDLSDKEVEDCVTNQPCR	R	S	0.997	51.7	25.1	34.6	0	0	1	0	2	3930.77	19295600	85	116	TRUE
Serum_1	Complement component C8 beta chain	C8b	Q8BH35	66229.4	1	18	22	28	0.000636	0.397	IKAEPLYELVTATDFAYSSTVK	K	Q	0.997	60.4	26.2	60.4	0	0	1	0	2	2446.28	7610220	464	485	TRUE
Serum_1	Complement component C8 beta chain	C8b	Q8BH35	66229.4	1	18	22	28	0.000636	0.397	KPYNVESYTPQTK	R	C	0.997	71.5	27.4	67.6	0	1	0	0	2	1554.78	5542630	211	223	TRUE
Serum_1	Complement component C8 beta chain	C8b	Q8BH35	66229.4	1	18	22	28	0.000636	0.397	LASGINLFTNTFEGPVLDHR	R	Y	0.997	109	26.8	109	0	1	1	0	2	2201.14	95746500	174	193	TRUE
Serum_1	Complement component C8 beta chain	C8b	Q8BH35	66229.4	1	18	22	28	0.000636	0.397	QCNNPAPHK	R	G	0.997	44.5	26.4	44.5	0	1	0	0	2	1065.49	2071970	566	574	TRUE
Serum_1	Complement component C8 beta chain	C8b	Q8BH35	66229.4	1	18	22	28	0.000636	0.397	SLMLHYEFLQR	R	V	0.997	45	27.4	37.4	0	1	1	0	2	1436.74	29438200	309	319	TRUE
Serum_1	Complement component C8 beta chain	C8b	Q8BH35	66229.4	1	18	22	28	0.000636	0.397	SLPLEYSYGEYR	K	D	0.997	42	27.4	42	0	1	0	0	2	1476.7	15794100	322	333	TRUE
Serum_1	Complement component C8 beta chain	C8b	Q8BH35	66229.4	1	18	22	28	0.000636	0.397	STMVEDLVVLVR	R	G	0.997	83	26.1	83	0	4	0	0	2	1376.75	51856400	416	427	TRUE
Serum_1	Complement component C8 beta chain	C8b	Q8BH35	66229.4	1	18	22	28	0.000636	0.397	VESNEGKNYVTR	K	T	0.997	85.4	28.5	81.8	0	1	0	0	2	1395.69	13604700	269	280	TRUE
Serum_1	Complement component C8 beta chain	C8b	Q8BH35	66229.4	1	18	22	28	0.000636	0.397	YYAGGCSPHYILDTNFR	R	K	0.997	102	25.6	102	0	1	0	0	2	2033.92	14296100	194	210	TRUE
Serum_1	Hepatocyte growth factor activator	Hgfac	Q9R098	70566.4	1	2	2	2	4.55e-05	0.0597	CFDETRYEYFEVGDHWAR	K	V	0.997	42.2	25	42.2	0	0	1	0	2	2380.01	9889890	199	216	TRUE
Serum_1	Hepatocyte growth factor activator	Hgfac	Q9R098	70566.4	1	2	2	2	4.55e-05	0.0597	SQFVQPICLPEAGSSFPTGHK	R	C	0.997	92.3	27.9	92.3	0	0	1	0	2	2287.12	7823340	512	532	TRUE
Serum_1	Clusterin	Clu	Q06890	51656.1	1	11	16	19	0.000432	0.353	ASGIIDTLFQDR	R	F	0.997	69.1	28.2	69.1	0	2	0	0	2	1335.69	40344900	182	193	TRUE
Serum_1	Clusterin	Clu	Q06890	51656.1	1	11	16	19	0.000432	0.353	CQEILSVDCSTNNPAQANLR	K	Q	0.997	111	26.7	111	0	1	0	0	2	2290.06	11502900	304	323	TRUE
Serum_1	Clusterin	Clu	Q06890	51656.1	1	11	16	19	0.000432	0.353	EGEDDRTVCK	R	E	0.997	50.9	25	47.4	0	1	0	0	2	1208.52	24583500	276	285	TRUE
Serum_1	Clusterin	Clu	Q06890	51656.1	1	11	16	19	0.000432	0.353	ELHDPHYFSPIGFPHK	R	R	0.997	52.2	28.3	52.2	0	1	0	0	2	1920.94	13619300	198	213	TRUE
Serum_1	Clusterin	Clu	Q06890	51656.1	1	11	16	19	0.000432	0.353	FMDTVAEK	K	A	0.99	42.6	25	40.8	0	2	0	0	2	940.444	71437600	429	436	TRUE
Serum_1	Clusterin	Clu	Q06890	51656.1	1	11	16	19	0.000432	0.353	LFDSDPITVVLPEEVSKDNPK	K	F	0.997	49	26.3	49	0	0	1	0	2	2342.21	185472000	408	428	TRUE
Serum_1	Clusterin	Clu	Q06890	51656.1	1	11	16	19	0.000432	0.353	LTEQYKELLQSFQSK	R	M	0.997	91.3	26.5	91.3	0	2	2	0	2	1841.96	56355800	336	350	TRUE
Serum_1	Clusterin	Clu	Q06890	51656.1	1	11	16	19	0.000432	0.353	QQSQVLDAMQDSFAR	R	A	0.997	68.2	28	68.2	0	1	0	0	2	1723.81	19690900	167	181	TRUE
Serum_1	Clusterin	Clu	Q06890	51656.1	1	11	16	19	0.000432	0.353	SLLNSLEEAKK	K	K	0.997	72.9	26.4	60.3	0	1	1	0	2	1231.69	61982700	68	78	TRUE
Serum_1	Clusterin	Clu	Q06890	51656.1	1	11	16	19	0.000432	0.353	VSTVTTHSSDSEVPSR	R	V	0.997	81.7	27.7	81.7	0	1	1	0	2	1688.81	140182000	385	400	TRUE
Serum_1	Clusterin	Clu	Q06890	51656.1	1	11	16	19	0.000432	0.353	YINKEIQNAVQGVK	R	H	0.997	72.1	25	61.3	0	1	1	0	2	1603.88	56215600	40	53	TRUE
Serum_1	Galectin-3-binding protein	Lgals3bp	Q07797	64491.8	1	10	13	13	0.000295	0.281	AAFGPGKGPIMLDEVECTGTESSLASCR	R	S	0.997	62.2	26.6	62.2	0	0	1	0	2	2940.35	64363800	77	104	TRUE
Serum_1	Galectin-3-binding protein	Lgals3bp	Q07797	64491.8	1	10	13	13	0.000295	0.281	AVDQWSTETIASHEDIER	K	L	0.997	94.4	27.2	94.4	0	0	1	0	2	2086.97	69227500	324	341	TRUE
Serum_1	Galectin-3-binding protein	Lgals3bp	Q07797	64491.8	1	10	13	13	0.000295	0.281	GPIMLDEVECTGTESSLASCR	K	S	0.997	99.5	25	99.5	0	2	0	0	2	2328.02	25750700	84	104	TRUE
Serum_1	Galectin-3-binding protein	Lgals3bp	Q07797	64491.8	1	10	13	13	0.000295	0.281	LASAYGATELQDYCGR	K	L	0.997	109	26.5	109	0	1	0	0	2	1774.81	10027700	230	245	TRUE
Serum_1	Galectin-3-binding protein	Lgals3bp	Q07797	64491.8	1	10	13	13	0.000295	0.281	SELAVSSELDLLKAVDQWSTETIASHEDIER	K	L	0.997	49.8	26.2	49.8	0	0	0	1	2	3472.7	3372620	311	341	TRUE
Serum_1	Galectin-3-binding protein	Lgals3bp	Q07797	64491.8	1	10	13	13	0.000295	0.281	TMQALEFHTVPVEVLAK	K	Y	0.997	64.2	25.1	64.2	0	1	0	0	2	1913.02	14920400	377	393	TRUE
Serum_1	Galectin-3-binding protein	Lgals3bp	Q07797	64491.8	1	10	13	13	0.000295	0.281	TNPEAQALWQVVGSSVIMR	R	V	0.997	90.3	26.8	90.3	0	2	1	0	2	2086.07	31678800	178	196	TRUE
Serum_1	Galectin-3-binding protein	Lgals3bp	Q07797	64491.8	1	10	13	13	0.000295	0.281	WGTVCDNLWNLLDAHVVCR	R	A	0.997	40.5	27.2	18.3	0	0	1	0	2	2329.09	4394420	45	63	TRUE
Serum_1	Galectin-3-binding protein	Lgals3bp	Q07797	64491.8	1	10	13	13	0.000295	0.281	YNQLYTYGYGSVAR	R	Y	0.997	43.2	27.7	43.2	0	1	0	0	2	1654.79	6090810	433	446	TRUE
Serum_1	Galectin-3-binding protein	Lgals3bp	Q07797	64491.8	1	10	13	13	0.000295	0.281	YNSYQSFQTPQHPSFLFK	R	D	0.997	47.4	27.3	47.4	0	1	0	0	2	2219.06	7096480	447	464	TRUE
Serum_1	Pyruvate kinase PKM	Pkm	P52480	57845.6	1	4	4	4	9.09e-05	0.102	AGKPVICATQMLESMIK	R	K	0.997	67.6	27.2	67.6	0	1	0	0	2	1876.97	4514140	320	336	TRUE
Serum_1	Pyruvate kinase PKM	Pkm	P52480	57845.6	1	4	4	4	9.09e-05	0.102	FGVEQDVDMVFASFIR	K	K	0.997	76	28.4	76	0	1	0	0	2	1859.9	2561850	231	246	TRUE
Serum_1	Pyruvate kinase PKM	Pkm	P52480	57845.6	1	4	4	4	9.09e-05	0.102	IENHEGVR	K	R	0.99	41.9	26.1	32.4	0	1	0	0	2	953.48	6146430	271	278	TRUE
Serum_1	Pyruvate kinase PKM	Pkm	P52480	57845.6	1	4	4	4	9.09e-05	0.102	NTGIICTIGPASR	R	S	0.997	62.2	28.6	61.8	0	1	0	0	2	1359.71	26647400	44	56	TRUE
Serum_1	MLV-related proviral Env polyprotein	MLV-related proviral Env polyprotein	P10404	69613.6	0.95	1	1	1	2.27e-05	0.0328	LYFDLCDLIGDDWDETGLGCR	K	T	0.997	65.2	25	65.2	0	1	0	0	2	2533.1	3843830	73	93	TRUE
Serum_1	Mannose-binding protein C	Mbl2	P41317	25957.1	1	12	17	41	0.000932	0.471	AEFDTSEIDSEIAALR	R	S	0.997	109	27.9	109	0	5	0	0	2	1766.84	346150000	97	112	TRUE
Serum_1	Mannose-binding protein C	Mbl2	P41317	25957.1	1	12	17	41	0.000932	0.471	ALCSEFQGSVATPR	K	N	0.997	97.1	28.3	97.1	0	5	0	0	2	1522.73	659593000	149	162	TRUE
Serum_1	Mannose-binding protein C	Mbl2	P41317	25957.1	1	12	17	41	0.000932	0.471	DIAYLGITDVR	K	V	0.997	64.5	26.3	48.8	0	4	0	0	2	1235.66	1163520000	176	186	TRUE
Serum_1	Mannose-binding protein C	Mbl2	P41317	25957.1	1	12	17	41	0.000932	0.471	DIAYLGITDVRVEGSFEDLTGNR	K	V	0.997	52.9	27.7	52.9	0	0	10	0	2	2540.26	147887000	176	198	TRUE
Serum_1	Mannose-binding protein C	Mbl2	P41317	25957.1	1	12	17	41	0.000932	0.471	GDRAEFDTSEIDSEIAALR	R	S	0.997	62.2	28.2	62.2	0	1	1	0	2	2094.99	151808000	94	112	TRUE
Serum_1	Mannose-binding protein C	Mbl2	P41317	25957.1	1	12	17	41	0.000932	0.471	KYFVSSVK	K	K	0.99	48.7	27.5	45.6	0	1	0	0	2	957.54	662365000	133	140	TRUE
Serum_1	Mannose-binding protein C	Mbl2	P41317	25957.1	1	12	17	41	0.000932	0.471	NAEENSAIQK	R	V	0.997	58.2	26.1	50.6	0	1	0	0	2	1103.53	169540000	163	172	TRUE
Serum_1	Mannose-binding protein C	Mbl2	P41317	25957.1	1	12	17	41	0.000932	0.471	NWVLFSLSEK	R	V	0.997	46.7	27.1	46.2	0	1	0	0	2	1223.63	14211600	120	129	TRUE
Serum_1	Mannose-binding protein C	Mbl2	P41317	25957.1	1	12	17	41	0.000932	0.471	VAKDIAYLGITDVR	K	V	0.997	60.2	25	60.2	0	1	1	0	2	1533.86	135494000	173	186	TRUE
Serum_1	Mannose-binding protein C	Mbl2	P41317	25957.1	1	12	17	41	0.000932	0.471	VEGSFEDLTGNR	R	V	0.997	90.4	27.2	74	0	2	0	0	2	1323.62	1280170000	187	198	TRUE
Serum_1	Mannose-binding protein C	Mbl2	P41317	25957.1	1	12	17	41	0.000932	0.471	VKALCSEFQGSVATPR	R	N	0.997	75.3	27.5	75.3	0	1	0	0	2	1749.9	5457200	147	162	TRUE
Serum_1	Mannose-binding protein C	Mbl2	P41317	25957.1	1	12	17	41	0.000932	0.471	YTNWNDGEPNNTGDGEDCVVILGNGK	R	W	0.997	99	25	90.6	0	6	1	0	2	2839.21	424110000	201	226	TRUE
Serum_1	Zinc-alpha-2-glycoprotein	Azgp1	Q64726	35332.7	1	3	3	3	6.82e-05	0.147	AREEIFLVTLK	R	D	0.997	43	25	40.6	0	0	1	0	2	1318.77	13328600	87	97	TRUE
Serum_1	Zinc-alpha-2-glycoprotein	Azgp1	Q64726	35332.7	1	3	3	3	6.82e-05	0.147	AYLEEECPEMLKR	K	Y	0.997	42.2	27.3	42.2	0	0	1	0	2	1667.78	18783900	175	187	TRUE
Serum_1	Zinc-alpha-2-glycoprotein	Azgp1	Q64726	35332.7	1	3	3	3	6.82e-05	0.147	FQATAFLNDQAFFHYNSNSGK	R	A	0.997	84.8	27	20	0	0	1	0	2	2408.09	12130400	42	62	TRUE
Serum_1	Vinculin	Vcl	Q64727	116719	0.999	1	1	1	2.27e-05	0.0188	GILSGTSDLLLTFDEAEVRK	R	I	0.997	51	25.8	51	0	0	1	0	2	2164.15	3935780	114	133	TRUE
Serum_1	Proteasome subunit beta type-1	Psmb1	O09061	26373	0.95	1	2	2	4.55e-05	0.075	AMTTGAIAAMLSTILYSR	K	R	0.997	76.8	26.4	76.8	0	1	1	0	2	1870.98	3709180	109	126	TRUE
Serum_1	Fc epsilon receptor II subtype b variant b delta 6	Fcer2a	Q8VH32	35026	0.322	1	1	1	2.27e-05	0.0227	LSQNLNR	K	L	0.9	41.4	28.4	5.53	0	1	0	0	2	846.432	16639400	110	116	TRUE
Serum_1	Actin, cytoplasmic 1	Actb	P60710,P63260	41793.9	1	11	14	14	0.000318	0.467	AGFAGDDAPR	K	A	0.997	59.2	25.1	57.3	0	1	0	0	2	976.448	152146000	19	28	TRUE	P68033,P68134
Serum_1	Actin, cytoplasmic 1	Actb	P60710,P63260	41793.9	1	11	14	14	0.000318	0.467	DLYANTVLSGGTTMYPGIADR	K	M	0.997	125	28	125	0	1	0	0	2	2215.07	25924100	292	312	TRUE
Serum_1	Actin, cytoplasmic 1	Actb	P60710,P63260	41793.9	1	11	14	14	0.000318	0.467	EKLCYVALDFEQEMATAASSSSLEK	K	S	0.997	79.1	26.7	79.1	0	0	1	0	2	2808.3	3653530	214	238	TRUE
Serum_1	Actin, cytoplasmic 1	Actb	P60710,P63260	41793.9	1	11	14	14	0.000318	0.467	FRCPEALFQPSFLGMESCGIHETTFNSIMK	R	C	0.997	61.9	25.8	61.9	0	0	1	0	2	3534.63	17775600	255	284	TRUE
Serum_1	Actin, cytoplasmic 1	Actb	P60710,P63260	41793.9	1	11	14	14	0.000318	0.467	HQGVMVGMGQK	R	D	0.997	80.5	26.3	72.6	0	2	0	0	2	1171.57	122902000	40	50	TRUE	P68033,P68134
Serum_1	Actin, cytoplasmic 1	Actb	P60710,P63260	41793.9	1	11	14	14	0.000318	0.467	KDLYANTVLSGGTTMYPGIADR	R	M	0.997	49.5	27.6	49.5	0	1	0	0	2	2343.17	13095800	291	312	TRUE
Serum_1	Actin, cytoplasmic 1	Actb	P60710,P63260	41793.9	1	11	14	14	0.000318	0.467	LCYVALDFEQEMATAASSSSLEK	K	S	0.997	103	26.8	103	0	1	1	0	2	2550.17	27260500	216	238	TRUE
Serum_1	Actin, cytoplasmic 1	Actb	P60710,P63260	41793.9	1	11	14	14	0.000318	0.467	QEYDESGPSIVHR	K	K	0.997	79.1	27.1	79.1	0	1	1	0	2	1516.7	39534200	360	372	TRUE
Serum_1	Actin, cytoplasmic 1	Actb	P60710,P63260	41793.9	1	11	14	14	0.000318	0.467	SYELPDGQVITIGNER	K	F	0.997	114	28.3	114	0	1	0	0	2	1790.89	101645000	239	254	TRUE	P68033,P68134
Serum_1	Actin, cytoplasmic 1	Actb	P60710,P63260	41793.9	1	11	14	14	0.000318	0.467	TTGIVMDSGDGVTHTVPIYEGYALPHAILR	R	L	0.997	40.2	25.3	40.2	0	0	0	1	2	3183.61	11223400	148	177	TRUE
Serum_1	Actin, cytoplasmic 1	Actb	P60710,P63260	41793.9	1	11	14	14	0.000318	0.467	VAPEEHPVLLTEAPLNPK	R	A	0.997	60.9	25	36.9	0	1	0	0	2	1954.06	6455300	96	113	TRUE
Serum_1	Ig gamma-1 chain C region secreted form (Fragment)	Ighg1	A0A075B5P4,A0A0A6YWR2	43425.5	0.95	1	1	1	2.27e-05	0.0525	NTQPIMDTDGSYFVYSK	K	L	0.997	54.1	25	0	0	1	0	0	2	1981.88	8213840	270	286	TRUE
Serum_1	Protein Ighv11-1 (Fragment)	Ighv11-1	A0A075B5R6,A0A075B5R8	13208.5	1	2	2	3	6.82e-05	0.299	SEDTATYFCMR	R	-	0.997	60.9	25	60.9	0	2	0	0	2	1380.56	31580700	107	117	TRUE
Serum_1	Protein Ighv11-1 (Fragment)	Ighv11-1	A0A075B5R6,A0A075B5R8	13208.5	1	2	2	3	6.82e-05	0.299	TLEWIGDINSDGSAINYAPSIKDR	K	F	0.997	126	27.8	126	0	0	1	0	2	2635.3	34075100	63	86	TRUE
Serum_1	Integrin-linked protein kinase	Ilk	O55222	51373.7	1	2	2	2	4.55e-05	0.0531	GMAFLHTLEPLIPR	R	H	0.997	86.8	25	86.8	0	0	1	0	2	1594.88	9586070	304	317	TRUE
Serum_1	Integrin-linked protein kinase	Ilk	O55222	51373.7	1	2	2	2	4.55e-05	0.0531	SAVVEMLIMR	R	G	0.997	63	26.5	59	0	1	0	0	2	1148.62	7108030	47	56	TRUE
Serum_1	Coagulation factor XIII A chain	F13a1	Q8BH61	83207.6	1	6	7	7	0.000159	0.115	AGEYMSHLLEQGFLHFFVTAR	R	I	0.997	72.7	27.1	72.7	0	0	1	1	2	2453.21	6487520	592	612	TRUE
Serum_1	Coagulation factor XIII A chain	F13a1	Q8BH61	83207.6	1	6	7	7	0.000159	0.115	CGPASVQAVK	R	H	0.997	67.4	29.3	61.9	0	1	0	0	2	1016.52	16038600	410	419	TRUE
Serum_1	Coagulation factor XIII A chain	F13a1	Q8BH61	83207.6	1	6	7	7	0.000159	0.115	GVNLKDYLNVTAVHLFK	R	E	0.997	50.6	25	50.6	0	0	0	1	2	1931.08	3630480	39	55	TRUE
Serum_1	Coagulation factor XIII A chain	F13a1	Q8BH61	83207.6	1	6	7	7	0.000159	0.115	LALETALMYGAK	R	K	0.997	44.2	25.4	44.2	0	1	0	0	2	1280.69	21308300	493	504	TRUE
Serum_1	Coagulation factor XIII A chain	F13a1	Q8BH61	83207.6	1	6	7	7	0.000159	0.115	LIASMTSDSLR	K	H	0.997	60.5	27.5	47.2	0	1	0	0	2	1193.62	15110700	706	716	TRUE
Serum_1	Coagulation factor XIII A chain	F13a1	Q8BH61	83207.6	1	6	7	7	0.000159	0.115	LSVQSSPECIVGK	R	F	0.997	72.7	28.1	72.7	0	1	0	0	2	1403.72	12780300	145	157	TRUE
Serum_1	Vitronectin	Vtn	P29788	54849.7	1	7	12	14	0.000318	0.234	CQCDELCTYYQSCCADYMEQCKPQVTR	K	G	0.997	69.6	25	69.6	0	0	2	0	2	3553.37	44443600	38	64	TRUE
Serum_1	Vitronectin	Vtn	P29788	54849.7	1	7	12	14	0.000318	0.234	CTQGFMASK	R	K	0.997	51.6	25	51.6	0	1	0	0	2	1029.45	12360700	28	36	TRUE
Serum_1	Vitronectin	Vtn	P29788	54849.7	1	7	12	14	0.000318	0.234	GQYCYELDETAVRPGYPK	R	L	0.997	83.2	26.9	83.2	0	2	1	0	2	2146.98	63312500	176	193	TRUE
Serum_1	Vitronectin	Vtn	P29788	54849.7	1	7	12	14	0.000318	0.234	IYVTGSLSHSAQAK	R	K	0.997	77.9	28	75.7	0	1	1	0	2	1461.77	99914000	353	366	TRUE
Serum_1	Vitronectin	Vtn	P29788	54849.7	1	7	12	14	0.000318	0.234	LIQDVWGIEGPIDAAFTR	K	I	0.997	98.7	27.2	98.7	0	3	1	0	2	2001.04	139712000	194	211	TRUE
Serum_1	Vitronectin	Vtn	P29788	54849.7	1	7	12	14	0.000318	0.234	NWHGVPGKVDAAMAGR	R	I	0.997	45.3	28.2	45.3	0	1	0	0	2	1665.83	8855320	337	352	TRUE
Serum_1	Vitronectin	Vtn	P29788	54849.7	1	7	12	14	0.000318	0.234	VDSVNPPYPR	R	S	0.997	46.8	26.7	46.8	0	1	0	0	2	1143.58	8492860	455	464	TRUE
Serum_1	(P02768) Serum albumin 66,393 Recombinant Pichia pastoris	(P02768) Serum albumin 66,393 Recombinant Pichia pastoris	cRAP4-01	69366.9	0.839	1	1	1	2.27e-05	0.0131	FQNALLVR	K	Y	0.99	52.1	25	47.6	0	1	0	0	2	960.562	17933000	427	434	TRUE
Serum_1	Guanine nucleotide-binding protein G(i) subunit alpha-2	Gnai2	P08752	40490.1	1	1	1	1	2.27e-05	0.0451	AVVYSNTIQSIMAIVK	R	A	0.997	79.2	25	79.2	0	1	0	0	2	1736.96	5823080	71	86	TRUE
Serum_1	Tenascin	Tnc	Q80YX1	231806	1	3	3	3	6.82e-05	0.0142	CPADCHHR	R	G	0.99	55.7	25	44.1	0	1	0	0	2	1052.41	2539580	377	384	TRUE
Serum_1	Tenascin	Tnc	Q80YX1	231806	1	3	3	3	6.82e-05	0.0142	CPSDCHGQGR	R	C	0.997	55.1	25	55.1	0	1	0	0	2	1173.45	1259270	563	572	TRUE
Serum_1	Tenascin	Tnc	Q80YX1	231806	1	3	3	3	6.82e-05	0.0142	LEELELLVSSLR	R	E	0.997	74.8	25	66.8	0	1	0	0	2	1400.8	4858130	126	137	TRUE
Serum_1	Ras-related protein Rab-27B	Rab27b	Q99P58	24560.5	0.95	1	1	1	2.27e-05	0.0505	SVETLLDLIMK	K	R	0.997	67.9	25	67.9	0	1	0	0	2	1261.71	2061510	173	183	TRUE
Serum_1	Complement C1s-B subcomponent	C1sb	Q8CFG8	76699.7	0.999	1	1	6	0.000136	0.206	GAKVPVTSLETCK	R	Q	0.997	47.9	27.6	47.9	0	1	0	0	2	1389.74	20660900	584	596	FALSE	E9Q6C2
Serum_1	Complement C1s-B subcomponent	C1sb	Q8CFG8	76699.7	0.999	1	1	6	0.000136	0.206	ITCVDGFEVVEGHVSSTSYYSTCQSDGQWSNSGLK	K	C	0.997	45.4	25	45.4	0	0	2	0	2	3884.7	24053000	319	353	FALSE	E9Q6C2
Serum_1	Complement C1s-B subcomponent	C1sb	Q8CFG8	76699.7	0.999	1	1	6	0.000136	0.206	NQQFGPYCGDGFPGPLTIR	K	T	0.997	54.8	27.2	0	0	6	0	0	2	2124	99082900	244	262	TRUE
Serum_1	Complement C1s-B subcomponent	C1sb	Q8CFG8	76699.7	0.999	1	1	6	0.000136	0.206	TMQENSGPR	K	K	0.997	41.8	25	41.8	0	2	0	0	2	1035.45	57112400	678	686	FALSE	E9Q6C2
Serum_1	Complement C1s-B subcomponent	C1sb	Q8CFG8	76699.7	0.999	1	1	6	0.000136	0.206	TNFDNDIALVQLKDPVK	R	M	0.997	107	26.5	51.4	0	2	3	0	2	1931.01	125199000	524	540	FALSE	E9Q6C2
Serum_1	Complement C1s-B subcomponent	C1sb	Q8CFG8	76699.7	0.999	1	1	6	0.000136	0.206	TQSNTLGIVFQTDLMGQK	R	K	0.997	108	27.5	108	0	3	2	0	2	1981.01	42797600	263	280	FALSE	E9Q6C2
Serum_1	Complement C1s-B subcomponent	C1sb	Q8CFG8	76699.7	0.999	1	1	6	0.000136	0.206	TQSNTLGIVFQTDLMGQKK	R	G	0.997	84.8	26.2	84.8	0	0	2	0	2	2109.1	13006700	263	281	FALSE	E9Q6C2
Serum_1	Complement C1s-B subcomponent	C1sb	Q8CFG8	76699.7	0.999	1	1	6	0.000136	0.206	VKNYVDWILK	K	T	0.997	54.3	25	51.1	0	2	1	0	2	1277.73	66652100	668	677	FALSE	E9Q6C2
Serum_1	Complement C1s-B subcomponent	C1sb	Q8CFG8	76699.7	0.999	1	1	6	0.000136	0.206	VPVTSLETCK	K	Q	0.997	75.7	27.9	60.8	0	1	0	0	2	1133.59	50040400	587	596	FALSE	E9Q6C2
Serum_1	Complement C1s-B subcomponent	C1sb	Q8CFG8	76699.7	0.999	1	1	6	0.000136	0.206	WVNDQLGIELPR	R	C	0.997	73.8	25.3	73.3	0	2	0	0	2	1439.76	119558000	409	420	FALSE	E9Q6C2
Serum_1	Complement C1s-B subcomponent	C1sb	Q8CFG8	76699.7	0.999	1	1	6	0.000136	0.206	YVFKDVVK	K	I	0.99	45.9	25	40.5	0	1	0	0	2	997.572	90104200	311	318	FALSE	E9Q6C2
Serum_1	Glucosamine-6-phosphate isomerase 1	Gnpda1	O88958	32550.2	1	2	2	2	4.55e-05	0.083	TFNMDEYVGLPR	K	D	0.997	61.6	27.3	61.5	0	1	0	0	2	1441.68	4456120	68	79	TRUE
Serum_1	Glucosamine-6-phosphate isomerase 1	Gnpda1	O88958	32550.2	1	2	2	2	4.55e-05	0.083	TLAMDTILANAR	K	F	0.997	45.2	27.9	45.2	0	1	0	0	2	1289.69	12156600	161	172	TRUE
Serum_1	Hemopexin	Hpx	Q91X72	51318.1	1	17	27	48	0.00109	0.476	CSPDPGLTALLSDHR	R	G	0.997	89.3	28.1	89.3	0	3	3	0	2	1638.79	630736000	255	269	TRUE
Serum_1	Hemopexin	Hpx	Q91X72	51318.1	1	17	27	48	0.00109	0.476	ELGSPPGISLETIDAAFSCPGSSR	K	L	0.997	85	27.4	85	0	3	1	0	2	2448.17	283260000	346	369	TRUE
Serum_1	Hemopexin	Hpx	Q91X72	51318.1	1	17	27	48	0.00109	0.476	FNPVTGEVPPR	R	Y	0.997	46.7	25.8	37.8	0	4	0	0	2	1212.64	109831000	208	218	TRUE
Serum_1	Hemopexin	Hpx	Q91X72	51318.1	1	17	27	48	0.00109	0.476	GATYAFTGSHYWR	R	L	0.997	64.6	26.6	64.6	0	1	1	0	2	1516.7	448728000	270	282	TRUE
Serum_1	Hemopexin	Hpx	Q91X72	51318.1	1	17	27	48	0.00109	0.476	GECQSEGVLFFQGNR	R	K	0.997	90.2	25.6	90.2	0	2	0	0	2	1727.78	20226100	151	165	TRUE
Serum_1	Hemopexin	Hpx	Q91X72	51318.1	1	17	27	48	0.00109	0.476	GECQSEGVLFFQGNRK	R	W	0.997	70.2	27.5	70.2	0	1	1	0	2	1855.88	112165000	151	166	TRUE
Serum_1	Hemopexin	Hpx	Q91X72	51318.1	1	17	27	48	0.00109	0.476	GGNNLVSGYPK	K	R	0.997	40	29.1	40	0	1	0	0	2	1105.56	167919000	331	341	TRUE
Serum_1	Hemopexin	Hpx	Q91X72	51318.1	1	17	27	48	0.00109	0.476	GPDSVFLIK	R	E	0.997	50.2	25.2	50.2	0	1	0	0	2	975.551	9164460	103	111	TRUE
Serum_1	Hemopexin	Hpx	Q91X72	51318.1	1	17	27	48	0.00109	0.476	GPDSVFLIKEDK	R	V	0.997	70.9	27.5	70.9	0	1	1	0	2	1347.72	199342000	103	114	TRUE
Serum_1	Hemopexin	Hpx	Q91X72	51318.1	1	17	27	48	0.00109	0.476	LFQEEFPGIPYPPDAAVECHR	K	G	0.997	89.2	27.9	89.2	0	1	3	0	2	2472.17	165660000	130	150	TRUE
Serum_1	Hemopexin	Hpx	Q91X72	51318.1	1	17	27	48	0.00109	0.476	RLWWLDLK	R	S	0.99	44.3	25.6	0	0	2	0	0	2	1129.65	79843600	377	384	TRUE
Serum_1	Hemopexin	Hpx	Q91X72	51318.1	1	17	27	48	0.00109	0.476	SGAQATWTEVSWPHEK	K	V	0.997	76.2	27.4	76.2	0	2	1	0	2	1813.85	265354000	385	400	TRUE
Serum_1	Hemopexin	Hpx	Q91X72	51318.1	1	17	27	48	0.00109	0.476	SGAQATWTEVSWPHEKVDGALCLDK	K	S	0.997	61.4	28.1	61.4	0	1	1	1	2	2785.33	499980000	385	409	TRUE
Serum_1	Hemopexin	Hpx	Q91X72	51318.1	1	17	27	48	0.00109	0.476	SLGPNTCSSNGSSLYFIHGPNLYCYSSIDKLNAAK	K	S	0.997	46.6	25.7	22.2	0	0	0	2	2	3836.79	156944000	410	444	TRUE
Serum_1	Hemopexin	Hpx	Q91X72	51318.1	1	17	27	48	0.00109	0.476	VDGALCLDK	K	S	0.997	66	28.3	62.3	0	1	0	0	2	990.493	23933900	401	409	TRUE
Serum_1	Hemopexin	Hpx	Q91X72	51318.1	1	17	27	48	0.00109	0.476	VYLIQGTQVYVFLTK	K	G	0.997	90.1	25	90.1	0	2	0	0	2	1772	6990000	316	330	TRUE
Serum_1	Hemopexin	Hpx	Q91X72	51318.1	1	17	27	48	0.00109	0.476	WKNPITSVDAAFR	R	G	0.997	77.9	27.5	77.9	0	4	3	0	2	1504.79	442327000	90	102	TRUE
Serum_1	Sulfhydryl oxidase 1	Qsox1	Q8BND5	82786.5	1	2	2	2	4.55e-05	0.0575	AHFSPANIVIDSSASR	K	H	0.997	49.4	27.8	49.4	0	0	1	0	2	1671.84	12848200	537	552	TRUE
Serum_1	Sulfhydryl oxidase 1	Qsox1	Q8BND5	82786.5	1	2	2	2	4.55e-05	0.0575	ELCSACHNELNGQVPLWDLGATLNFLK	R	A	0.997	44.5	27	44.5	0	0	1	0	2	3099.5	2423220	510	536	TRUE
Serum_1	Protein Ighv1-20	Ighv1-20	A0A075B5U6,A0A0A6YX66	13071	1	1	2	2	4.55e-05	0.233	INPYNGDTFYNQK	R	F	0.997	41	25.4	26.2	0	2	0	0	2	1574.71	202084000	69	81	TRUE	A0A0A6YW32,A0A075B5V4
Serum_1	Protein Ighv1-20	Ighv1-20	A0A075B5U6,A0A0A6YX66	13071	1	1	2	2	4.55e-05	0.233	SLTSEDSAVYYCAR	R	-	0.997	79.5	25	79.5	0	1	0	0	2	1621.72	8841920	103	116	FALSE	A0A0A6YWK5,A0A075B5U7,A0A075B5V7,P06330,A0A075B5V6,A0A075B5V2
Serum_1	Protein Igkv12-38	Igkv12-38	A0A075B5M8,A0A0G2JEI7	12428.3	1	2	2	2	4.55e-05	0.298	INSMQPEDTATYFCK	K	Q	0.997	54.6	25	54.6	0	1	0	0	2	1804.79	5253460	94	108	TRUE
Serum_1	Protein Igkv12-38	Igkv12-38	A0A075B5M8,A0A0G2JEI7	12428.3	1	2	2	2	4.55e-05	0.298	SPQLLIYNANSLEDGVPSR	K	F	0.987	93	27.8	4.79	0	1	0	0	2	2074.05	7551080	62	80	TRUE
Serum_1	Fibrinogen alpha chain	Fga	E9PV24	87430.6	1	6	6	6	0.000136	0.106	AQQIQALQSNVR	K	A	0.997	48.7	26	48.7	0	1	0	0	2	1355.74	24438000	150	161	TRUE
Serum_1	Fibrinogen alpha chain	Fga	E9PV24	87430.6	1	6	6	6	0.000136	0.106	DGGSRGDSPGDSR	K	G	0.997	58.2	25	53.3	0	1	0	0	2	1262.54	4519260	268	280	TRUE
Serum_1	Fibrinogen alpha chain	Fga	E9PV24	87430.6	1	6	6	6	0.000136	0.106	GDFANANNFDNTYGQVSEDLRR	R	R	0.997	55.8	26.7	55.8	0	0	1	0	2	2503.12	15279400	116	137	TRUE
Serum_1	Fibrinogen alpha chain	Fga	E9PV24	87430.6	1	6	6	6	0.000136	0.106	GLIDEANQDFTNR	K	I	0.997	84.5	26.8	84.5	0	1	0	0	2	1492.7	8750350	73	85	TRUE
Serum_1	Fibrinogen alpha chain	Fga	E9PV24	87430.6	1	6	6	6	0.000136	0.106	MSPVPDLVPGSFK	K	S	0.997	68.9	28.1	68.9	0	1	0	0	2	1373.71	24693700	227	239	TRUE
Serum_1	Fibrinogen alpha chain	Fga	E9PV24	87430.6	1	6	6	6	0.000136	0.106	VTSSGTSTTHR	K	S	0.997	61.7	28.6	61.7	0	1	0	0	2	1133.55	13592800	396	406	TRUE
Serum_1	Peptidyl-prolyl cis-trans isomerase A	Ppia	P17742	17971.8	1	3	4	4	9.09e-05	0.317	HTGPGILSMANAGPNTNGSQFFICTAK	K	T	0.997	66.5	27.6	66.5	0	0	2	0	2	2791.33	16903900	92	118	TRUE
Serum_1	Peptidyl-prolyl cis-trans isomerase A	Ppia	P17742	17971.8	1	3	4	4	9.09e-05	0.317	VKEGMNIVEAMER	K	F	0.997	48	28.2	47.7	0	0	1	0	2	1505.75	7636150	132	144	TRUE
Serum_1	Peptidyl-prolyl cis-trans isomerase A	Ppia	P17742	17971.8	1	3	4	4	9.09e-05	0.317	VSFELFADKVPK	R	T	0.997	51.4	25.2	51.4	0	1	0	0	2	1379.76	25706800	20	31	TRUE
Serum_1	Interferon regulatory factor 7 (Fragment)	Irf7	F6TQ89	28395.6	0.322	1	1	1	2.27e-05	0.0279	KAWAVAR	-	G	0.9	43.2	25.4	32.9	0	1	0	0	2	801.473	134730000	1	7	TRUE
Serum_1	Glyceraldehyde-3-phosphate dehydrogenase	Gapdh	A0A0A0MQF6,P16858	35810.1	1	4	4	4	9.09e-05	0.192	IVSNASCTTNCLAPLAK	K	V	0.997	59.5	29	59.5	0	1	0	0	2	1819.9	5153090	144	160	TRUE
Serum_1	Glyceraldehyde-3-phosphate dehydrogenase	Gapdh	A0A0A0MQF6,P16858	35810.1	1	4	4	4	9.09e-05	0.192	LISWYDNEYGYSNR	K	V	0.997	56	26.9	56	0	1	0	0	2	1779.8	5052340	308	321	TRUE
Serum_1	Glyceraldehyde-3-phosphate dehydrogenase	Gapdh	A0A0A0MQF6,P16858	35810.1	1	4	4	4	9.09e-05	0.192	VIHDNFGIVEGLMTTVHAITATQK	K	T	0.997	50.8	25.4	50.8	0	0	0	1	2	2595.36	2044280	161	184	TRUE
Serum_1	Glyceraldehyde-3-phosphate dehydrogenase	Gapdh	A0A0A0MQF6,P16858	35810.1	1	4	4	4	9.09e-05	0.192	VPTPNVSVVDLTCR	R	L	0.997	83	27.5	83	0	1	0	0	2	1556.81	7005770	233	246	TRUE
Serum_1	Protein AMBP	Ambp	Q07456	39030	1	4	4	5	0.000114	0.143	CIQFHYGGCK	K	G	0.997	58.6	25	58.6	0	2	0	0	2	1269.55	87645700	311	320	TRUE
Serum_1	Protein AMBP	Ambp	Q07456	39030	1	4	4	5	0.000114	0.143	EYCGVPGDGYEELIR	K	-	0.997	46.7	25.2	46.7	0	1	0	0	2	1756.78	10135800	334	348	TRUE
Serum_1	Protein AMBP	Ambp	Q07456	39030	1	4	4	5	0.000114	0.143	LWAFDAAQGK	K	C	0.997	50.1	28	50.1	0	1	0	0	2	1106.56	28002900	301	310	TRUE
Serum_1	Protein AMBP	Ambp	Q07456	39030	1	4	4	5	0.000114	0.143	TIAACNLPIVQGPCR	R	A	0.997	101	27.3	98.9	0	1	0	0	2	1669.85	73115200	282	296	TRUE
Serum_1	Carboxylesterase 3A	Ces3a	Q63880	63318.9	1	5	5	5	0.000114	0.13	GFLDVVAALR	R	W	0.997	63.6	25	63.6	0	1	0	0	2	1060.62	11344800	201	210	TRUE
Serum_1	Carboxylesterase 3A	Ces3a	Q63880	63318.9	1	5	5	5	0.000114	0.13	ILEDLNAWSEAQNFANSVACGSASPAELVQCLLQK	K	E	0.997	57.3	26.1	57.3	0	0	1	0	2	3833.85	389238	265	299	TRUE
Serum_1	Carboxylesterase 3A	Ces3a	Q63880	63318.9	1	5	5	5	0.000114	0.13	KIQEWHR	R	E	0.9	41.2	25	34	0	1	0	0	2	996.537	7222480	554	560	TRUE
Serum_1	Carboxylesterase 3A	Ces3a	Q63880	63318.9	1	5	5	5	0.000114	0.13	LQFWTETLPR	R	K	0.997	41.8	28.8	30.9	0	1	0	0	2	1290.68	16695000	544	553	TRUE
Serum_1	Carboxylesterase 3A	Ces3a	Q63880	63318.9	1	5	5	5	0.000114	0.13	VTQPEVDTPLGR	K	V	0.997	46.7	26.4	46.7	0	1	0	0	2	1311.69	10800600	34	45	TRUE
Serum_1	Q66X22-DECOY	Q66X22-DECOY	Q66X22-DECOY	18	0.983	1	1	1	2.27e-05	NaN%	GLLLEEVR	?	?	0.99	47.4	25	27.5	0	1	0	0	2	928.546	17120200	0	0	TRUE
Serum_1	Carboxypeptidase Q	Cpq	Q9WVJ3	51813.7	1	1	1	1	2.27e-05	0.0489	AIQIMYQNLQQDGLENVHLEQVR	K	I	0.997	59	26.1	59	0	0	1	0	2	2739.39	7758710	85	107	TRUE
Serum_1	Sodium/potassium-transporting ATPase subunit alpha-1	Atp1a1	Q8VDN2	112985	0.95	1	1	1	2.27e-05	0.0108	LNIPVNQVNPR	R	D	0.997	42.3	25	42.3	0	1	0	0	2	1263.72	8071230	648	658	TRUE
Serum_1	Protein Ighv1-19	Ighv1-19	A0A075B5U5,A0A0A6YWX0	12913.7	0.95	1	1	1	2.27e-05	0.302	ASGYTFTDYYMNWVK	K	Q	0.997	87.8	25.8	87.8	0	2	0	0	2	1845.82	52946700	43	57	FALSE	P06330
Serum_1	Protein Ighv1-19	Ighv1-19	A0A075B5U5,A0A0A6YWX0	12913.7	0.95	1	1	1	2.27e-05	0.302	SLEWIGVINPYNGGTSYNQK	K	F	0.997	42.5	27.7	42.5	0	1	0	0	2	2240.1	7949470	63	82	TRUE
Serum_1	Protein Vmn2r14	Vmn2r14	E9Q759	96187.1	0.95	1	1	1	2.27e-05	0.0106	LSTNSGTPR	K	V	0.997	47.4	28.2	0	0	1	0	0	2	933.464	20948800	153	161	TRUE
Serum_1	14-3-3 protein zeta/delta	Ywhaz	P63101	27771.9	1	3	3	3	6.82e-05	0.212	DICNDVLSLLEK	R	F	0.997	65.1	29.1	64.7	0	1	0	0	2	1418.72	2887790	92	103	TRUE
Serum_1	14-3-3 protein zeta/delta	Ywhaz	P63101	27771.9	1	3	3	3	6.82e-05	0.212	GIVDQSQQAYQEAFEISKK	K	E	0.997	74.6	28	74.6	0	0	1	0	2	2169.08	6002320	140	158	TRUE
Serum_1	14-3-3 protein zeta/delta	Ywhaz	P63101	27771.9	1	3	3	3	6.82e-05	0.212	LAEQAER	K	Y	0.9	53	26.5	21.7	0	1	0	0	2	816.421	2706150	12	18	FALSE	P68510,P62259,F6YY69,F6VW30
Serum_1	14-3-3 protein zeta/delta	Ywhaz	P63101	27771.9	1	3	3	3	6.82e-05	0.212	SVTEQGAELSNEER	K	N	0.997	70.3	27.7	70.3	0	1	0	0	2	1548.71	9463480	28	41	TRUE
Serum_1	Inter-alpha-trypsin inhibitor heavy chain H1	Itih1	Q61702	101069	1	21	27	28	0.000636	0.284	AQGSHPELSSPASILIMLTDGEPTEGETDR	K	S	0.997	43.8	26.7	43.8	0	0	1	0	2	3139.47	12241100	381	410	TRUE
Serum_1	Inter-alpha-trypsin inhibitor heavy chain H1	Itih1	Q61702	101069	1	21	27	28	0.000636	0.284	ATCLVDEEEMKK	R	L	0.997	43.4	26.9	43.4	0	1	0	0	2	1452.67	23528900	535	546	TRUE
Serum_1	Inter-alpha-trypsin inhibitor heavy chain H1	Itih1	Q61702	101069	1	21	27	28	0.000636	0.284	DKLCDLLVANNYFTHFFAPK	R	N	0.994	73	28	9.9	0	0	1	1	2	2414.19	15534000	262	281	TRUE
Serum_1	Inter-alpha-trypsin inhibitor heavy chain H1	Itih1	Q61702	101069	1	21	27	28	0.000636	0.284	FAHYVITSQVVNNADK	R	A	0.997	57.7	28	46.6	0	0	1	0	2	1805.92	33025900	63	78	TRUE
Serum_1	Inter-alpha-trypsin inhibitor heavy chain H1	Itih1	Q61702	101069	1	21	27	28	0.000636	0.284	FAHYVITSQVVNNADKAR	R	E	0.997	60.9	26.7	60.9	0	1	0	0	2	2033.06	13355100	63	80	TRUE
Serum_1	Inter-alpha-trypsin inhibitor heavy chain H1	Itih1	Q61702	101069	1	21	27	28	0.000636	0.284	FSLAGATNLNGGLLR	R	G	0.997	62.5	26.5	23.1	0	2	0	0	2	1504.81	97329400	359	373	TRUE
Serum_1	Inter-alpha-trypsin inhibitor heavy chain H1	Itih1	Q61702	101069	1	21	27	28	0.000636	0.284	GHVLENHVER	R	L	0.997	58.4	28.6	58.4	0	1	0	0	2	1189.61	37678000	552	561	TRUE
Serum_1	Inter-alpha-trypsin inhibitor heavy chain H1	Itih1	Q61702	101069	1	21	27	28	0.000636	0.284	GSLVPASNANLQAAQDFVR	K	R	0.997	66.7	27.2	66.7	0	1	0	0	2	1958.01	14571100	339	357	TRUE
Serum_1	Inter-alpha-trypsin inhibitor heavy chain H1	Itih1	Q61702	101069	1	21	27	28	0.000636	0.284	HAVDTSVNGVSIK	R	S	0.997	84.4	26.8	81.2	0	1	0	0	2	1326.7	36840800	39	51	TRUE
Serum_1	Inter-alpha-trypsin inhibitor heavy chain H1	Itih1	Q61702	101069	1	21	27	28	0.000636	0.284	HKQYYDGSEIVVAGR	R	I	0.997	76.9	28.7	76.9	0	1	1	0	2	1721.86	51709500	497	511	TRUE
Serum_1	Inter-alpha-trypsin inhibitor heavy chain H1	Itih1	Q61702	101069	1	21	27	28	0.000636	0.284	ILEDMRPVDNFDLVLFGSK	K	V	0.997	52.8	26.8	52.8	0	1	0	0	2	2208.14	11775100	315	333	TRUE
Serum_1	Inter-alpha-trypsin inhibitor heavy chain H1	Itih1	Q61702	101069	1	21	27	28	0.000636	0.284	KAAVLGESAGLVR	R	A	0.997	44.8	25	37.5	0	0	1	0	2	1270.75	41727900	122	134	TRUE
Serum_1	Inter-alpha-trypsin inhibitor heavy chain H1	Itih1	Q61702	101069	1	21	27	28	0.000636	0.284	LCDLLVANNYFTHFFAPK	K	N	0.997	50.9	27.9	50.9	0	0	1	0	2	2170.08	34381000	264	281	TRUE
Serum_1	Inter-alpha-trypsin inhibitor heavy chain H1	Itih1	Q61702	101069	1	21	27	28	0.000636	0.284	LDAQASFLSEELAAQTIK	K	K	0.997	56.9	27.1	56.9	0	1	0	0	2	1935.01	12292400	202	219	TRUE
Serum_1	Inter-alpha-trypsin inhibitor heavy chain H1	Itih1	Q61702	101069	1	21	27	28	0.000636	0.284	LDAQASFLSEELAAQTIKK	K	S	0.997	86.6	25.3	86.6	0	1	1	0	2	2063.1	47936100	202	220	TRUE
Serum_1	Inter-alpha-trypsin inhibitor heavy chain H1	Itih1	Q61702	101069	1	21	27	28	0.000636	0.284	LMQYDITIK	R	V	0.997	58.9	27.2	53.7	0	1	0	0	2	1140.6	11752900	169	177	TRUE
Serum_1	Inter-alpha-trypsin inhibitor heavy chain H1	Itih1	Q61702	101069	1	21	27	28	0.000636	0.284	LWAYLTIQELLAK	R	R	0.997	42.4	25	42.4	0	1	0	0	2	1561.9	14370400	562	574	TRUE
Serum_1	Inter-alpha-trypsin inhibitor heavy chain H1	Itih1	Q61702	101069	1	21	27	28	0.000636	0.284	MSLDYHFVTPLTSLTIR	K	G	0.997	83.2	26.7	83.2	0	0	2	0	2	1994.04	19328700	593	609	TRUE
Serum_1	Inter-alpha-trypsin inhibitor heavy chain H1	Itih1	Q61702	101069	1	21	27	28	0.000636	0.284	RFSLAGATNLNGGLLR	R	G	0.997	65.5	25	59.2	0	0	2	0	2	1659.93	15534200	358	373	TRUE
Serum_1	Inter-alpha-trypsin inhibitor heavy chain H1	Itih1	Q61702	101069	1	21	27	28	0.000636	0.284	RLMQYDITIK	R	V	0.997	42.5	25.3	21.6	0	1	0	0	2	1280.7	16899200	168	177	TRUE
Serum_1	Inter-alpha-trypsin inhibitor heavy chain H1	Itih1	Q61702	101069	1	21	27	28	0.000636	0.284	TAFISDFAITSDGK	K	A	0.997	74.3	27.3	74.3	0	2	0	0	2	1472.73	32246500	91	104	TRUE
Serum_1	Inter-alpha trypsin inhibitor, heavy chain 2	Itih2	G3X977,Q61703	105930	1	17	20	26	0.000591	0.249	AHVSFKPTVAQQR	K	K	0.997	49.2	26.2	49.2	0	1	0	0	2	1468.8	31030300	247	259	TRUE
Serum_1	Inter-alpha trypsin inhibitor, heavy chain 2	Itih2	G3X977,Q61703	105930	1	17	20	26	0.000591	0.249	ALYSQAR	R	A	0.9	43.1	26.5	31.1	0	1	0	0	2	808.431	53255600	140	146	TRUE
Serum_1	Inter-alpha trypsin inhibitor, heavy chain 2	Itih2	G3X977,Q61703	105930	1	17	20	26	0.000591	0.249	FYNQVSTPLLR	K	N	0.997	49.3	26.4	47.3	0	1	0	0	2	1337.72	21336400	489	499	TRUE
Serum_1	Inter-alpha trypsin inhibitor, heavy chain 2	Itih2	G3X977,Q61703	105930	1	17	20	26	0.000591	0.249	HLEVNVWIIEPQGMR	K	F	0.997	72.5	27.4	71.9	0	2	2	0	2	1820.95	31283300	208	222	TRUE
Serum_1	Inter-alpha trypsin inhibitor, heavy chain 2	Itih2	G3X977,Q61703	105930	1	17	20	26	0.000591	0.249	IQPSGGTNINEALLR	K	A	0.997	83.6	25.3	83.6	0	1	0	0	2	1582.85	86957100	380	394	TRUE
Serum_1	Inter-alpha trypsin inhibitor, heavy chain 2	Itih2	G3X977,Q61703	105930	1	17	20	26	0.000591	0.249	IYGNQDTSSQLK	R	K	0.997	58.7	27.8	57.8	0	1	0	0	2	1353.66	9665620	476	487	TRUE
Serum_1	Inter-alpha trypsin inhibitor, heavy chain 2	Itih2	G3X977,Q61703	105930	1	17	20	26	0.000591	0.249	IYGNQDTSSQLKK	R	F	0.997	76	27.6	75.9	0	1	0	0	2	1481.76	37411100	476	488	TRUE
Serum_1	Inter-alpha trypsin inhibitor, heavy chain 2	Itih2	G3X977,Q61703	105930	1	17	20	26	0.000591	0.249	KLWAYLTINQLLAER	K	S	0.997	56	25	56	0	1	1	0	2	1832.04	33160700	582	596	TRUE
Serum_1	Inter-alpha trypsin inhibitor, heavy chain 2	Itih2	G3X977,Q61703	105930	1	17	20	26	0.000591	0.249	LVNNSPLPQSVVFDVQIPK	K	G	0.997	75.6	25	75.6	0	2	0	0	2	2094.16	72155400	94	112	TRUE
Serum_1	Inter-alpha trypsin inhibitor, heavy chain 2	Itih2	G3X977,Q61703	105930	1	17	20	26	0.000591	0.249	LWAYLTINQLLAER	K	S	0.997	75.2	25	75.2	0	3	0	0	2	1703.95	26318600	583	596	TRUE
Serum_1	Inter-alpha trypsin inhibitor, heavy chain 2	Itih2	G3X977,Q61703	105930	1	17	20	26	0.000591	0.249	NDLVSATK	R	T	0.99	48.7	27.8	44.6	0	1	0	0	2	847.452	31101700	360	367	TRUE
Serum_1	Inter-alpha trypsin inhibitor, heavy chain 2	Itih2	G3X977,Q61703	105930	1	17	20	26	0.000591	0.249	NVQFNYPQASVTDVTQNNFHNYFGGSEIVVAGK	R	F	0.997	45.4	26.3	13.4	0	0	1	0	2	3646.71	8100900	500	532	TRUE
Serum_1	Inter-alpha trypsin inhibitor, heavy chain 2	Itih2	G3X977,Q61703	105930	1	17	20	26	0.000591	0.249	TILDDLRTDDQFSVVDFNHNVR	K	T	0.997	48	27.3	48	0	0	1	0	2	2619.28	42151600	335	356	TRUE
Serum_1	Inter-alpha trypsin inhibitor, heavy chain 2	Itih2	G3X977,Q61703	105930	1	17	20	26	0.000591	0.249	TILQMSLDHHIVTPLTAMVIENDAGDER	K	M	0.997	56	26.5	22.6	0	0	1	1	2	3120.53	170582000	611	638	TRUE
Serum_1	Inter-alpha trypsin inhibitor, heavy chain 2	Itih2	G3X977,Q61703	105930	1	17	20	26	0.000591	0.249	TLDMENFNTEVNIPPGAK	R	V	0.997	106	27.8	106	0	2	0	0	2	1989.96	10624100	159	176	TRUE
Serum_1	Inter-alpha trypsin inhibitor, heavy chain 2	Itih2	G3X977,Q61703	105930	1	17	20	26	0.000591	0.249	VATTTIQSK	R	L	0.997	41	25	33.9	0	1	0	0	2	948.536	103321000	85	93	TRUE
Serum_1	Inter-alpha trypsin inhibitor, heavy chain 2	Itih2	G3X977,Q61703	105930	1	17	20	26	0.000591	0.249	VQFELHYQEVK	K	W	0.997	53.1	28.8	46	0	1	0	0	2	1419.73	50549600	177	187	TRUE
Serum_1	Inter-alpha-trypsin inhibitor heavy chain H3	Itih3	Q61704	99359.8	1	8	10	10	0.000227	0.15	KGHVSFKPSLDQQR	K	S	0.997	65.5	26.6	65.5	0	1	0	0	2	1626.87	12714900	221	234	TRUE
Serum_1	Inter-alpha-trypsin inhibitor heavy chain H3	Itih3	Q61704	99359.8	1	8	10	10	0.000227	0.15	LWAYLTIEQLLEK	R	R	0.997	70	25	70	0	1	0	0	2	1619.9	3758750	557	569	TRUE
Serum_1	Inter-alpha-trypsin inhibitor heavy chain H3	Itih3	Q61704	99359.8	1	8	10	10	0.000227	0.15	NIHDQSMTNINDGLLK	K	G	0.997	61.7	27.7	61.7	0	0	1	0	2	1812.89	17793100	353	368	TRUE
Serum_1	Inter-alpha-trypsin inhibitor heavy chain H3	Itih3	Q61704	99359.8	1	8	10	10	0.000227	0.15	NSYPHFYDGSEIVVAGR	R	L	0.997	54.8	28	54.8	0	1	1	0	2	1910.9	30556900	490	506	TRUE
Serum_1	Inter-alpha-trypsin inhibitor heavy chain H3	Itih3	Q61704	99359.8	1	8	10	10	0.000227	0.15	SCPTCTDSLLNGDFTIVYDVNR	R	E	0.997	108	25.5	108	0	1	0	0	2	2547.15	7731270	235	256	TRUE
Serum_1	Inter-alpha-trypsin inhibitor heavy chain H3	Itih3	Q61704	99359.8	1	8	10	10	0.000227	0.15	SLPEGVVDGIEVYSTK	R	I	0.997	45	27.4	45	0	1	0	0	2	1692.87	13973100	34	49	TRUE
Serum_1	Inter-alpha-trypsin inhibitor heavy chain H3	Itih3	Q61704	99359.8	1	8	10	10	0.000227	0.15	STSIIIMLTDGDANTGESRPEK	R	I	0.997	69.4	27.9	69.4	0	1	1	0	2	2335.14	67222400	386	407	TRUE
Serum_1	Inter-alpha-trypsin inhibitor heavy chain H3	Itih3	Q61704	99359.8	1	8	10	10	0.000227	0.15	VTFELTYEELLKR	K	N	0.997	46.5	25.2	46.5	0	0	1	0	2	1640.89	5139620	150	162	TRUE
Serum_1	Beta-2-microglobulin	B2m	P01887	13779.1	1	1	1	1	2.27e-05	0.084	VEMSDMSFSK	K	D	0.997	45.8	25	45.8	0	1	0	0	2	1160.5	14952100	69	78	TRUE
Serum_1	Coagulation factor X	F10	O88947,Q3U3V1	54018.3	1	2	2	2	4.55e-05	0.052	LEDACQGDSGGPHVTR	K	F	0.997	100	25	100	0	1	0	0	2	1698.75	3252350	408	423	TRUE
Serum_1	Coagulation factor X	F10	O88947,Q3U3V1	54018.3	1	2	2	2	4.55e-05	0.052	MLEVPYVDR	K	N	0.997	51.6	28.6	45.5	0	1	0	0	2	1121.57	11129600	376	384	TRUE
Serum_1	Alpha-1-antitrypsin 1-3	Serpina1c	A0A0R4J0X5	45855.5	1	7	9	15	0.000341	0.615	AVLTMDETGTEAAAATVLLAVPYSMPPIVR	K	F	0.997	81.9	25	81.9	0	3	4	0	2	3087.61	43233800	355	384	TRUE
Serum_1	Alpha-1-antitrypsin 1-3	Serpina1c	A0A0R4J0X5	45855.5	1	7	9	15	0.000341	0.615	DQSPASHEIATNLGDFAISLYR	K	E	0.997	77.7	27.6	77.7	0	1	1	0	2	2405.17	55556800	36	57	FALSE	Q00898,P07758,A0A0A0MQA3,P22599
Serum_1	Alpha-1-antitrypsin 1-3	Serpina1c	A0A0R4J0X5	45855.5	1	7	9	15	0.000341	0.615	FDHPFLFIIFEEHTQSPLFVGK	R	V	0.997	52	26.1	0	0	0	1	0	2	2648.36	4617780	385	406	FALSE	Q00897,P22599
Serum_1	Alpha-1-antitrypsin 1-3	Serpina1c	A0A0R4J0X5	45855.5	1	7	9	15	0.000341	0.615	FLEEAKNHYQAEVFSVNFAESEEAK	K	K	0.997	72	27	72	0	0	1	0	2	2916.37	61908600	148	172	FALSE	Q00898,Q00897,P07758,A0A0A0MQA3,P22599
Serum_1	Alpha-1-antitrypsin 1-3	Serpina1c	A0A0R4J0X5	45855.5	1	7	9	15	0.000341	0.615	IFNNGADLSGITEENAPLK	R	L	0.997	106	27.9	106	0	8	2	0	2	2003.01	322443000	329	347	FALSE	Q00897,P07758,A0A0A0MQA3,P22599
Serum_1	Alpha-1-antitrypsin 1-3	Serpina1c	A0A0R4J0X5	45855.5	1	7	9	15	0.000341	0.615	IFNNGADLSGITEENAPLKLSQAVHK	R	A	0.997	42.2	25	42.2	0	0	1	0	2	2766.44	19254500	329	354	TRUE	P07758,A0A0A0MQA3
Serum_1	Alpha-1-antitrypsin 1-3	Serpina1c	A0A0R4J0X5	45855.5	1	7	9	15	0.000341	0.615	KLDQDTVFALANYILFK	K	G	0.997	80.8	25	80.8	0	2	2	0	2	1999.09	98502400	193	209	FALSE	Q00897,P07758,A0A0A0MQA3
Serum_1	Alpha-1-antitrypsin 1-3	Serpina1c	A0A0R4J0X5	45855.5	1	7	9	15	0.000341	0.615	KVINDFVEK	K	G	0.997	55.2	27.3	49.4	0	2	0	0	2	1092.59	29423900	173	181	FALSE	Q00898,Q00897,P07758,A0A0A0MQA3,P22599
Serum_1	Alpha-1-antitrypsin 1-3	Serpina1c	A0A0R4J0X5	45855.5	1	7	9	15	0.000341	0.615	LAQIHFPR	R	L	0.99	51.5	25	41.9	0	1	0	0	2	981.563	63447700	301	308	TRUE	P07758,A0A0A0MQA3
Serum_1	Alpha-1-antitrypsin 1-3	Serpina1c	A0A0R4J0X5	45855.5	1	7	9	15	0.000341	0.615	LDQDTVFALANYILFK	K	G	0.997	97	26.5	97	0	2	1	0	2	1871	13529700	194	209	FALSE	Q00897,P07758,A0A0A0MQA3
Serum_1	Alpha-1-antitrypsin 1-3	Serpina1c	A0A0R4J0X5	45855.5	1	7	9	15	0.000341	0.615	LSISGEYNLK	R	T	0.997	52.8	25.9	41.8	0	2	0	0	2	1123.6	79212400	309	318	TRUE	P07758,A0A0A0MQA3
Serum_1	Alpha-1-antitrypsin 1-3	Serpina1c	A0A0R4J0X5	45855.5	1	7	9	15	0.000341	0.615	LVEKFLEEAK	K	N	0.997	53.7	25	53.7	0	1	0	0	2	1205.68	9248310	144	153	FALSE	Q00898,Q00897,P07758,A0A0A0MQA3,P22599
Serum_1	Alpha-1-antitrypsin 1-3	Serpina1c	A0A0R4J0X5	45855.5	1	7	9	15	0.000341	0.615	MQHLEQTLSK	K	E	0.997	55.5	26.4	55.5	0	1	0	0	2	1214.62	115287000	278	287	TRUE	P07758,A0A0A0MQA3
Serum_1	Alpha-1-antitrypsin 1-3	Serpina1c	A0A0R4J0X5	45855.5	1	7	9	15	0.000341	0.615	NHYQAEVFSVNFAESEEAK	K	K	0.997	102	26.8	102	0	5	3	0	2	2199	110653000	154	172	FALSE	Q00898,Q00897,P07758,A0A0A0MQA3,P22599
Serum_1	Alpha-1-antitrypsin 1-3	Serpina1c	A0A0R4J0X5	45855.5	1	7	9	15	0.000341	0.615	NHYQAEVFSVNFAESEEAKK	K	V	0.997	110	27.8	110	0	1	7	2	2	2327.09	631598000	154	173	FALSE	Q00898,Q00897,P07758,A0A0A0MQA3,P22599
Serum_1	Alpha-1-antitrypsin 1-3	Serpina1c	A0A0R4J0X5	45855.5	1	7	9	15	0.000341	0.615	RLAQIHFPR	R	L	0.997	41.2	25	41.2	0	1	0	0	2	1137.66	20349500	300	308	TRUE	P07758,A0A0A0MQA3
Serum_1	Alpha-1-antitrypsin 1-3	Serpina1c	A0A0R4J0X5	45855.5	1	7	9	15	0.000341	0.615	SFQHLLQTLNRPDSELQLSTGNGLFVNNDLK	K	L	0.997	53.2	25	53.2	0	0	1	3	2	3498.8	699691000	113	143	FALSE	Q00897,P07758,A0A0A0MQA3,P22599
Serum_1	Alpha-1-antitrypsin 1-3	Serpina1c	A0A0R4J0X5	45855.5	1	7	9	15	0.000341	0.615	TLMSPLGITR	K	I	0.997	54.2	26.8	33.1	0	3	0	0	2	1088.61	90928500	319	328	FALSE	Q00897,P07758,A0A0A0MQA3,P22599
Serum_1	Alpha-1-antitrypsin 1-3	Serpina1c	A0A0R4J0X5	45855.5	1	7	9	15	0.000341	0.615	VINDFVEK	K	G	0.99	44.7	25.9	32.6	0	2	0	0	2	963.515	570783000	174	181	FALSE	Q00898,Q00897,P07758,A0A0A0MQA3,P22599
Serum_1	Alpha-1-antitrypsin 1-3	Serpina1c	A0A0R4J0X5	45855.5	1	7	9	15	0.000341	0.615	VINDFVEKGTQGK	K	I	0.997	69.9	26.7	69.9	0	1	1	0	2	1434.76	61697500	174	186	FALSE	Q00898,Q00897,P07758,A0A0A0MQA3,P22599
Serum_1	Alpha-1-antitrypsin 1-3	Serpina1c	A0A0R4J0X5	45855.5	1	7	9	15	0.000341	0.615	WKKPFDPENTEEAEFHVDESTTVK	K	V	0.997	54	27.8	54	0	0	1	1	2	2863.34	94586400	212	235	TRUE	P07758,A0A0A0MQA3
Serum_1	Interleukin-1 receptor accessory protein	Il1rap	Q61730	65741.1	1	1	1	1	2.27e-05	0.0193	NTKGEAEQAAK	R	V	0.997	54.3	28.4	44.1	0	1	0	0	2	1146.58	4569410	336	346	TRUE
Serum_1	Adenylyl cyclase-associated protein 1	Cap1	P40124	51565.1	1	1	1	1	2.27e-05	0.0401	LSDLLAPISEQIQEVITFR	K	E	0.997	55.6	25	52.1	0	1	0	0	2	2172.19	2427260	100	118	TRUE
Serum_1	Leukocyte surface antigen CD47	Cd47	Q61735	33098.9	1	1	2	2	4.55e-05	0.0462	ISVSDLINGIASLK	K	M	0.997	71.1	25	66.3	0	2	0	0	2	1430.81	6249890	86	99	TRUE
Serum_1	Integrin alpha-6	Itga6	Q61739	122163	0.95	1	1	1	2.27e-05	0.0137	LIATFPDTLTYSAYR	K	E	0.997	81.9	27.4	81.9	0	1	0	0	2	1731.9	27796700	700	714	TRUE
Serum_1	Reelin	Reln	Q60841	387491	1	2	2	2	4.55e-05	0.00809	ELDFMSFLEPQIISIDLPR	R	E	0.997	56.5	26.5	56.5	0	1	0	0	2	2263.17	479366	1549	1567	TRUE
Serum_1	Reelin	Reln	Q60841	387491	1	2	2	2	4.55e-05	0.00809	ILVSDTFNK	R	W	0.997	41	26.3	31.5	0	1	0	0	2	1036.57	18831500	2430	2438	TRUE
Serum_1	Elongation factor 1-alpha 1	Eef1a1	P10126	50114.2	0.95	1	1	1	2.27e-05	0.0238	IGGIGTVPVGR	K	V	0.997	61.8	25	56.2	0	1	0	0	2	1025.61	17751000	256	266	TRUE
Serum_1	Complement factor D	Cfd	P03953	28055.5	1	2	2	2	4.55e-05	0.1	DTCRGDSGSPLVCGDAVEGVVTWGSR	R	V	0.997	52.8	25.5	52.8	0	0	1	0	2	2737.23	30962900	203	228	TRUE
Serum_1	Complement factor D	Cfd	P03953	28055.5	1	2	2	2	4.55e-05	0.1	GDSGSPLVCGDAVEGVVTWGSR	R	V	0.997	90.7	27.3	90.7	0	1	0	0	2	2205.02	9513860	207	228	TRUE
Serum_1	CD81 antigen (Fragment)	Cd81	A0A140LJL0,P35762	25815	0.95	1	1	1	2.27e-05	0.19	TFHETLNCCGSNALTTLTTTILR	K	N	0.997	57.2	27.9	57.2	0	0	1	0	2	2624.28	7328580	149	171	TRUE
Serum_1	Angiotensin-converting enzyme	Ace	P09470	150922	1	2	2	2	4.55e-05	0.0252	ALLEYFQPVSQWLEEQNQR	K	N	0.997	56.2	27.8	56.2	0	1	0	0	2	2378.18	2505240	603	621	TRUE
Serum_1	Angiotensin-converting enzyme	Ace	P09470	150922	1	2	2	2	4.55e-05	0.0252	IAFLPFGYLVDQWR	K	W	0.997	41.4	25.8	41.4	0	1	0	0	2	1724.92	2132850	467	480	TRUE
Serum_1	Beta-globin	Hbbt1	A8DUK4	15748.1	1	11	23	31	0.000704	0.776	GTFASLSELHCDK	K	L	0.997	47.7	27.7	47.7	0	1	1	0	2	1464.68	154709000	84	96	TRUE
Serum_1	Beta-globin	Hbbt1	A8DUK4	15748.1	1	11	23	31	0.000704	0.776	KVITAFNDGLNHLDSLK	K	G	0.997	94.8	26.1	94.8	0	0	2	0	2	1885.02	380397000	67	83	TRUE
Serum_1	Beta-globin	Hbbt1	A8DUK4	15748.1	1	11	23	31	0.000704	0.776	LLGNMIVIVLGHHLGK	R	D	0.997	64.2	25	64.2	0	1	1	1	2	1714.02	77215900	106	121	TRUE
Serum_1	Beta-globin	Hbbt1	A8DUK4	15748.1	1	11	23	31	0.000704	0.776	LLGNMIVIVLGHHLGKDFTPAAQAAFQK	R	V	0.997	50.7	25	50.7	0	0	0	0	2	2989.64	12166600	106	133	TRUE
Serum_1	Beta-globin	Hbbt1	A8DUK4	15748.1	1	11	23	31	0.000704	0.776	LLVVYPWTQR	R	Y	0.997	61.4	25	61	0	2	0	0	2	1274.73	1584280000	32	41	TRUE
Serum_1	Beta-globin	Hbbt1	A8DUK4	15748.1	1	11	23	31	0.000704	0.776	VITAFNDGLNHLDSLK	K	G	0.997	99.3	26.3	99.3	0	2	4	0	2	1756.92	173122000	68	83	TRUE
Serum_1	Beta-globin	Hbbt1	A8DUK4	15748.1	1	11	23	31	0.000704	0.776	VITAFNDGLNHLDSLKGTFASLSELHCDK	K	L	0.997	43.4	27.1	43.4	0	0	0	0	2	3202.58	6448750	68	96	TRUE
Serum_1	Beta-globin	Hbbt1	A8DUK4	15748.1	1	11	23	31	0.000704	0.776	VNADEVGGEALGR	K	L	0.997	83.6	26.4	83.6	0	3	0	0	2	1286.63	52956200	19	31	TRUE
Serum_1	Beta-globin	Hbbt1	A8DUK4	15748.1	1	11	23	31	0.000704	0.776	VVAGVAAALAHK	K	Y	0.997	62.7	25	62.7	0	1	0	0	2	1106.67	162928000	134	145	TRUE
Serum_1	Beta-globin	Hbbt1	A8DUK4	15748.1	1	11	23	31	0.000704	0.776	VVAGVAAALAHKYH	K	-	0.997	92.3	25	92.3	0	1	1	0	2	1406.79	80182400	134	147	TRUE
Serum_1	Beta-globin	Hbbt1	A8DUK4	15748.1	1	11	23	31	0.000704	0.776	YFDSFGDLSSASAIMGNAK	R	V	0.997	93.1	25.9	93.1	0	7	1	0	2	1996.9	240450000	42	60	TRUE
Serum_1	Glycoprotein Ib, beta polypeptide	Gp1bb	B2RR03,P56400	21764.3	0.95	1	1	1	2.27e-05	0.0514	LLPYVAEDELR	R	A	0.997	50.2	27.2	50.2	0	1	0	0	2	1317.7	57403100	128	138	TRUE
Serum_1	Prothrombin	F2	P19221	70268.9	1	18	27	29	0.000659	0.356	DNLSPPLGQCLTER	K	G	0.997	48.5	28.2	48.5	0	1	0	0	2	1599.78	11233800	206	219	TRUE
Serum_1	Prothrombin	F2	P19221	70268.9	1	18	27	29	0.000659	0.356	DTTEKELLDSYIDGR	K	I	0.997	70.6	27.9	70.6	0	1	1	0	2	1754.84	29119800	346	360	TRUE
Serum_1	Prothrombin	F2	P19221	70268.9	1	18	27	29	0.000659	0.356	ETFMDCLEGR	R	C	0.997	49.8	25	49.8	0	1	0	0	2	1257.52	33305100	99	108	TRUE
Serum_1	Prothrombin	F2	P19221	70268.9	1	18	27	29	0.000659	0.356	ETWTTNINEIQPSVLQVVNLPIVERPVCK	R	A	0.997	42.7	25	42.7	0	0	2	0	2	3376.79	74939900	506	534	TRUE
Serum_1	Prothrombin	F2	P19221	70268.9	1	18	27	29	0.000659	0.356	GIAPWQVMLFR	K	K	0.997	50	27.1	50	0	3	0	0	2	1317.71	55042700	370	380	TRUE
Serum_1	Prothrombin	F2	P19221	70268.9	1	18	27	29	0.000659	0.356	GKYGFYTHVFR	K	L	0.997	51.9	28.8	49.8	0	0	1	0	2	1374.7	16631600	595	605	TRUE
Serum_1	Prothrombin	F2	P19221	70268.9	1	18	27	29	0.000659	0.356	IVEGWDAEK	R	G	0.997	59	28.5	42.7	0	1	0	0	2	1046.52	44830500	361	369	TRUE
Serum_1	Prothrombin	F2	P19221	70268.9	1	18	27	29	0.000659	0.356	IVEGWDAEKGIAPWQVMLFR	R	K	0.997	70.4	25.5	70.4	0	1	2	0	2	2345.21	50551200	361	380	TRUE
Serum_1	Prothrombin	F2	P19221	70268.9	1	18	27	29	0.000659	0.356	KSPQELLCGASLISDR	R	W	0.997	83.6	28.2	83.6	0	1	1	0	2	1773.92	27010300	381	396	TRUE
Serum_1	Prothrombin	F2	P19221	70268.9	1	18	27	29	0.000659	0.356	LYQGNLAVTTLGSPCLPWNSLPAK	R	T	0.997	50	25	50	0	1	1	0	2	2600.35	22448000	222	245	TRUE
Serum_1	Prothrombin	F2	P19221	70268.9	1	18	27	29	0.000659	0.356	NPDSSTTGPWCYTTDPTVR	R	R	0.997	70	25	70	0	1	0	0	2	2154.94	20191300	160	178	TRUE
Serum_1	Prothrombin	F2	P19221	70268.9	1	18	27	29	0.000659	0.356	QTVTSLLR	K	A	0.99	53.1	25	53.1	0	1	0	0	2	917.542	14140200	484	491	TRUE
Serum_1	Prothrombin	F2	P19221	70268.9	1	18	27	29	0.000659	0.356	SPQELLCGASLISDR	K	W	0.997	88.2	28.1	88.2	0	1	0	0	2	1645.82	73270800	382	396	TRUE
Serum_1	Prothrombin	F2	P19221	70268.9	1	18	27	29	0.000659	0.356	TFGLGEADCGLRPLFEK	K	K	0.997	67.2	28.4	67.2	0	1	0	0	2	1909.95	41761900	325	341	TRUE
Serum_1	Prothrombin	F2	P19221	70268.9	1	18	27	29	0.000659	0.356	TTDAEFHTFFNEK	R	T	0.997	61.5	25.1	61.5	0	2	0	0	2	1586.71	20802500	312	324	TRUE
Serum_1	Prothrombin	F2	P19221	70268.9	1	18	27	29	0.000659	0.356	WYQMGIVSWGEGCDRK	R	G	0.997	74.1	25.9	74.1	0	2	1	0	2	1971.88	24298100	579	594	TRUE
Serum_1	Prothrombin	F2	P19221	70268.9	1	18	27	29	0.000659	0.356	YGFYTHVFR	K	L	0.997	69	28.3	69	0	1	0	0	2	1189.58	31056700	597	605	TRUE
Serum_1	Prothrombin	F2	P19221	70268.9	1	18	27	29	0.000659	0.356	YTVCDSVR	K	K	0.99	46.7	25	46.7	0	1	0	0	2	999.456	47563900	88	95	TRUE
Serum_1	(P00761) Trypsin precursor (EC 3.4.21.4)	(P00761) Trypsin precursor (EC 3.4.21.4)	cRAP1-13	24409.3	1	4	6	6	0.000136	0.251	IITHPNFNGNTLDNDIMLIK	K	L	0.997	66.4	26.5	66.4	0	0	3	0	2	2299.18	100721000	78	97	TRUE
Serum_1	(P00761) Trypsin precursor (EC 3.4.21.4)	(P00761) Trypsin precursor (EC 3.4.21.4)	cRAP1-13	24409.3	1	4	6	6	0.000136	0.251	LGEHNIDVLEGNEQFINAAK	R	I	0.997	59.1	28.2	50.4	0	1	0	0	2	2211.1	8893800	58	77	TRUE
Serum_1	(P00761) Trypsin precursor (EC 3.4.21.4)	(P00761) Trypsin precursor (EC 3.4.21.4)	cRAP1-13	24409.3	1	4	6	6	0.000136	0.251	LSSPATLNSR	K	V	0.997	43.4	26.8	29.8	0	1	0	0	2	1045.56	127151000	98	107	TRUE
Serum_1	(P00761) Trypsin precursor (EC 3.4.21.4)	(P00761) Trypsin precursor (EC 3.4.21.4)	cRAP1-13	24409.3	1	4	6	6	0.000136	0.251	VATVSLPR	R	S	0.99	42.4	25	28.6	0	1	0	0	2	842.509	788928000	108	115	TRUE
Serum_1	Chemokine (C-X-C motif) ligand 7, isoform CRA_b	Ppbp	Q9EQI5	12252	1	1	1	1	2.27e-05	0.106	TCLDPNAPGVKR	K	I	0.997	51.6	27.1	51.6	0	1	0	0	2	1327.68	90750600	93	104	TRUE
Serum_1	Apolipoprotein B-100	Apob	E9Q414	509438	1	29	31	32	0.000727	0.0948	AALTEVSLGSIYQAMILGADSK	R	N	0.997	72	26.4	72	0	1	0	0	2	2238.17	2297670	1703	1724	TRUE
Serum_1	Apolipoprotein B-100	Apob	E9Q414	509438	1	29	31	32	0.000727	0.0948	ALREEYFDPSMVGWTVK	K	Y	0.997	46.9	27.7	46.9	0	0	1	0	2	2027.99	5731320	4323	4339	TRUE
Serum_1	Apolipoprotein B-100	Apob	E9Q414	509438	1	29	31	32	0.000727	0.0948	ATLYALSHAVNSYFDVDHSR	R	S	0.997	52.8	27.9	52.8	0	0	1	0	2	2266.09	21267100	440	459	TRUE
Serum_1	Apolipoprotein B-100	Apob	E9Q414	509438	1	29	31	32	0.000727	0.0948	DLDVVNIPLAR	R	L	0.997	47.1	25	47.1	0	1	0	0	2	1224.69	10897200	2689	2699	TRUE
Serum_1	Apolipoprotein B-100	Apob	E9Q414	509438	1	29	31	32	0.000727	0.0948	FFLPDFK	K	G	0.9	47.4	26	47.4	0	1	0	0	2	913.482	5860230	3310	3316	TRUE
Serum_1	Apolipoprotein B-100	Apob	E9Q414	509438	1	29	31	32	0.000727	0.0948	FSLESLTSYFSIESFTK	K	G	0.997	57.5	28.5	57.5	0	1	0	0	2	1985.97	874258	3476	3492	TRUE
Serum_1	Apolipoprotein B-100	Apob	E9Q414	509438	1	29	31	32	0.000727	0.0948	GFEPTLEALFGK	K	Q	0.997	52.8	26.9	52.1	0	1	0	0	2	1308.68	6741860	696	707	TRUE
Serum_1	Apolipoprotein B-100	Apob	E9Q414	509438	1	29	31	32	0.000727	0.0948	GMISLLEAMR	R	G	0.997	50.7	27.6	41.9	0	1	0	0	2	1120.59	11391400	2086	2095	TRUE
Serum_1	Apolipoprotein B-100	Apob	E9Q414	509438	1	29	31	32	0.000727	0.0948	IAQLLQWEQSEQVK	K	N	0.997	40.8	27	38.7	0	1	0	0	2	1699.9	9736130	577	590	TRUE
Serum_1	Apolipoprotein B-100	Apob	E9Q414	509438	1	29	31	32	0.000727	0.0948	INIDIPLPLGGK	K	S	0.997	42.7	25	42.7	0	1	0	0	2	1249.75	8225330	1294	1305	TRUE
Serum_1	Apolipoprotein B-100	Apob	E9Q414	509438	1	29	31	32	0.000727	0.0948	ITDNDVLIAIDSAK	R	I	0.997	90.6	27.3	90.6	0	1	0	0	2	1487.8	23767400	2150	2163	TRUE
Serum_1	Apolipoprotein B-100	Apob	E9Q414	509438	1	29	31	32	0.000727	0.0948	KGTVPTEMSTER	R	N	0.997	58.1	28.2	58.1	0	1	0	0	2	1335.66	2450880	196	207	TRUE
Serum_1	Apolipoprotein B-100	Apob	E9Q414	509438	1	29	31	32	0.000727	0.0948	KMELEDEVR	R	T	0.997	44.1	29.6	43.7	0	1	0	0	2	1148.56	9631580	533	541	TRUE
Serum_1	Apolipoprotein B-100	Apob	E9Q414	509438	1	29	31	32	0.000727	0.0948	LAAYLLLMK	R	N	0.997	47.8	25	47.8	0	1	0	0	2	1035.63	5951750	559	567	TRUE
Serum_1	Apolipoprotein B-100	Apob	E9Q414	509438	1	29	31	32	0.000727	0.0948	LFSGSNTLHLVSTTK	K	T	0.997	87.4	25.9	81.8	0	1	1	0	2	1604.86	21267000	935	949	TRUE
Serum_1	Apolipoprotein B-100	Apob	E9Q414	509438	1	29	31	32	0.000727	0.0948	LLLSGAQTLQGIPQMVVQAIR	K	E	0.997	83.6	25	83.6	0	1	1	0	2	2236.28	5437160	798	818	TRUE
Serum_1	Apolipoprotein B-100	Apob	E9Q414	509438	1	29	31	32	0.000727	0.0948	LLVEDFK	K	T	0.9	54.2	25	41	0	1	0	0	2	863.487	12951300	2467	2473	TRUE
Serum_1	Apolipoprotein B-100	Apob	E9Q414	509438	1	29	31	32	0.000727	0.0948	LSVDQFVR	R	K	0.99	46.4	27.5	24	0	1	0	0	2	963.526	12087500	2101	2108	TRUE
Serum_1	Apolipoprotein B-100	Apob	E9Q414	509438	1	29	31	32	0.000727	0.0948	MLHEYANGLLDHR	R	V	0.997	47.9	27.8	47.9	0	0	1	0	2	1568.76	5088490	1203	1215	TRUE
Serum_1	Apolipoprotein B-100	Apob	E9Q414	509438	1	29	31	32	0.000727	0.0948	NALENSQFPTIMDFR	K	K	0.997	53.3	28.4	53.3	0	1	0	0	2	1782.85	5313950	617	631	TRUE
Serum_1	Apolipoprotein B-100	Apob	E9Q414	509438	1	29	31	32	0.000727	0.0948	NFVASHIANILNSEELYVQDLK	K	V	0.997	59	26.1	56.9	0	0	1	0	2	2517.3	6432930	591	612	TRUE
Serum_1	Apolipoprotein B-100	Apob	E9Q414	509438	1	29	31	32	0.000727	0.0948	QIDNECTGNEDHTFLILR	K	V	0.987	52.6	27.3	5.65	0	0	1	0	2	2176	8132640	473	490	TRUE
Serum_1	Apolipoprotein B-100	Apob	E9Q414	509438	1	29	31	32	0.000727	0.0948	SLPVGNTVFDLNK	K	L	0.997	76.9	27.8	76.9	0	1	0	0	2	1403.75	6728480	3795	3807	TRUE
Serum_1	Apolipoprotein B-100	Apob	E9Q414	509438	1	29	31	32	0.000727	0.0948	SPVLQDIAGYLLK	R	Q	0.997	83	25	83	0	2	0	0	2	1416.81	20722100	460	472	TRUE
Serum_1	Apolipoprotein B-100	Apob	E9Q414	509438	1	29	31	32	0.000727	0.0948	TILFDTFVNGVAPVEKR	R	L	0.997	91.2	25	91.2	0	0	1	0	2	1906.04	16312500	542	558	TRUE
Serum_1	Apolipoprotein B-100	Apob	E9Q414	509438	1	29	31	32	0.000727	0.0948	TKADHVETFLDSMCTSTLQFLEYALK	K	V	0.997	62.7	26.8	62.7	0	0	0	1	2	3048.47	984409	3869	3894	TRUE
Serum_1	Apolipoprotein B-100	Apob	E9Q414	509438	1	29	31	32	0.000727	0.0948	TQIQNIDIQQLAAEVKR	R	Q	0.997	87.3	25	87.3	0	0	1	0	2	1968.09	32312800	2270	2286	TRUE
Serum_1	Apolipoprotein B-100	Apob	E9Q414	509438	1	29	31	32	0.000727	0.0948	VELEVPQICGFIMR	K	T	0.997	58.7	28	58.3	0	1	0	0	2	1690.87	14477600	80	93	TRUE
Serum_1	Apolipoprotein B-100	Apob	E9Q414	509438	1	29	31	32	0.000727	0.0948	YSPLLLENELNAELGLSGASMK	K	L	0.997	57.9	27.2	57.9	0	1	0	0	2	2349.2	3415260	1662	1683	TRUE
Serum_1	Apolipoprotein A-IV	Apoa4	P06728	45028.7	1	22	38	57	0.0013	0.706	ALVQQLEQFR	K	Q	0.997	49.5	27	49.5	0	1	0	0	2	1231.68	769794000	317	326	TRUE
Serum_1	Apolipoprotein A-IV	Apoa4	P06728	45028.7	1	22	38	57	0.0013	0.706	ATIDQNLEDLR	K	R	0.997	56.7	28.5	54.5	0	1	0	0	2	1287.65	17425300	210	220	TRUE
Serum_1	Apolipoprotein A-IV	Apoa4	P06728	45028.7	1	22	38	57	0.0013	0.706	ENVDNLHTSMMPLATNLK	K	D	0.997	84.5	27.7	84.5	0	1	1	0	2	2027.99	24947800	170	187	TRUE
Serum_1	Apolipoprotein A-IV	Apoa4	P06728	45028.7	1	22	38	57	0.0013	0.706	KGSPDQPQALPLPEQAQEQAQEQAQEQVQPKPLES	K	-	0.997	70.7	25.8	70.7	0	0	1	0	2	3851.91	83595700	361	395	TRUE
Serum_1	Apolipoprotein A-IV	Apoa4	P06728	45028.7	1	22	38	57	0.0013	0.706	KNAEELQTK	K	V	0.997	64	29.8	56.6	0	1	0	0	2	1060.56	9287420	247	255	TRUE
Serum_1	Apolipoprotein A-IV	Apoa4	P06728	45028.7	1	22	38	57	0.0013	0.706	LGDASTYADGVHNK	K	L	0.997	112	27.1	112	0	1	0	0	2	1447.68	155552000	66	79	TRUE
Serum_1	Apolipoprotein A-IV	Apoa4	P06728	45028.7	1	22	38	57	0.0013	0.706	LNHQMEGLAFQMK	K	K	0.997	46.7	28.8	46.7	0	2	2	0	2	1546.75	143900000	234	246	TRUE
Serum_1	Apolipoprotein A-IV	Apoa4	P06728	45028.7	1	22	38	57	0.0013	0.706	LQEHLKPYAVDLQDQINTQTQEMK	K	L	0.997	99.7	27	99.7	0	2	3	1	2	2870.44	186509000	131	154	TRUE
Serum_1	Apolipoprotein A-IV	Apoa4	P06728	45028.7	1	22	38	57	0.0013	0.706	LQLTPYIQR	K	M	0.997	51.8	25	35.3	0	2	0	0	2	1131.65	197869000	155	163	TRUE
Serum_1	Apolipoprotein A-IV	Apoa4	P06728	45028.7	1	22	38	57	0.0013	0.706	LVPFVVQLSGHLAQETER	K	V	0.997	84.6	25	84.6	0	5	11	0	2	2023.1	768857000	80	97	TRUE
Serum_1	Apolipoprotein A-IV	Apoa4	P06728	45028.7	1	22	38	57	0.0013	0.706	MMPHANKVTQTFGENMQK	R	L	0.997	71.3	27.4	71.3	0	0	1	0	2	2091.98	12007400	113	130	TRUE
Serum_1	Apolipoprotein A-IV	Apoa4	P06728	45028.7	1	22	38	57	0.0013	0.706	NAEELQTK	K	V	0.99	42.2	29.6	38.4	0	1	0	0	2	932.468	52924500	248	255	TRUE
Serum_1	Apolipoprotein A-IV	Apoa4	P06728	45028.7	1	22	38	57	0.0013	0.706	NLAPLVEDVQSK	K	V	0.997	54.9	26.5	50.4	0	1	0	0	2	1312.71	22891100	266	277	TRUE
Serum_1	Apolipoprotein A-IV	Apoa4	P06728	45028.7	1	22	38	57	0.0013	0.706	NMEELKGHLTPR	R	A	0.997	67.8	26.7	67.8	0	1	2	0	2	1424.73	280463000	193	204	TRUE
Serum_1	Apolipoprotein A-IV	Apoa4	P06728	45028.7	1	22	38	57	0.0013	0.706	QQLGPNSGEVESHLSFLEK	R	S	0.997	97.2	27.6	97.2	0	1	1	0	2	2099.04	28338900	327	345	TRUE
Serum_1	Apolipoprotein A-IV	Apoa4	P06728	45028.7	1	22	38	57	0.0013	0.706	SLAPLTVGVQEK	R	L	0.997	51.1	25	51.1	0	1	0	0	2	1241.71	154982000	222	233	TRUE
Serum_1	Apolipoprotein A-IV	Apoa4	P06728	45028.7	1	22	38	57	0.0013	0.706	TDVTQQLSTLFQDK	K	L	0.997	87.4	27.9	87.4	0	4	0	0	2	1623.82	176404000	52	65	TRUE
Serum_1	Apolipoprotein A-IV	Apoa4	P06728	45028.7	1	22	38	57	0.0013	0.706	TDVTQQLSTLFQDKLGDASTYADGVHNK	K	L	0.997	61.4	27.4	61.4	0	0	1	2	2	3052.49	65137600	52	79	TRUE
Serum_1	Apolipoprotein A-IV	Apoa4	P06728	45028.7	1	22	38	57	0.0013	0.706	TVEPMGEMFNK	R	A	0.997	57.6	25	57.6	0	2	0	0	2	1282.58	99411000	306	316	TRUE
Serum_1	Apolipoprotein A-IV	Apoa4	P06728	45028.7	1	22	38	57	0.0013	0.706	VKGNTEGLQK	K	S	0.997	59.5	27.5	55.5	0	1	0	0	2	1073.6	8983450	278	287	TRUE
Serum_1	Apolipoprotein A-IV	Apoa4	P06728	45028.7	1	22	38	57	0.0013	0.706	VNSFMSTLEK	K	K	0.997	52.8	26.6	45.6	0	2	0	0	2	1171.57	61864600	351	360	TRUE
Serum_1	Apolipoprotein A-IV	Apoa4	P06728	45028.7	1	22	38	57	0.0013	0.706	VTQTFGENMQK	K	L	0.997	61.1	27.5	57.4	0	1	0	0	2	1282.61	34926200	120	130	TRUE
Serum_1	Protein Igkv2-109 (Fragment)	Igkv2-109	A0A075B5K6,P03976	12390.4	0.95	1	1	1	2.27e-05	0.108	FSSSGSGTDFTLR	R	I	0.997	87.6	25.8	86.9	0	1	0	0	2	1361.63	57563400	67	79	TRUE
Serum_1	MCG114298 (Fragment)	Ighv1-15	A0A0A6YXA5	12952.6	0.998	1	1	1	2.27e-05	0.214	ASGYTFTDYEMHWVK	K	Q	0.997	42.2	25.2	42.2	0	0	1	0	2	1834.81	12228000	43	57	TRUE
Serum_1	MCG114298 (Fragment)	Ighv1-15	A0A0A6YXA5	12952.6	0.998	1	1	1	2.27e-05	0.214	SSSTAYMELR	K	S	0.997	68	25.1	0	0	2	0	0	2	1144.53	133511000	94	103	FALSE	A0A0A6YWK5,A0A075B5U7,A0A0A6YXN4,A0A0A6YVW3,A0A075B5Y4,A0A075B5V2
Serum_1	Protein Ighg3 (Fragment)	Ighg3	A0A075B5P5,P03987	43928.6	1	10	14	19	0.000432	0.467	AQTPQVYTIPPPR	R	E	0.997	67.2	25.9	67.2	0	4	0	0	2	1467.8	165207000	225	237	TRUE
Serum_1	Protein Ighg3 (Fragment)	Ighg3	A0A075B5P5,P03987	43928.6	1	10	14	19	0.000432	0.467	DALMISLTPK	K	V	0.997	50.1	27.5	50.1	0	3	0	0	2	1104.6	303952000	131	140	TRUE
Serum_1	Protein Ighg3 (Fragment)	Ighg3	A0A075B5P5,P03987	43928.6	1	10	14	19	0.000432	0.467	GYFPEPVTVK	K	W	0.997	42	27.4	42	0	1	0	0	2	1136.6	60014000	30	39	TRUE
Serum_1	Protein Ighg3 (Fragment)	Ighg3	A0A075B5P5,P03987	43928.6	1	10	14	19	0.000432	0.467	IPKPSTPPGSSCPPGNILGGPSVFIFPPKPK	R	D	0.997	41.4	25	41.4	0	0	0	1	2	3170.71	14071300	100	130	TRUE
Serum_1	Protein Ighg3 (Fragment)	Ighg3	A0A075B5P5,P03987	43928.6	1	10	14	19	0.000432	0.467	NGELEQDYK	R	N	0.997	45.6	25	27.4	0	1	0	0	2	1096.48	6814520	266	274	TRUE
Serum_1	Protein Ighg3 (Fragment)	Ighg3	A0A075B5P5,P03987	43928.6	1	10	14	19	0.000432	0.467	NGELEQDYKNTPPILDSDGTYFLYSK	R	L	0.995	52.2	26.4	9.28	0	1	2	0	2	3008.41	38271200	266	291	TRUE
Serum_1	Protein Ighg3 (Fragment)	Ighg3	A0A075B5P5,P03987	43928.6	1	10	14	19	0.000432	0.467	NTPPILDSDGTYFLYSK	K	L	0.997	55.3	27.9	55.3	0	1	0	0	2	1930.94	13244300	275	291	TRUE
Serum_1	Protein Ighg3 (Fragment)	Ighg3	A0A075B5P5,P03987	43928.6	1	10	14	19	0.000432	0.467	TVSSVLQSGFYSLSSLVTVPSSTWPSQTVICNVAHPASK	R	T	0.997	42.7	25	42.7	0	0	1	0	2	4122.09	80705400	51	89	TRUE
Serum_1	Protein Ighg3 (Fragment)	Ighg3	A0A075B5P5,P03987	43928.6	1	10	14	19	0.000432	0.467	VVSALPIQHQDWMR	R	G	0.997	46.2	27.2	46.2	0	2	1	0	2	1695.86	313463000	184	197	TRUE
Serum_1	Protein Ighg3 (Fragment)	Ighg3	A0A075B5P5,P03987	43928.6	1	10	14	19	0.000432	0.467	WNYGALSSGVR	K	T	0.997	47.1	28.2	47.1	0	1	0	0	2	1209.6	53209600	40	50	TRUE
Serum_1	Complement component 9	C9	A0A0R4J032,P06683	62004.3	1	9	11	12	0.000273	0.217	AVEDYIDEFSTKR	K	C	0.997	47.5	27.3	47.5	0	1	0	0	2	1572.75	4577800	500	512	TRUE
Serum_1	Complement component 9	C9	A0A0R4J032,P06683	62004.3	1	9	11	12	0.000273	0.217	DNIIDDVISFIR	R	G	0.997	68.3	27.5	56.9	0	2	0	0	2	1419.75	10979500	421	432	TRUE
Serum_1	Complement component 9	C9	A0A0R4J032,P06683	62004.3	1	9	11	12	0.000273	0.217	KPWNVVSLIYETK	R	A	0.997	62.1	25	58.2	0	1	1	0	2	1576.87	36493400	191	203	TRUE
Serum_1	Complement component 9	C9	A0A0R4J032,P06683	62004.3	1	9	11	12	0.000273	0.217	MSPIYNLIPLK	R	I	0.997	48.5	25	48.5	0	1	0	0	2	1288.73	12314200	476	486	TRUE
Serum_1	Complement component 9	C9	A0A0R4J032,P06683	62004.3	1	9	11	12	0.000273	0.217	SILAFGQFNGK	R	S	0.997	49.1	26.5	47.5	0	1	0	0	2	1181.63	16554400	64	74	TRUE
Serum_1	Complement component 9	C9	A0A0R4J032,P06683	62004.3	1	9	11	12	0.000273	0.217	TDFANWASSLANAPALISQR	K	M	0.997	90.2	27.8	90.2	0	1	0	0	2	2133.07	4202410	456	475	TRUE
Serum_1	Complement component 9	C9	A0A0R4J032,P06683	62004.3	1	9	11	12	0.000273	0.217	TFDKTDFANWASSLANAPALISQR	K	M	0.997	67.9	26.7	21.2	0	1	1	0	2	2625.29	15518500	452	475	TRUE
Serum_1	Complement component 9	C9	A0A0R4J032,P06683	62004.3	1	9	11	12	0.000273	0.217	TPFDNEFYNGLCDR	R	V	0.997	62.2	25	62.2	0	1	0	0	2	1747.74	7848460	168	181	TRUE
Serum_1	Complement component 9	C9	A0A0R4J032,P06683	62004.3	1	9	11	12	0.000273	0.217	VAEESELGLTAGYGINILGMEPLR	R	T	0.997	72.7	25.7	72.7	0	1	0	0	2	2532.3	3549160	144	167	TRUE
Serum_1	Complement C5	C5	P06684	188882	1	34	42	49	0.00111	0.255	ALVEGVDQLLTDYQIK	R	D	0.997	95.3	25.3	95.3	0	2	1	0	2	1804.97	24972200	1445	1460	TRUE
Serum_1	Complement C5	C5	P06684	188882	1	34	42	49	0.00111	0.255	ALVEGVDQLLTDYQIKDGHVILQLNSIPSR	R	D	0.997	50.1	25	50.1	0	0	0	1	2	3334.8	21426900	1445	1474	TRUE
Serum_1	Complement C5	C5	P06684	188882	1	34	42	49	0.00111	0.255	DGHVILQLNSIPSR	K	D	0.997	60.3	25.1	54.7	0	1	1	0	2	1548.85	76824500	1461	1474	TRUE
Serum_1	Complement C5	C5	P06684	188882	1	34	42	49	0.00111	0.255	DTLKRPDSSVPSSGTAGMVETTAYALLASLK	R	L	0.997	63	25	63	0	0	1	1	2	3166.63	67470000	1234	1264	TRUE
Serum_1	Complement C5	C5	P06684	188882	1	34	42	49	0.00111	0.255	EGINILTHLPK	K	G	0.997	43.2	25	43.2	0	2	0	0	2	1234.72	31834500	999	1009	TRUE
Serum_1	Complement C5	C5	P06684	188882	1	34	42	49	0.00111	0.255	EKACKPETAYAYK	K	V	0.997	66.2	27.5	66.2	0	1	0	0	2	1558.76	1807410	1554	1566	TRUE
Serum_1	Complement C5	C5	P06684	188882	1	34	42	49	0.00111	0.255	ESYAGVILDPK	R	G	0.997	50.5	28.5	50.5	0	1	0	0	2	1191.63	37388500	941	951	TRUE
Serum_1	Complement C5	C5	P06684	188882	1	34	42	49	0.00111	0.255	FQNAALLTLQPNQVPR	K	E	0.997	51.6	25	51.6	0	1	0	0	2	1810	9613640	79	94	TRUE
Serum_1	Complement C5	C5	P06684	188882	1	34	42	49	0.00111	0.255	GASASTWLTAFALR	K	V	0.997	84.9	26.9	84.9	0	2	0	0	2	1451.76	38765600	1075	1088	TRUE
Serum_1	Complement C5	C5	P06684	188882	1	34	42	49	0.00111	0.255	GLLVGEFLSTVLSK	K	E	0.997	72.8	25	70.1	0	2	0	0	2	1462.85	51971600	985	998	TRUE
Serum_1	Complement C5	C5	P06684	188882	1	34	42	49	0.00111	0.255	IDTQDIEASSHFR	K	L	0.997	103	27.5	92	0	1	1	0	2	1518.72	64592000	1385	1397	TRUE
Serum_1	Complement C5	C5	P06684	188882	1	34	42	49	0.00111	0.255	IFELFQVGFLNPATFTVYEYHRPDK	R	Q	0.997	42.8	26.1	42.8	0	0	0	1	2	3031.54	5099810	1483	1507	TRUE
Serum_1	Complement C5	C5	P06684	188882	1	34	42	49	0.00111	0.255	IHTALDKADSFLLENTLPSK	K	S	0.997	71.1	25	71.1	0	0	1	1	2	2213.18	25442500	1168	1187	TRUE
Serum_1	Complement C5	C5	P06684	188882	1	34	42	49	0.00111	0.255	ISVSEEFCSFYLK	K	I	0.997	53.8	28.4	53.8	0	1	0	0	2	1608.76	8664660	1372	1384	TRUE
Serum_1	Complement C5	C5	P06684	188882	1	34	42	49	0.00111	0.255	ITSATEENVFVK	R	Y	0.997	92.5	27.2	92.5	0	1	0	0	2	1337.69	55653800	1569	1580	TRUE
Serum_1	Complement C5	C5	P06684	188882	1	34	42	49	0.00111	0.255	KAVDICPTMK	R	I	0.997	65.6	28.9	47.4	0	1	0	0	2	1162.6	39207300	1158	1167	TRUE
Serum_1	Complement C5	C5	P06684	188882	1	34	42	49	0.00111	0.255	KCCYDGAR	K	V	0.99	48.8	25	45.6	0	1	0	0	2	1029.42	10521100	701	708	TRUE	A2AS37
Serum_1	Complement C5	C5	P06684	188882	1	34	42	49	0.00111	0.255	LKDMNYANPIIK	K	W	0.997	52.3	26.3	52.3	0	1	0	0	2	1435.76	7842750	1265	1276	TRUE
Serum_1	Complement C5	C5	P06684	188882	1	34	42	49	0.00111	0.255	MSCTNANLVK	K	G	0.997	60.5	26.8	57.5	0	1	0	0	2	1137.54	12241000	1607	1616	TRUE
Serum_1	Complement C5	C5	P06684	188882	1	34	42	49	0.00111	0.255	QCTMIYSISDTR	K	L	0.997	44.9	25	44.9	0	1	0	0	2	1474.67	84272800	1508	1519	TRUE
Serum_1	Complement C5	C5	P06684	188882	1	34	42	49	0.00111	0.255	QDENSICNSLLWLVEK	K	C	0.997	89.9	28.2	89.9	0	1	0	0	2	1947.95	11271000	1099	1114	TRUE
Serum_1	Complement C5	C5	P06684	188882	1	34	42	49	0.00111	0.255	QGVVSVMSYR	K	N	0.997	60	26.8	55.1	0	1	0	0	2	1125.57	71821800	1055	1064	TRUE
Serum_1	Complement C5	C5	P06684	188882	1	34	42	49	0.00111	0.255	QKIEEQAAK	R	Y	0.997	56.2	28.6	30.1	0	1	0	0	2	1044.57	85082800	685	693	TRUE
Serum_1	Complement C5	C5	P06684	188882	1	34	42	49	0.00111	0.255	RPDSSVPSSGTAGMVETTAYALLASLK	K	L	0.997	94.5	26.5	94.5	0	0	2	0	2	2709.38	22694600	1238	1264	TRUE
Serum_1	Complement C5	C5	P06684	188882	1	34	42	49	0.00111	0.255	TGEAADENSEVTFIK	K	K	0.997	91.6	27	87	0	1	0	0	2	1610.75	16529300	1591	1605	TRUE
Serum_1	Complement C5	C5	P06684	188882	1	34	42	49	0.00111	0.255	TGEAADENSEVTFIKK	K	M	0.997	100	27.9	100	0	1	1	0	2	1738.85	35151800	1591	1606	TRUE
Serum_1	Complement C5	C5	P06684	188882	1	34	42	49	0.00111	0.255	TLYLTAFSVIGIR	K	K	0.997	78.1	25	78.1	0	1	0	0	2	1453.84	6992470	1145	1157	TRUE
Serum_1	Complement C5	C5	P06684	188882	1	34	42	49	0.00111	0.255	TLYLTAFSVIGIRK	K	A	0.997	58.2	25	58.2	0	0	1	0	2	1581.94	8429220	1145	1158	TRUE
Serum_1	Complement C5	C5	P06684	188882	1	34	42	49	0.00111	0.255	VCEGAACTCVEADCAQLQAEVDLAISADSRK	K	E	0.987	63.5	25.2	2.87	0	0	1	0	2	3398.5	2652040	1523	1553	TRUE
Serum_1	Complement C5	C5	P06684	188882	1	34	42	49	0.00111	0.255	VNFYETCEER	R	V	0.997	42.5	25	42.5	0	1	0	0	2	1346.57	50750100	709	718	TRUE
Serum_1	Complement C5	C5	P06684	188882	1	34	42	49	0.00111	0.255	VTIGPLCIR	R	A	0.997	44.5	26.9	43.5	0	1	0	0	2	1028.59	86938800	722	730	TRUE
Serum_1	Complement C5	C5	P06684	188882	1	34	42	49	0.00111	0.255	YGGGFYSTQDTINAIEGLTEYSLLLK	R	Q	0.997	101	27.2	101	0	2	1	0	2	2853.42	6379380	1284	1309	TRUE
Serum_1	Complement C5	C5	P06684	188882	1	34	42	49	0.00111	0.255	YTATLLVTYK	K	T	0.997	64.2	26.6	64.2	0	1	0	0	2	1172.66	31832700	1581	1590	TRUE
Serum_1	Complement C5	C5	P06684	188882	1	34	42	49	0.00111	0.255	YVKQDENSICNSLLWLVEK	K	C	0.997	78.3	27.3	78.3	0	1	2	0	2	2338.17	52859300	1096	1114	TRUE
Serum_1	Kng2 protein	Kng2	Q6S9I0	47887.4	1	2	2	2	4.55e-05	0.0878	AGAEPAPER	K	Q	0.997	58.4	25.1	58.4	0	1	0	0	2	897.442	90010600	416	424	TRUE
Serum_1	Kng2 protein	Kng2	Q6S9I0	47887.4	1	2	2	2	4.55e-05	0.0878	HLGQSLDCNANVYMRPWENK	K	V	0.997	49.5	27	49.5	0	0	1	0	2	2432.12	32808100	343	362	FALSE	A0A0R4J038
Serum_1	Kng2 protein	Kng2	Q6S9I0	47887.4	1	2	2	2	4.55e-05	0.0878	QAESSQVKQ	R	-	0.997	49.9	29.1	49.9	0	1	0	0	2	1004.5	11002000	425	433	TRUE
Serum_1	Protein Ighv1-52	Ighv1-52	A0A075B5W2,A0A0A6YXC3	12988.7	0.95	1	1	1	2.27e-05	0.552	ASGYTFTSYWMHWVK	K	Q	0.997	69.9	27.3	69.9	0	1	3	0	2	1863.85	120188000	42	56	FALSE	A0A075B5X0,A0A075B5Y1,A0A075B5X7,A0A075B5X3,A0A0A6YXE0,P01748,A0A075B5X9,P01751,A0A0G2JFS5,A0A075B5W3,P01754
Serum_1	Protein Ighv1-52	Ighv1-52	A0A075B5W2,A0A0A6YXC3	12988.7	0.95	1	1	1	2.27e-05	0.552	QRPIQGLEWIGNIDPSDSETHYNQK	K	F	0.997	45.9	27.1	45.9	0	0	0	1	2	2925.41	21672200	57	81	TRUE
Serum_1	Protein Ighv1-52	Ighv1-52	A0A075B5W2,A0A0A6YXC3	12988.7	0.95	1	1	1	2.27e-05	0.552	SSSTAYMQLSSLTSEDSAVYYCAR	K	-	0.997	91.8	25	91.8	0	3	0	0	2	2693.17	30596600	93	116	FALSE	P01749,A0A075B5X7,A0A0G2JFS5,A0A075B5X3,A0A075B5W3,A0A075B5T4
Serum_1	Tubulin beta-5 chain	Tubb5	P99024	49670.6	1	1	1	1	2.27e-05	0.0563	LTTPTYGDLNHLVSATMSGVTTCLR	K	F	0.997	58.3	27.8	58.3	0	0	1	0	2	2709.32	5017790	217	241	TRUE
Serum_1	Ig heavy chain V-III region J606	Ig heavy chain V-III region J606	P01801	12810.3	1	4	6	7	0.000159	0.661	EVKLEESGGGLVQPGGSMK	-	L	0.997	74.9	27.9	0	0	2	0	0	2	1917.96	42626200	1	19	TRUE
Serum_1	Ig heavy chain V-III region J606	Ig heavy chain V-III region J606	P01801	12810.3	1	4	6	7	0.000159	0.661	GLEWVAEIR	K	L	0.997	57.8	30.9	0	0	2	0	0	2	1072.58	48229100	44	52	TRUE	A0A075B5T3
Serum_1	Ig heavy chain V-III region J606	Ig heavy chain V-III region J606	P01801	12810.3	1	4	6	7	0.000159	0.661	LEESGGGLVQPGGSMK	K	L	0.997	70.6	28	0	0	2	0	0	2	1561.75	14454100	4	19	FALSE	A0A075B5T2,A0A075B5T3
Serum_1	Ig heavy chain V-III region J606	Ig heavy chain V-III region J606	P01801	12810.3	1	4	6	7	0.000159	0.661	LSCVASGFTFSNYWMNWVR	K	Q	0.997	65.9	27.8	65.9	0	2	0	0	2	2325.06	7672460	20	38	FALSE	A0A075B5T2
Serum_1	Ig heavy chain V-III region J606	Ig heavy chain V-III region J606	P01801	12810.3	1	4	6	7	0.000159	0.661	QSPEKGLEWVAEIR	R	L	0.997	82.5	26.6	0	0	0	2	0	2	1641.86	28938500	39	52	TRUE
Serum_1	Ig heavy chain V-III region J606	Ig heavy chain V-III region J606	P01801	12810.3	1	4	6	7	0.000159	0.661	SNNYATHYAESVK	K	G	0.997	77.6	25	0	0	1	0	0	2	1484.67	25920000	55	67	TRUE
Serum_1	Ig heavy chain V-III region J606	Ig heavy chain V-III region J606	P01801	12810.3	1	4	6	7	0.000159	0.661	SSVYLQMNNLR	K	A	0.997	42.6	27.3	36.4	0	2	0	0	2	1324.67	64420800	79	89	FALSE	A0A075B5T2
Serum_1	Complement C3	C3	P01027	186486	1	79	118	171	0.00389	0.622	AAVFNHFISDGVK	K	K	0.997	76.9	28.5	71.3	0	1	0	0	2	1404.73	9781830	914	926	TRUE
Serum_1	Complement C3	C3	P01027	186486	1	79	118	171	0.00389	0.622	AAVFNHFISDGVKK	K	T	0.997	68.3	27.1	68.3	0	1	1	0	2	1532.82	62784100	914	927	TRUE
Serum_1	Complement C3	C3	P01027	186486	1	79	118	171	0.00389	0.622	ACEPGVDYVYK	K	T	0.997	44.8	25	44.8	0	1	0	0	2	1300.59	63795500	1536	1546	TRUE
Serum_1	Complement C3	C3	P01027	186486	1	79	118	171	0.00389	0.622	ADIGCTPGSGK	K	N	0.997	58.1	25.6	50.3	0	1	0	0	2	1062.49	23832300	622	632	TRUE
Serum_1	Complement C3	C3	P01027	186486	1	79	118	171	0.00389	0.622	AFIDCCNHITK	K	L	0.997	52.9	25	52.9	0	1	0	0	2	1379.61	12794100	723	733	TRUE
Serum_1	Complement C3	C3	P01027	186486	1	79	118	171	0.00389	0.622	CAEENCFMQQSQEK	R	I	0.997	59.6	25	59.6	0	3	0	0	2	1788.7	17458700	1513	1526	TRUE
Serum_1	Complement C3	C3	P01027	186486	1	79	118	171	0.00389	0.622	DFDSVPPVVR	K	W	0.997	43	28.8	33.1	0	1	0	0	2	1130.58	124843000	1245	1254	TRUE
Serum_1	Complement C3	C3	P01027	186486	1	79	118	171	0.00389	0.622	DICEGQVNSLPGSINK	R	A	0.997	103	27.6	103	0	3	0	0	2	1730.84	230116000	1156	1171	TRUE
Serum_1	Complement C3	C3	P01027	186486	1	79	118	171	0.00389	0.622	DILSSNNQHGILPLSWNIPELVNMGQWK	R	I	0.997	45.2	25.4	45.2	0	0	1	0	2	3203.63	42305400	179	206	TRUE
Serum_1	Complement C3	C3	P01027	186486	1	79	118	171	0.00389	0.622	DLELLASGVDR	K	Y	0.997	45.2	28.4	29.1	0	2	0	0	2	1187.63	59523600	1417	1427	TRUE
Serum_1	Complement C3	C3	P01027	186486	1	79	118	171	0.00389	0.622	DLELLASGVDRYISK	K	Y	0.997	74.7	25.3	74.7	0	1	0	0	2	1678.9	32823100	1417	1431	TRUE
Serum_1	Complement C3	C3	P01027	186486	1	79	118	171	0.00389	0.622	DLNMDVSFHLPSR	K	S	0.997	90.9	27.8	90.9	0	1	0	0	2	1530.74	31639500	1291	1303	TRUE
Serum_1	Complement C3	C3	P01027	186486	1	79	118	171	0.00389	0.622	DNHLAPGQQTTLR	R	I	0.997	45.5	27.9	45.5	0	0	1	0	2	1450.74	34790200	571	583	TRUE
Serum_1	Complement C3	C3	P01027	186486	1	79	118	171	0.00389	0.622	DSITTWEILAVSLSDKK	K	G	0.997	61.4	25.2	61.4	0	2	1	0	2	1906.02	14703500	797	813	TRUE
Serum_1	Complement C3	C3	P01027	186486	1	79	118	171	0.00389	0.622	DTWVEHWPEAEECQDQK	K	Y	0.997	40.1	25	40.1	0	1	0	0	2	2186.91	30080700	1625	1641	TRUE
Serum_1	Complement C3	C3	P01027	186486	1	79	118	171	0.00389	0.622	DTWVEHWPEAEECQDQKYQK	K	Q	0.997	50.5	25	50.5	0	0	3	0	2	2606.13	72818800	1625	1644	TRUE
Serum_1	Complement C3	C3	P01027	186486	1	79	118	171	0.00389	0.622	EADVSLTAFVLIALQEAR	K	D	0.997	84.8	25	84.8	0	12	4	0	2	1946.06	29716100	1138	1155	TRUE
Serum_1	Complement C3	C3	P01027	186486	1	79	118	171	0.00389	0.622	EFNSDKEGHK	K	Y	0.997	43.5	25.1	39.3	0	1	0	0	2	1190.54	28615600	96	105	TRUE
Serum_1	Complement C3	C3	P01027	186486	1	79	118	171	0.00389	0.622	EPGQDLVVLSLPITPEFIPSFR	R	L	0.997	46.9	25	46.2	0	1	0	0	2	2454.33	14422600	509	530	TRUE
Serum_1	Complement C3	C3	P01027	186486	1	79	118	171	0.00389	0.622	EVVADSVWVDVK	R	D	0.997	60.9	28.4	55.6	0	1	0	0	2	1345.7	14062000	545	556	TRUE
Serum_1	Complement C3	C3	P01027	186486	1	79	118	171	0.00389	0.622	EVVADSVWVDVKDSCIGTLVVK	R	G	0.997	46.5	25.9	46.5	0	0	1	0	2	2418.26	9505140	545	566	TRUE
Serum_1	Complement C3	C3	P01027	186486	1	79	118	171	0.00389	0.622	EYVLPSFEVR	K	V	0.997	47.7	27	47.7	0	2	0	0	2	1238.64	63059800	227	236	TRUE
Serum_1	Complement C3	C3	P01027	186486	1	79	118	171	0.00389	0.622	FFKPAMPFDLMVFVTNPDGSPASK	K	V	0.997	53.5	27.1	53.5	0	0	3	0	2	2643.3	29750300	364	387	TRUE
Serum_1	Complement C3	C3	P01027	186486	1	79	118	171	0.00389	0.622	FLNTAKDR	K	N	0.99	49	25.9	33.3	0	1	0	0	2	964.521	100250000	1210	1217	TRUE
Serum_1	Complement C3	C3	P01027	186486	1	79	118	171	0.00389	0.622	GICVADPYEIR	K	V	0.997	47.8	27.8	47.5	0	1	0	0	2	1292.63	38682900	814	824	TRUE
Serum_1	Complement C3	C3	P01027	186486	1	79	118	171	0.00389	0.622	GTLSVVAVYHAK	R	L	0.997	56.5	25.5	56.5	0	2	1	0	2	1244.7	405034000	1340	1351	TRUE
Serum_1	Complement C3	C3	P01027	186486	1	79	118	171	0.00389	0.622	GYTQQLAFK	K	Q	0.997	53.3	25.2	52.2	0	1	0	0	2	1055.55	106870000	1052	1060	TRUE
Serum_1	Complement C3	C3	P01027	186486	1	79	118	171	0.00389	0.622	HLIVTPAGCGEQNMIGMTPTVIAVHYLDQTEQWEK	K	F	0.993	46.6	25.5	0	0	0	0	1	2	3967.9	25478700	1002	1036	TRUE
Serum_1	Complement C3	C3	P01027	186486	1	79	118	171	0.00389	0.622	IFTVDNNLLPVGK	R	T	0.997	69.1	25	61.9	0	1	0	0	2	1429.81	86074300	150	162	TRUE
Serum_1	Complement C3	C3	P01027	186486	1	79	118	171	0.00389	0.622	IILQGSPVVQMAEDAVDGER	R	L	0.997	109	27.7	109	0	9	2	0	2	2127.08	1029490000	980	999	TRUE
Serum_1	Complement C3	C3	P01027	186486	1	79	118	171	0.00389	0.622	IILQGSPVVQMAEDAVDGERLK	R	H	0.997	61.5	25.2	61.5	0	0	1	0	2	2368.25	12473300	980	1001	TRUE
Serum_1	Complement C3	C3	P01027	186486	1	79	118	171	0.00389	0.622	ISHTEEDCLTFK	K	V	0.997	66.9	26.9	66.9	0	1	1	0	2	1479.68	472752000	1451	1462	TRUE
Serum_1	Complement C3	C3	P01027	186486	1	79	118	171	0.00389	0.622	ISLAHSLTR	K	V	0.997	51.5	25	45.2	0	1	0	0	2	997.579	45014500	283	291	TRUE
Serum_1	Complement C3	C3	P01027	186486	1	79	118	171	0.00389	0.622	KDTLPESR	K	Q	0.99	41.8	29.2	15.2	0	1	0	0	2	945.5	11013600	428	435	TRUE
Serum_1	Complement C3	C3	P01027	186486	1	79	118	171	0.00389	0.622	KFISHIK	R	C	0.9	44.3	25	31.4	0	1	0	0	2	872.535	433508000	1583	1589	TRUE
Serum_1	Complement C3	C3	P01027	186486	1	79	118	171	0.00389	0.622	KGYTQQLAFK	K	Q	0.997	72.5	26.1	67	0	1	0	0	2	1183.65	89283000	1051	1060	TRUE
Serum_1	Complement C3	C3	P01027	186486	1	79	118	171	0.00389	0.622	KPEEAKNTMFLEICTK	K	Y	0.997	73.4	27.9	73.4	0	1	0	0	2	1938.97	13644300	1376	1391	TRUE
Serum_1	Complement C3	C3	P01027	186486	1	79	118	171	0.00389	0.622	LDKACEPGVDYVYK	R	T	0.997	54.3	27.6	54.3	0	1	0	0	2	1656.79	17464600	1533	1546	TRUE
Serum_1	Complement C3	C3	P01027	186486	1	79	118	171	0.00389	0.622	LESEETIVLEAHDAQGDIPVTVTVQDFLKR	R	Q	0.997	40.6	25	40.6	0	0	0	1	2	3352.73	27470700	38	67	TRUE
Serum_1	Complement C3	C3	P01027	186486	1	79	118	171	0.00389	0.622	LGQGGVQKVDVPAADLSDQVPDTDSETR	K	I	0.997	63.7	27.5	63.7	0	2	1	0	2	2897.41	108717000	952	979	TRUE
Serum_1	Complement C3	C3	P01027	186486	1	79	118	171	0.00389	0.622	LITQGENCIK	R	A	0.997	62.2	29.2	49.4	0	2	0	0	2	1175.61	47730100	713	722	TRUE
Serum_1	Complement C3	C3	P01027	186486	1	79	118	171	0.00389	0.622	LLWENGNLLR	R	S	0.997	41	25.7	30.2	0	1	0	0	2	1227.68	215337000	1311	1320	TRUE
Serum_1	Complement C3	C3	P01027	186486	1	79	118	171	0.00389	0.622	LVAYYTLIGASGQR	R	E	0.997	78	25	78	0	3	1	0	2	1511.82	141559000	531	544	TRUE
Serum_1	Complement C3	C3	P01027	186486	1	79	118	171	0.00389	0.622	MELKPGDNLNVNFHLR	R	T	0.997	65.6	26.9	65.6	0	0	1	2	2	1896.97	152809000	463	478	TRUE
Serum_1	Complement C3	C3	P01027	186486	1	79	118	171	0.00389	0.622	NTMFLEICTK	K	Y	0.997	46.6	26.1	46.6	0	2	0	0	2	1256.6	117376000	1382	1391	TRUE
Serum_1	Complement C3	C3	P01027	186486	1	79	118	171	0.00389	0.622	NVDGTAFVIFGVQDGDKK	K	I	0.997	62.3	28.7	62.3	0	1	2	0	2	1909.97	54700200	265	282	TRUE
Serum_1	Complement C3	C3	P01027	186486	1	79	118	171	0.00389	0.622	NYAGVFMDAGLAFK	K	T	0.997	71.1	28.5	71.1	0	2	0	0	2	1503.73	61118900	633	646	TRUE
Serum_1	Complement C3	C3	P01027	186486	1	79	118	171	0.00389	0.622	QIFSAEFEVK	K	E	0.997	40.8	26.4	34.2	0	1	0	0	2	1197.62	21627800	217	226	TRUE
Serum_1	Complement C3	C3	P01027	186486	1	79	118	171	0.00389	0.622	QKPDGVFQEDGPVIHQEMIGGFR	K	N	0.997	59.8	27.4	59.8	0	2	1	1	2	2584.26	476913000	1112	1134	TRUE
Serum_1	Complement C3	C3	P01027	186486	1	79	118	171	0.00389	0.622	QNEAFSLTAK	K	G	0.997	52.8	27.6	52.8	0	1	0	0	2	1108.56	27682900	1326	1335	TRUE
Serum_1	Complement C3	C3	P01027	186486	1	79	118	171	0.00389	0.622	QPLTITVR	R	T	0.99	43.9	25	43.4	0	1	0	0	2	927.562	121607000	418	425	TRUE
Serum_1	Complement C3	C3	P01027	186486	1	79	118	171	0.00389	0.622	QVREPGQDLVVLSLPITPEFIPSFR	R	L	0.997	44.8	25	44.8	0	0	1	0	2	2837.56	18479600	506	530	TRUE
Serum_1	Complement C3	C3	P01027	186486	1	79	118	171	0.00389	0.622	SEETKQNEAFSLTAK	R	G	0.997	79.6	28	79.6	0	2	1	0	2	1682.82	229727000	1321	1335	TRUE
Serum_1	Complement C3	C3	P01027	186486	1	79	118	171	0.00389	0.622	SELEEDIIPEEDIISR	R	S	0.997	61.7	28	61.7	0	1	0	0	2	1886.92	50199200	749	764	TRUE
Serum_1	Complement C3	C3	P01027	186486	1	79	118	171	0.00389	0.622	SGIPIVTSPYQIHFTK	R	T	0.997	72.9	25.4	72.9	0	0	2	0	2	1787.97	34790800	345	360	TRUE
Serum_1	Complement C3	C3	P01027	186486	1	79	118	171	0.00389	0.622	SGSDEVQAGQQR	K	K	0.997	73.8	25.2	73.8	0	1	0	0	2	1261.58	268612000	1571	1582	TRUE
Serum_1	Complement C3	C3	P01027	186486	1	79	118	171	0.00389	0.622	SGSDEVQAGQQRK	K	F	0.997	56.6	27.3	56.6	0	1	0	0	2	1389.67	61517800	1571	1583	TRUE
Serum_1	Complement C3	C3	P01027	186486	1	79	118	171	0.00389	0.622	TELTNIELLDDFDEYTMTIQQVIK	K	S	0.997	102	27	102	0	5	1	0	2	2872.42	36704500	1547	1570	TRUE
Serum_1	Complement C3	C3	P01027	186486	1	79	118	171	0.00389	0.622	TIYTPGSTVLYR	K	I	0.997	47.4	26.9	47.4	0	1	0	0	2	1370.73	136545000	138	149	TRUE
Serum_1	Complement C3	C3	P01027	186486	1	79	118	171	0.00389	0.622	TMEAHPYSTMHNSNNYLHLSVSR	K	M	0.997	65.3	26.5	65.3	0	0	2	1	2	2689.22	62290400	440	462	TRUE
Serum_1	Complement C3	C3	P01027	186486	1	79	118	171	0.00389	0.622	TSQGLQTEQR	K	A	0.997	50.4	28.7	49.3	0	1	0	0	2	1147.57	34812800	647	656	TRUE
Serum_1	Complement C3	C3	P01027	186486	1	79	118	171	0.00389	0.622	TVAIHTLDPEK	K	L	0.997	55.3	26	53.6	0	1	0	0	2	1223.66	16244000	941	951	TRUE
Serum_1	Complement C3	C3	P01027	186486	1	79	118	171	0.00389	0.622	TVAIHTLDPEKLGQGGVQK	K	V	0.997	67.8	25	67.8	0	0	2	0	2	1991.09	129635000	941	959	TRUE
Serum_1	Complement C3	C3	P01027	186486	1	79	118	171	0.00389	0.622	TVLTGASGHLR	K	S	0.997	47.2	25.4	38.3	0	1	0	0	2	1111.62	312595000	75	85	TRUE
Serum_1	Complement C3	C3	P01027	186486	1	79	118	171	0.00389	0.622	TVVILIETPDGIPVKR	K	D	0.997	80.3	25	80.3	0	1	2	0	2	1750.05	58126700	163	178	TRUE
Serum_1	Complement C3	C3	P01027	186486	1	79	118	171	0.00389	0.622	VDVPAADLSDQVPDTDSETR	K	I	0.997	86.9	26.2	86.9	0	2	1	0	2	2129.98	194746000	960	979	TRUE
Serum_1	Complement C3	C3	P01027	186486	1	79	118	171	0.00389	0.622	VELLHNPAFCSMATAK	R	N	0.997	92.1	28	92.1	0	1	1	0	2	1788.88	93915300	864	879	TRUE
Serum_1	Complement C3	C3	P01027	186486	1	79	118	171	0.00389	0.622	VFSLAANLIAIDSHVLCGAVK	K	W	0.997	89.4	25	89.4	0	3	6	0	2	2198.2	210711000	1085	1105	TRUE
Serum_1	Complement C3	C3	P01027	186486	1	79	118	171	0.00389	0.622	VGLVAVDKGVFVLNK	R	K	0.997	61.1	25	61.1	0	0	1	0	2	1557.94	6179550	592	606	TRUE
Serum_1	Complement C3	C3	P01027	186486	1	79	118	171	0.00389	0.622	VHQYFNVGLIQPGSVK	K	V	0.997	54.4	26.3	54.4	0	2	1	0	2	1785.96	105535000	1463	1478	TRUE
Serum_1	Complement C3	C3	P01027	186486	1	79	118	171	0.00389	0.622	VLVVTQGSNAK	K	A	0.997	62.8	27.2	61.6	0	1	0	0	2	1115.64	57153700	388	398	TRUE
Serum_1	Complement C3	C3	P01027	186486	1	79	118	171	0.00389	0.622	VMQDFFIDLR	R	L	0.997	70.4	26.5	57.9	0	3	0	0	2	1283.65	65030600	825	834	TRUE
Serum_1	Complement C3	C3	P01027	186486	1	79	118	171	0.00389	0.622	VSIRPAPETAK	R	K	0.997	43.4	25	37.6	0	1	0	0	2	1168.67	24809900	1365	1375	TRUE
Serum_1	Complement C3	C3	P01027	186486	1	79	118	171	0.00389	0.622	VVIEDGVGDAVLTR	R	K	0.997	85.7	27	85.7	0	2	0	0	2	1442.79	56705200	292	305	TRUE
Serum_1	Complement C3	C3	P01027	186486	1	79	118	171	0.00389	0.622	VYSYYNLEESCTR	K	F	0.997	82.5	25	82.5	0	3	0	0	2	1683.73	138171000	1479	1491	TRUE
Serum_1	Complement C3	C3	P01027	186486	1	79	118	171	0.00389	0.622	YLGDVDATMSILDISMMTGFAPDTK	K	D	0.997	106	27.1	106	0	4	0	0	2	2692.26	17251900	1392	1416	TRUE
Serum_1	Complement C3	C3	P01027	186486	1	79	118	171	0.00389	0.622	YLMWGLSSDLWGEKPNTSYIIGK	K	D	0.997	55.2	27.4	55.2	0	2	1	0	2	2658.33	85019900	1602	1624	TRUE
Serum_1	Complement C3	C3	P01027	186486	1	79	118	171	0.00389	0.622	YVTVVANFGETVVEK	K	A	0.997	68.9	27.1	68.9	0	1	0	0	2	1654.87	14759200	106	120	TRUE
Serum_1	Complement C3	C3	P01027	186486	1	79	118	171	0.00389	0.622	YYGGGYGSTQATFMVFQALAQYQTDVPDHK	R	D	0.997	58.4	25.4	58.4	0	0	1	0	2	3343.54	18257100	1261	1290	TRUE
Serum_1	Fibronectin	Fn1	A0A087WSN6,B9EHT6	253005	1	63	106	136	0.00309	0.399	CDPIDQCQDSETR	K	T	0.997	66.7	25	66.7	0	1	0	0	2	1623.64	28046300	555	567	TRUE
Serum_1	Fibronectin	Fn1	A0A087WSN6,B9EHT6	253005	1	63	106	136	0.00309	0.399	CFDHAAGTSYVVGETWEKPYQGWMMVDCTCLGEGNGR	K	I	0.997	69.4	25	56.1	0	0	0	1	2	4269.79	27963500	187	223	TRUE
Serum_1	Fibronectin	Fn1	A0A087WSN6,B9EHT6	253005	1	63	106	136	0.00309	0.399	CTCVGNGR	R	G	0.99	59.3	25	49.3	0	2	0	0	2	924.366	80625000	496	503	TRUE
Serum_1	Fibronectin	Fn1	A0A087WSN6,B9EHT6	253005	1	63	106	136	0.00309	0.399	DSMIWDCTCIGAGR	K	G	0.997	62.7	25	62	0	3	0	0	2	1641.68	63107200	118	131	TRUE
Serum_1	Fibronectin	Fn1	A0A087WSN6,B9EHT6	253005	1	63	106	136	0.00309	0.399	EATIPGHLNSYTIK	K	G	0.997	42.2	28.1	42.2	0	0	1	0	2	1543.81	34892700	656	669	TRUE
Serum_1	Fibronectin	Fn1	A0A087WSN6,B9EHT6	253005	1	63	106	136	0.00309	0.399	EINLSPDSSSVIVSGLMVATK	K	Y	0.997	71.2	26.4	71.2	0	1	0	0	2	2147.13	4044710	1676	1696	TRUE
Serum_1	Fibronectin	Fn1	A0A087WSN6,B9EHT6	253005	1	63	106	136	0.00309	0.399	EYLGAICSCTCFGGQR	K	G	0.997	72.2	25	72.2	0	1	0	0	2	1878.79	25009500	2220	2235	TRUE
Serum_1	Fibronectin	Fn1	A0A087WSN6,B9EHT6	253005	1	63	106	136	0.00309	0.399	FGFCPMAAHEEICTTNEGVMYR	K	I	0.997	73.2	25	73.2	0	0	2	0	2	2620.11	417578000	458	479	TRUE
Serum_1	Fibronectin	Fn1	A0A087WSN6,B9EHT6	253005	1	63	106	136	0.00309	0.399	FLTTTPNSLLVSWQAPR	R	A	0.997	105	25.4	105	0	5	3	0	2	1931.04	343481000	1820	1836	TRUE
Serum_1	Fibronectin	Fn1	A0A087WSN6,B9EHT6	253005	1	63	106	136	0.00309	0.399	FSQVTPTSFTAQWIAPSVQLTGYR	K	V	0.997	50.1	26.1	20.6	0	1	0	0	2	2686.35	20191700	1639	1662	TRUE
Serum_1	Fibronectin	Fn1	A0A087WSN6,B9EHT6	253005	1	63	106	136	0.00309	0.399	GEWACIPYSQLR	R	D	0.997	49.1	28.1	49.1	0	2	0	0	2	1479.7	186124000	504	515	TRUE
Serum_1	Fibronectin	Fn1	A0A087WSN6,B9EHT6	253005	1	63	106	136	0.00309	0.399	GEWTCKPIAEK	K	C	0.997	49.8	28.4	47	0	1	1	0	2	1318.65	208124000	176	186	TRUE
Serum_1	Fibronectin	Fn1	A0A087WSN6,B9EHT6	253005	1	63	106	136	0.00309	0.399	GFNCESKPEPEETCFDK	R	Y	0.997	48.3	25	48.3	0	1	0	0	2	2073.85	4686150	85	101	TRUE
Serum_1	Fibronectin	Fn1	A0A087WSN6,B9EHT6	253005	1	63	106	136	0.00309	0.399	GFNCESKPEPEETCFDKYTGNTYK	R	V	0.997	51.5	25	51.5	0	1	1	0	2	2901.23	167482000	85	108	TRUE
Serum_1	Fibronectin	Fn1	A0A087WSN6,B9EHT6	253005	1	63	106	136	0.00309	0.399	GGNSNGALCHFPFLYNNR	R	N	0.997	81.2	26.8	81.2	0	3	3	0	2	2037.93	383738000	412	429	TRUE
Serum_1	Fibronectin	Fn1	A0A087WSN6,B9EHT6	253005	1	63	106	136	0.00309	0.399	GLTPGVIYEGQLISIQQYGHR	K	E	0.997	101	25.8	101	0	1	3	0	2	2329.23	253883000	670	690	TRUE
Serum_1	Fibronectin	Fn1	A0A087WSN6,B9EHT6	253005	1	63	106	136	0.00309	0.399	GNLLQCVCTGNGR	R	G	0.997	78.8	26.2	64.5	0	4	0	0	2	1449.66	120267000	254	266	TRUE
Serum_1	Fibronectin	Fn1	A0A087WSN6,B9EHT6	253005	1	63	106	136	0.00309	0.399	GNLLQCVCTGNGRGEWK	R	C	0.997	43.3	28	43.3	0	2	0	0	2	1948.91	22169000	254	270	TRUE
Serum_1	Fibronectin	Fn1	A0A087WSN6,B9EHT6	253005	1	63	106	136	0.00309	0.399	GVTYNIIVEALQNQR	R	R	0.997	95.4	26	95.4	0	4	1	0	2	1717.92	276540000	2074	2088	TRUE
Serum_1	Fibronectin	Fn1	A0A087WSN6,B9EHT6	253005	1	63	106	136	0.00309	0.399	HALQSASAGSGSFTDVR	R	T	0.997	86.7	28.1	86.7	0	1	2	0	2	1690.81	247576000	274	290	TRUE
Serum_1	Fibronectin	Fn1	A0A087WSN6,B9EHT6	253005	1	63	106	136	0.00309	0.399	HYQINQQWER	K	T	0.997	49.3	26.7	49.3	0	1	0	0	2	1401.67	38327800	59	68	TRUE
Serum_1	Fibronectin	Fn1	A0A087WSN6,B9EHT6	253005	1	63	106	136	0.00309	0.399	IGDQWDKQHDLGHMMR	R	C	0.997	86.3	26.6	79.4	0	3	2	1	2	1966.9	148354000	480	495	TRUE
Serum_1	Fibronectin	Fn1	A0A087WSN6,B9EHT6	253005	1	63	106	136	0.00309	0.399	IGDTWSKK	R	D	0.99	52.3	27.3	42.6	0	1	0	0	2	934.499	20309900	243	250	TRUE
Serum_1	Fibronectin	Fn1	A0A087WSN6,B9EHT6	253005	1	63	106	136	0.00309	0.399	IHLYTLNDNAR	K	S	0.997	51	27.9	49.6	0	1	1	0	2	1329.69	107942000	1790	1800	TRUE
Serum_1	Fibronectin	Fn1	A0A087WSN6,B9EHT6	253005	1	63	106	136	0.00309	0.399	ISCTIANR	R	C	0.99	47.5	28	38.5	0	1	0	0	2	934.477	340624000	134	141	TRUE
Serum_1	Fibronectin	Fn1	A0A087WSN6,B9EHT6	253005	1	63	106	136	0.00309	0.399	ITGYIIK	R	Y	0.9	42	25	31.2	0	1	0	0	2	807.498	92444500	1839	1845	TRUE
Serum_1	Fibronectin	Fn1	A0A087WSN6,B9EHT6	253005	1	63	106	136	0.00309	0.399	ITGYIIKYEKPGSPPR	R	E	0.997	54.4	25	54.4	0	0	0	1	2	1819.01	8838170	1839	1854	TRUE
Serum_1	Fibronectin	Fn1	A0A087WSN6,B9EHT6	253005	1	63	106	136	0.00309	0.399	ITYGETGGNSPVQEFTVPGSK	R	S	0.997	82.7	27.5	82.7	0	1	0	0	2	2168.05	7938180	1479	1499	TRUE
Serum_1	Fibronectin	Fn1	A0A087WSN6,B9EHT6	253005	1	63	106	136	0.00309	0.399	LGVRPSQGGEAPR	K	E	0.997	56.1	25.3	56.1	0	1	1	0	2	1323.71	100016000	1116	1128	TRUE
Serum_1	Fibronectin	Fn1	A0A087WSN6,B9EHT6	253005	1	63	106	136	0.00309	0.399	LRPRPYLPNVDEEVQIGHVPR	R	G	0.997	63.5	25	63.5	0	0	2	0	2	2484.35	18915100	1980	2000	TRUE
Serum_1	Fibronectin	Fn1	A0A087WSN6,B9EHT6	253005	1	63	106	136	0.00309	0.399	LTCQCLGFGSGHFR	K	C	0.997	74.2	26.3	74.2	0	1	1	0	2	1639.75	58562300	2140	2153	TRUE
Serum_1	Fibronectin	Fn1	A0A087WSN6,B9EHT6	253005	1	63	106	136	0.00309	0.399	MSCTCLGNGK	R	G	0.997	56.1	25	56.1	0	1	0	0	2	1127.46	66811600	2183	2192	TRUE
Serum_1	Fibronectin	Fn1	A0A087WSN6,B9EHT6	253005	1	63	106	136	0.00309	0.399	MSCTCLGNGKGEFK	R	C	0.997	86.6	25	86.6	0	3	1	0	2	1605.67	35984300	2183	2196	TRUE
Serum_1	Fibronectin	Fn1	A0A087WSN6,B9EHT6	253005	1	63	106	136	0.00309	0.399	NGESQPLVQTAVTTIPAPTNLK	R	F	0.997	69.5	25	69.5	0	1	0	0	2	2279.22	6623390	1617	1638	TRUE
Serum_1	Fibronectin	Fn1	A0A087WSN6,B9EHT6	253005	1	63	106	136	0.00309	0.399	NLQPGSEYTVTLVAVK	R	G	0.997	48	25.4	48	0	1	0	0	2	1718.93	13310000	1054	1069	TRUE
Serum_1	Fibronectin	Fn1	A0A087WSN6,B9EHT6	253005	1	63	106	136	0.00309	0.399	NTFAEITGLSPGVTYLFK	R	V	0.997	91.5	25.9	91.5	0	1	0	0	2	1958.03	5700370	958	975	TRUE
Serum_1	Fibronectin	Fn1	A0A087WSN6,B9EHT6	253005	1	63	106	136	0.00309	0.399	QDGHLWCSTTSNYEQDQK	R	Y	0.997	65.7	25	65.7	0	1	1	0	2	2196.93	64009700	380	397	TRUE
Serum_1	Fibronectin	Fn1	A0A087WSN6,B9EHT6	253005	1	63	106	136	0.00309	0.399	RPGAAEPSPDGTTGHTYNQYTQR	R	Y	0.997	82.7	27.3	82.7	0	0	1	0	2	2504.16	254361000	2244	2266	TRUE
Serum_1	Fibronectin	Fn1	A0A087WSN6,B9EHT6	253005	1	63	106	136	0.00309	0.399	RPHETGGYMLECLCLGNGK	R	G	0.997	50.5	26.5	50.5	0	1	3	0	2	2192	153437000	157	175	TRUE
Serum_1	Fibronectin	Fn1	A0A087WSN6,B9EHT6	253005	1	63	106	136	0.00309	0.399	SSPVIIDASTAIDAPSNLR	R	F	0.997	81.7	26.2	81.7	0	1	1	0	2	1927.01	241390000	1801	1819	TRUE
Serum_1	Fibronectin	Fn1	A0A087WSN6,B9EHT6	253005	1	63	106	136	0.00309	0.399	STATINNIKPGADYTITLYAVTGR	K	G	0.997	90.6	25	90.6	0	0	1	0	2	2540.34	26810800	1500	1523	TRUE
Serum_1	Fibronectin	Fn1	A0A087WSN6,B9EHT6	253005	1	63	106	136	0.00309	0.399	SYTITGLQPGTDYK	R	I	0.997	56.7	27.3	56.7	0	1	0	0	2	1543.76	170875000	1776	1789	TRUE
Serum_1	Fibronectin	Fn1	A0A087WSN6,B9EHT6	253005	1	63	106	136	0.00309	0.399	TASPDQTEMTIEGLQPTVEYVVSVYAQNR	K	N	0.997	81.7	26.9	81.7	0	3	4	1	2	3226.56	266605000	1588	1616	TRUE
Serum_1	Fibronectin	Fn1	A0A087WSN6,B9EHT6	253005	1	63	106	136	0.00309	0.399	TETITGFQVDAIPANGQTPVQR	K	S	0.997	62.2	27	62.2	0	1	0	0	2	2343.19	13226700	1747	1768	TRUE
Serum_1	Fibronectin	Fn1	A0A087WSN6,B9EHT6	253005	1	63	106	136	0.00309	0.399	TFYSCTTEGR	R	Q	0.997	47.6	25	47.6	0	1	0	0	2	1221.52	15048200	370	379	TRUE
Serum_1	Fibronectin	Fn1	A0A087WSN6,B9EHT6	253005	1	63	106	136	0.00309	0.399	TFYSCTTEGRQDGHLWCSTTSNYEQDQK	R	Y	0.997	40.4	25	40.4	0	0	1	0	2	3399.43	24419500	370	397	TRUE
Serum_1	Fibronectin	Fn1	A0A087WSN6,B9EHT6	253005	1	63	106	136	0.00309	0.399	TGLDSPTGFDSSDITANSFTVHWVAPR	K	A	0.997	52.2	27.3	52.2	0	0	1	0	2	2878.36	9993490	1355	1381	TRUE
Serum_1	Fibronectin	Fn1	A0A087WSN6,B9EHT6	253005	1	63	106	136	0.00309	0.399	TKTASPDQTEMTIEGLQPTVEYVVSVYAQNR	K	N	0.997	67.8	25.8	67.8	0	0	2	1	2	3455.7	16531700	1586	1616	TRUE
Serum_1	Fibronectin	Fn1	A0A087WSN6,B9EHT6	253005	1	63	106	136	0.00309	0.399	TKTETITGFQVDAIPANGQTPVQR	R	S	0.997	61.1	25.6	61.1	0	2	1	0	2	2572.34	83820200	1745	1768	TRUE
Serum_1	Fibronectin	Fn1	A0A087WSN6,B9EHT6	253005	1	63	106	136	0.00309	0.399	TYLGNALVCTCYGGSR	R	G	0.997	72.2	26.9	72.2	0	1	0	0	2	1791.82	182496000	69	84	TRUE
Serum_1	Fibronectin	Fn1	A0A087WSN6,B9EHT6	253005	1	63	106	136	0.00309	0.399	VEVLPVSLPGEHGQR	R	L	0.997	51.6	26.2	51.6	0	0	1	0	2	1616.88	12554800	938	952	TRUE
Serum_1	Fibronectin	Fn1	A0A087WSN6,B9EHT6	253005	1	63	106	136	0.00309	0.399	VGDTYERPK	K	D	0.997	46	27.3	46	0	1	0	0	2	1064.54	20447400	109	117	TRUE
Serum_1	Fibronectin	Fn1	A0A087WSN6,B9EHT6	253005	1	63	106	136	0.00309	0.399	VGDTYERPKDSMIWDCTCIGAGR	K	G	0.997	56.3	26.1	56.3	0	0	2	0	2	2687.2	40313500	109	131	TRUE
Serum_1	Fibronectin	Fn1	A0A087WSN6,B9EHT6	253005	1	63	106	136	0.00309	0.399	VREEVVTVGNAVSEGLNQPTDDSCFDPYTVSHYAIGEEWER	K	L	0.991	44.4	25	3.3	0	0	1	0	2	4656.11	19223100	2092	2132	TRUE
Serum_1	Fibronectin	Fn1	A0A087WSN6,B9EHT6	253005	1	63	106	136	0.00309	0.399	VTDATETTITISWR	R	T	0.997	103	27.7	89.9	0	4	0	0	2	1593.81	36122300	1731	1744	TRUE
Serum_1	Fibronectin	Fn1	A0A087WSN6,B9EHT6	253005	1	63	106	136	0.00309	0.399	VVTPLSPPTNLHLEANPDTGVLTVSWER	R	S	0.997	86.3	25	86.3	0	0	2	0	2	3042.59	177427000	1169	1196	TRUE
Serum_1	Fibronectin	Fn1	A0A087WSN6,B9EHT6	253005	1	63	106	136	0.00309	0.399	WCGTTQNYDADQK	K	F	0.997	66.1	25	66.1	0	1	0	0	2	1586.65	24418300	445	457	TRUE
Serum_1	Fibronectin	Fn1	A0A087WSN6,B9EHT6	253005	1	63	106	136	0.00309	0.399	WCHDNGVNYK	K	I	0.997	50.4	25	44.7	0	1	0	0	2	1292.55	45179500	2159	2168	TRUE
Serum_1	Fibronectin	Fn1	A0A087WSN6,B9EHT6	253005	1	63	106	136	0.00309	0.399	WKCDPIDQCQDSETR	R	T	0.997	76.4	25	76.4	0	1	1	0	2	1937.81	32291300	553	567	TRUE
Serum_1	Fibronectin	Fn1	A0A087WSN6,B9EHT6	253005	1	63	106	136	0.00309	0.399	WKEATIPGHLNSYTIK	R	G	0.997	63.2	26.8	61.7	0	1	1	0	2	1857.99	156229000	654	669	TRUE
Serum_1	Fibronectin	Fn1	A0A087WSN6,B9EHT6	253005	1	63	106	136	0.00309	0.399	YEKPGSPPR	K	E	0.997	44.2	28.5	40.8	0	1	0	0	2	1030.53	11164100	1846	1854	TRUE
Serum_1	Fibronectin	Fn1	A0A087WSN6,B9EHT6	253005	1	63	106	136	0.00309	0.399	YIVNVYQISEEGK	K	Q	0.997	83.8	27.6	76.5	0	2	0	0	2	1541.78	37728500	785	797	TRUE
Serum_1	Fibronectin	Fn1	A0A087WSN6,B9EHT6	253005	1	63	106	136	0.00309	0.399	YSFCTDHAVLVQTR	K	G	0.997	102	27.9	102	0	3	3	0	2	1696.81	543870000	398	411	TRUE
Serum_1	Angiopoietin-1	Angpt1	O08538	57520.3	1	7	7	7	0.000159	0.177	IELMDWEGNR	R	A	0.997	54.5	27.1	54.5	0	1	0	0	2	1262.58	10030200	375	384	TRUE
Serum_1	Angiopoietin-1	Angpt1	O08538	57520.3	1	7	7	7	0.000159	0.177	LEIQLLENSLSTYK	R	L	0.997	66.2	25.3	66.2	0	1	0	0	2	1650.89	5176430	159	172	TRUE
Serum_1	Angiopoietin-1	Angpt1	O08538	57520.3	1	7	7	7	0.000159	0.177	QLLQQTNEILK	K	I	0.997	54.5	25	46.6	0	1	0	0	2	1327.76	26482200	176	186	TRUE
Serum_1	Angiopoietin-1	Angpt1	O08538	57520.3	1	7	7	7	0.000159	0.177	QQLELMDTVHNLISLCTK	K	E	0.997	54.8	27.5	54.8	0	0	1	0	2	2143.09	17133800	250	267	TRUE
Serum_1	Angiopoietin-1	Angpt1	O08538	57520.3	1	7	7	7	0.000159	0.177	QSSLILHGADFSTK	K	D	0.997	42.8	28.2	42.8	0	0	1	0	2	1503.78	16295900	415	428	TRUE
Serum_1	Angiopoietin-1	Angpt1	O08538	57520.3	1	7	7	7	0.000159	0.177	QTFIIQELEK	R	Q	0.997	45.2	26.4	42.4	0	1	0	0	2	1248.68	16264300	226	235	TRUE
Serum_1	Angiopoietin-1	Angpt1	O08538	57520.3	1	7	7	7	0.000159	0.177	STTMMIRPLDF	R	-	0.997	40.3	27.6	40.3	0	1	0	0	2	1311.64	28973500	488	498	TRUE
Serum_1	Apolipoprotein C-III	Apoc3	A0A0R4J1N3,E9QP56,P33622	10982.5	1	1	2	3	6.82e-05	0.192	TVQDALSSVQESDIAVVAR	K	G	0.997	99.2	27.6	99.2	0	2	1	0	2	1988.03	48115100	42	60	TRUE
Serum_1	Proteasome subunit alpha type-5	Psma5	Q9Z2U1	26411.3	1	1	1	1	2.27e-05	0.0498	LFQVEYAIEAIK	R	L	0.997	60.5	25	53.2	0	1	0	0	2	1423.78	28300300	21	32	TRUE
Serum_1	Erythroblast membrane-associated protein, isoform CRA_d	Ermap	A2A7P7,E9QKE5,Q9JLN5	63512.8	0.998	1	1	1	2.27e-05	0.0304	ALLSLSEVHSLDENGLFR	R	T	0.997	49.8	26.9	49.8	0	0	1	0	2	2000.04	7546570	183	200	TRUE
Serum_1	Alpha-1-antitrypsin 1-4	Serpina1d	Q00897	45999.3	1	18	39	69	0.00157	0.496	AVLTIDETGTEAAAATVLQVATYSMPPIVR	K	F	0.997	96.3	25	96.3	0	4	6	1	2	3088.62	62551100	355	384	TRUE
Serum_1	Alpha-1-antitrypsin 1-4	Serpina1d	Q00897	45999.3	1	18	39	69	0.00157	0.496	ELISQFLLNR	K	R	0.997	49.9	25	42.9	0	1	0	0	2	1232.7	59342100	288	297	TRUE
Serum_1	Alpha-1-antitrypsin 1-4	Serpina1d	Q00897	45999.3	1	18	39	69	0.00157	0.496	FDHPFLFIIFEEHTQSPIFVGK	R	V	0.997	52	26.1	0	0	0	1	0	2	2648.36	4617780	385	406	TRUE	A0A0R4J0X5,P22599
Serum_1	Alpha-1-antitrypsin 1-4	Serpina1d	Q00897	45999.3	1	18	39	69	0.00157	0.496	FLEEAKNHYQAEVFSVNFAESEEAK	K	K	0.997	72	27	72	0	0	1	0	2	2916.37	61908600	148	172	TRUE	Q00898,P07758,A0A0A0MQA3,A0A0R4J0X5,P22599
Serum_1	Alpha-1-antitrypsin 1-4	Serpina1d	Q00897	45999.3	1	18	39	69	0.00157	0.496	IFNNGADLSGITEENAPLK	R	L	0.997	106	27.9	106	0	8	2	0	2	2003.01	322443000	329	347	TRUE	P07758,A0A0A0MQA3,A0A0R4J0X5,P22599
Serum_1	Alpha-1-antitrypsin 1-4	Serpina1d	Q00897	45999.3	1	18	39	69	0.00157	0.496	IFNNGADLSGITEENAPLKLSK	R	A	0.997	104	25.6	104	0	1	2	0	2	2331.22	78410800	329	350	TRUE	P22599
Serum_1	Alpha-1-antitrypsin 1-4	Serpina1d	Q00897	45999.3	1	18	39	69	0.00157	0.496	KLDQDTVFALANYILFK	K	G	0.997	80.8	25	80.8	0	2	2	0	2	1999.09	98502400	193	209	TRUE	P07758,A0A0A0MQA3,A0A0R4J0X5
Serum_1	Alpha-1-antitrypsin 1-4	Serpina1d	Q00897	45999.3	1	18	39	69	0.00157	0.496	KVINDFVEK	K	G	0.997	55.2	27.3	49.4	0	2	0	0	2	1092.59	29423900	173	181	TRUE	Q00898,P07758,A0A0A0MQA3,A0A0R4J0X5,P22599
Serum_1	Alpha-1-antitrypsin 1-4	Serpina1d	Q00897	45999.3	1	18	39	69	0.00157	0.496	LDQDTVFALANYILFK	K	G	0.997	97	26.5	97	0	2	1	0	2	1871	13529700	194	209	TRUE	P07758,A0A0A0MQA3,A0A0R4J0X5
Serum_1	Alpha-1-antitrypsin 1-4	Serpina1d	Q00897	45999.3	1	18	39	69	0.00157	0.496	LSISGNYNLK	R	T	0.997	53.8	25.7	43.3	0	1	0	0	2	1108.6	19575400	309	318	TRUE
Serum_1	Alpha-1-antitrypsin 1-4	Serpina1d	Q00897	45999.3	1	18	39	69	0.00157	0.496	LVEKFLEEAK	K	N	0.997	53.7	25	53.7	0	1	0	0	2	1205.68	9248310	144	153	TRUE	Q00898,P07758,A0A0A0MQA3,A0A0R4J0X5,P22599
Serum_1	Alpha-1-antitrypsin 1-4	Serpina1d	Q00897	45999.3	1	18	39	69	0.00157	0.496	MQHLEQTLNK	K	E	0.997	47.6	27.2	43.6	0	2	0	0	2	1257.63	462705000	278	287	TRUE	Q00898,P22599
Serum_1	Alpha-1-antitrypsin 1-4	Serpina1d	Q00897	45999.3	1	18	39	69	0.00157	0.496	NHYQAEVFSVNFAESEEAK	K	K	0.997	102	26.8	102	0	5	3	0	2	2199	110653000	154	172	TRUE	Q00898,P07758,A0A0A0MQA3,A0A0R4J0X5,P22599
Serum_1	Alpha-1-antitrypsin 1-4	Serpina1d	Q00897	45999.3	1	18	39	69	0.00157	0.496	NHYQAEVFSVNFAESEEAKK	K	V	0.997	110	27.8	110	0	1	7	2	2	2327.09	631598000	154	173	TRUE	Q00898,P07758,A0A0A0MQA3,A0A0R4J0X5,P22599
Serum_1	Alpha-1-antitrypsin 1-4	Serpina1d	Q00897	45999.3	1	18	39	69	0.00157	0.496	SFQHLLQTLNRPDSELQLSTGNGLFVNNDLK	K	L	0.997	53.2	25	53.2	0	0	1	3	2	3498.8	699691000	113	143	TRUE	P07758,A0A0A0MQA3,A0A0R4J0X5,P22599
Serum_1	Alpha-1-antitrypsin 1-4	Serpina1d	Q00897	45999.3	1	18	39	69	0.00157	0.496	TLMSPLGITR	K	I	0.997	54.2	26.8	33.1	0	3	0	0	2	1088.61	90928500	319	328	TRUE	P07758,A0A0A0MQA3,A0A0R4J0X5,P22599
Serum_1	Alpha-1-antitrypsin 1-4	Serpina1d	Q00897	45999.3	1	18	39	69	0.00157	0.496	VINDFVEK	K	G	0.99	44.7	25.9	32.6	0	2	0	0	2	963.515	570783000	174	181	TRUE	Q00898,P07758,A0A0A0MQA3,A0A0R4J0X5,P22599
Serum_1	Alpha-1-antitrypsin 1-4	Serpina1d	Q00897	45999.3	1	18	39	69	0.00157	0.496	VINDFVEKGTQGK	K	I	0.997	69.9	26.7	69.9	0	1	1	0	2	1434.76	61697500	174	186	TRUE	Q00898,P07758,A0A0A0MQA3,A0A0R4J0X5,P22599
Serum_1	Alpha-1-antitrypsin 1-5	Serpina1e	Q00898	45892.4	1	8	12	20	0.000455	0.407	DQSPASHEIATNLGDFAISLYR	K	E	0.997	77.7	27.6	77.7	0	1	1	0	2	2405.17	55556800	36	57	FALSE	P07758,A0A0A0MQA3,A0A0R4J0X5,P22599
Serum_1	Alpha-1-antitrypsin 1-5	Serpina1e	Q00898	45892.4	1	8	12	20	0.000455	0.407	FLEEAKNHYQAEVFSVNFAESEEAK	K	K	0.997	72	27	72	0	0	1	0	2	2916.37	61908600	148	172	FALSE	Q00897,P07758,A0A0A0MQA3,A0A0R4J0X5,P22599
Serum_1	Alpha-1-antitrypsin 1-5	Serpina1e	Q00898	45892.4	1	8	12	20	0.000455	0.407	IFNSGADLSGITEENAPLK	R	L	0.997	111	27.7	110	0	3	1	0	2	1976	48148800	329	347	TRUE
Serum_1	Alpha-1-antitrypsin 1-5	Serpina1e	Q00898	45892.4	1	8	12	20	0.000455	0.407	KLEQDTVFVLANYILFK	K	G	0.997	109	25	109	0	1	5	0	2	2041.14	128323000	193	209	TRUE
Serum_1	Alpha-1-antitrypsin 1-5	Serpina1e	Q00898	45892.4	1	8	12	20	0.000455	0.407	KPFDPENTK	K	Q	0.997	42.9	28.7	18.3	0	1	0	0	2	1075.54	223228000	214	222	TRUE
Serum_1	Alpha-1-antitrypsin 1-5	Serpina1e	Q00898	45892.4	1	8	12	20	0.000455	0.407	KVINDFVEK	K	G	0.997	55.2	27.3	49.4	0	2	0	0	2	1092.59	29423900	173	181	FALSE	Q00897,P07758,A0A0A0MQA3,A0A0R4J0X5,P22599
Serum_1	Alpha-1-antitrypsin 1-5	Serpina1e	Q00898	45892.4	1	8	12	20	0.000455	0.407	LAQIHIPR	R	L	0.99	53.2	25	44	0	1	0	0	2	947.579	20976400	301	308	TRUE
Serum_1	Alpha-1-antitrypsin 1-5	Serpina1e	Q00898	45892.4	1	8	12	20	0.000455	0.407	LEQDTVFVLANYILFK	K	G	0.997	70.9	25	70.9	0	1	0	0	2	1913.04	1265360	194	209	TRUE
Serum_1	Alpha-1-antitrypsin 1-5	Serpina1e	Q00898	45892.4	1	8	12	20	0.000455	0.407	LSISGNYNLETLMSPLGITR	R	I	0.997	107	26	107	0	4	1	0	2	2179.14	260110000	309	328	TRUE
Serum_1	Alpha-1-antitrypsin 1-5	Serpina1e	Q00898	45892.4	1	8	12	20	0.000455	0.407	LVEKFLEEAK	K	N	0.997	53.7	25	53.7	0	1	0	0	2	1205.68	9248310	144	153	FALSE	Q00897,P07758,A0A0A0MQA3,A0A0R4J0X5,P22599
Serum_1	Alpha-1-antitrypsin 1-5	Serpina1e	Q00898	45892.4	1	8	12	20	0.000455	0.407	MQHLEQTLNK	K	E	0.997	47.6	27.2	43.6	0	2	0	0	2	1257.63	462705000	278	287	FALSE	Q00897,P22599
Serum_1	Alpha-1-antitrypsin 1-5	Serpina1e	Q00898	45892.4	1	8	12	20	0.000455	0.407	MQHLEQTLNKELISK	K	F	0.997	75.8	25.7	75.8	0	1	2	0	2	1811.97	96092400	278	292	FALSE	P22599
Serum_1	Alpha-1-antitrypsin 1-5	Serpina1e	Q00898	45892.4	1	8	12	20	0.000455	0.407	NHYQAEVFSVNFAESEEAK	K	K	0.997	102	26.8	102	0	5	3	0	2	2199	110653000	154	172	FALSE	Q00897,P07758,A0A0A0MQA3,A0A0R4J0X5,P22599
Serum_1	Alpha-1-antitrypsin 1-5	Serpina1e	Q00898	45892.4	1	8	12	20	0.000455	0.407	NHYQAEVFSVNFAESEEAKK	K	V	0.997	110	27.8	110	0	1	7	2	2	2327.09	631598000	154	173	FALSE	Q00897,P07758,A0A0A0MQA3,A0A0R4J0X5,P22599
Serum_1	Alpha-1-antitrypsin 1-5	Serpina1e	Q00898	45892.4	1	8	12	20	0.000455	0.407	QAEFHVDESTTVK	K	V	0.997	55.4	27.9	55.4	0	1	0	0	2	1490.71	32649900	223	235	TRUE
Serum_1	Alpha-1-antitrypsin 1-5	Serpina1e	Q00898	45892.4	1	8	12	20	0.000455	0.407	VINDFVEK	K	G	0.99	44.7	25.9	32.6	0	2	0	0	2	963.515	570783000	174	181	FALSE	Q00897,P07758,A0A0A0MQA3,A0A0R4J0X5,P22599
Serum_1	Alpha-1-antitrypsin 1-5	Serpina1e	Q00898	45892.4	1	8	12	20	0.000455	0.407	VINDFVEKGTQGK	K	I	0.997	69.9	26.7	69.9	0	1	1	0	2	1434.76	61697500	174	186	FALSE	Q00897,P07758,A0A0A0MQA3,A0A0R4J0X5,P22599
Serum_1	Alpha-1-antitrypsin 1-5	Serpina1e	Q00898	45892.4	1	8	12	20	0.000455	0.407	WKKPFDPENTK	K	Q	0.997	43.5	29.1	34.3	0	1	0	0	2	1389.72	104205000	212	222	TRUE
Serum_1	Ig heavy chain V region VH558 A1/A4	Gm5629	P06327	12971.1	0.95	1	1	10	0.000227	0.205	SSSTAYMQLSSLTSENSAVYFCAR	K	-	0.997	88.9	26.1	0	0	10	0	0	2	2661.18	52887600	94	117	TRUE
Serum_1	Mannose-binding protein A	Mbl1	P39039	25396.5	1	6	9	10	0.000227	0.41	AIQEVATGIAFLGITDEATEGQFMYVTGGR	K	L	0.997	101	26.6	35.1	0	0	2	0	2	3146.54	7158990	164	193	TRUE
Serum_1	Mannose-binding protein A	Mbl1	P39039	25396.5	1	6	9	10	0.000227	0.41	KDEPNNHGSGEDCVIILDNGLWNDISCQASFK	K	A	0.997	56.5	25	56.5	0	0	0	2	2	3632.64	31601500	201	232	TRUE
Serum_1	Mannose-binding protein A	Mbl1	P39039	25396.5	1	6	9	10	0.000227	0.41	LANMEAEIR	K	I	0.997	77.8	29.3	69.7	0	1	0	0	2	1046.53	29952000	96	104	TRUE
Serum_1	Mannose-binding protein A	Mbl1	P39039	25396.5	1	6	9	10	0.000227	0.41	LTYSNWK	R	K	0.9	46.7	27.4	37.8	0	1	0	0	2	911.462	22458000	194	200	TRUE
Serum_1	Mannose-binding protein A	Mbl1	P39039	25396.5	1	6	9	10	0.000227	0.41	NAEENKAIQEVATGIAFLGITDEATEGQFMYVTGGR	R	L	0.997	96.9	26.1	96.9	0	0	1	1	2	3830.85	24609700	158	193	TRUE
Serum_1	Mannose-binding protein A	Mbl1	P39039	25396.5	1	6	9	10	0.000227	0.41	SLCTELQGTVAIPR	K	N	0.997	89.9	28.3	89.9	0	1	1	0	2	1544.81	612668000	144	157	TRUE
Serum_1	Ig kappa chain C region	Ig kappa chain C region	P01837	11777.9	0.95	1	2	11	0.00025	0.887	ADAAPTVSIFPPSSEQLTSGGASVVCFLNNFYPK	-	D	0.997	59.5	26.8	59.5	0	0	11	0	2	3571.74	412186000	1	34	TRUE
Serum_1	Ig kappa chain C region	Ig kappa chain C region	P01837	11777.9	0.95	1	2	11	0.00025	0.887	DEYERHNSYTCEATHK	K	T	0.997	41.9	25	41.9	0	0	1	0	2	2039.85	10309700	76	91	FALSE	A0A075B5P2
Serum_1	Ig kappa chain C region	Ig kappa chain C region	P01837	11777.9	0.95	1	2	11	0.00025	0.887	DSTYSMSSTLTLTK	K	D	0.997	41.6	27.8	41.6	0	1	0	0	2	1534.73	27149300	62	75	FALSE	A0A075B5P2
Serum_1	Ig kappa chain C region	Ig kappa chain C region	P01837	11777.9	0.95	1	2	11	0.00025	0.887	DSTYSMSSTLTLTKDEYER	K	H	0.997	97.5	26.7	97.5	0	6	5	0	2	2227.01	1031260000	62	80	FALSE	A0A075B5P2
Serum_1	Ig kappa chain C region	Ig kappa chain C region	P01837	11777.9	0.95	1	2	11	0.00025	0.887	HNSYTCEATHK	R	T	0.997	69	25	67.1	0	2	0	0	2	1347.57	118813000	81	91	FALSE	A0A075B5P2
Serum_1	Ig kappa chain C region	Ig kappa chain C region	P01837	11777.9	0.95	1	2	11	0.00025	0.887	QNGVLNSWTDQDSK	R	D	0.997	72.1	27.5	72.1	0	8	0	0	2	1591.73	139920000	48	61	FALSE	A0A075B5P2
Serum_1	Ig kappa chain C region	Ig kappa chain C region	P01837	11777.9	0.95	1	2	11	0.00025	0.887	QNGVLNSWTDQDSKDSTYSMSSTLTLTK	R	D	0.997	81.1	25.8	81.1	0	4	6	0	2	3107.45	188874000	48	75	FALSE	A0A075B5P2
Serum_1	Ig kappa chain C region	Ig kappa chain C region	P01837	11777.9	0.95	1	2	11	0.00025	0.887	TSTSPIVK	K	S	0.99	40	27.3	22.8	0	1	0	0	2	832.477	2133570000	92	99	FALSE	A0A075B5P2
Serum_1	Ig kappa chain C region	Ig kappa chain C region	P01837	11777.9	0.95	1	2	11	0.00025	0.887	WKIDGSER	K	Q	0.99	41.4	28.6	21.9	0	1	0	0	2	990.5	2292700000	40	47	FALSE	A0A075B5P2
Serum_1	Ig heavy chain V region AC38 205.12	Ig heavy chain V region AC38 205.12	P06330	12934.3	1	4	5	8	0.000182	0.661	ASGYTFTDYYMNWVK	K	Q	0.997	87.8	25.8	87.8	0	2	0	0	2	1845.82	52946700	24	38	TRUE	A0A0A6YWX0,A0A075B5U5
Serum_1	Ig heavy chain V region AC38 205.12	Ig heavy chain V region AC38 205.12	P06330	12934.3	1	4	5	8	0.000182	0.661	EVQLQQSGPELVKPGASVK	-	I	0.997	55.3	25	0	0	1	1	0	2	1994.09	48970100	1	19	FALSE	A0A075B5V6
Serum_1	Ig heavy chain V region AC38 205.12	Ig heavy chain V region AC38 205.12	P06330	12934.3	1	4	5	8	0.000182	0.661	SLEWIGDINPNNGGTSYNQK	K	F	0.997	103	27.4	103	0	2	0	0	2	2207.04	29119100	44	63	TRUE
Serum_1	Ig heavy chain V region AC38 205.12	Ig heavy chain V region AC38 205.12	P06330	12934.3	1	4	5	8	0.000182	0.661	SLTSEDSAVYYCAR	R	G	0.997	79.5	25	79.5	0	1	0	0	2	1621.72	8841920	85	98	FALSE	A0A0A6YWK5,A0A075B5U7,A0A075B5U6,A0A075B5V7,A0A0A6YX66,A0A075B5V6,A0A075B5V2
Serum_1	Ig heavy chain V region AC38 205.12	Ig heavy chain V region AC38 205.12	P06330	12934.3	1	4	5	8	0.000182	0.661	SSSATYMELR	K	S	0.997	68	25.1	0	0	1	0	0	2	1144.53	88161900	75	84	TRUE
Serum_1	Choline transporter-like protein 1	Slc44a1	A2AMH4,A2AMH5,Q6X893	73069.6	0.95	1	1	1	2.27e-05	0.0195	LPVPASAPIPFFHR	K	C	0.997	58.2	25	58.2	0	0	1	0	2	1548.87	4943460	161	174	TRUE
Serum_1	Protein Iglc1 (Fragment)	Iglc1	A0A0G2JE99,P01843	11574.4	1	5	9	13	0.000295	0.802	ATLVCTITDFYPGVVTVDWK	K	V	0.997	85.6	27.3	85.6	0	2	1	0	2	2285.15	13598800	23	42	TRUE
Serum_1	Protein Iglc1 (Fragment)	Iglc1	A0A0G2JE99,P01843	11574.4	1	5	9	13	0.000295	0.802	HSSYSCQVTHEGHTVEK	R	S	0.997	80.2	25	80.2	0	1	1	1	2	1985.88	322978000	81	97	TRUE
Serum_1	Protein Iglc1 (Fragment)	Iglc1	A0A0G2JE99,P01843	11574.4	1	5	9	13	0.000295	0.802	SSPSVTLFPPSSEELETNK	K	A	0.997	48.1	28.5	48.1	0	1	0	0	2	2049	20858900	4	22	TRUE
Serum_1	Protein Iglc1 (Fragment)	Iglc1	A0A0G2JE99,P01843	11574.4	1	5	9	13	0.000295	0.802	VDGTPVTQGMETTQPSK	K	Q	0.997	65.4	27.6	65.4	0	1	0	0	2	1791.84	16181200	43	59	TRUE
Serum_1	Protein Iglc1 (Fragment)	Iglc1	A0A0G2JE99,P01843	11574.4	1	5	9	13	0.000295	0.802	YMASSYLTLTAR	K	A	0.997	61.5	28.2	61.5	0	5	0	0	2	1392.68	124993000	65	76	TRUE
Serum_1	Ig lambda-3 chain C region (Fragment)	Iglc3	A0A0G2JGQ8,P01845	11370.5	1	2	2	2	4.55e-05	0.705	ANGTPITQGVDTSNPTK	K	E	0.997	76	27.8	74.1	0	2	0	0	2	1700.85	100688000	43	59	FALSE	Q99JC1,P01844
Serum_1	Ig lambda-3 chain C region (Fragment)	Iglc3	A0A0G2JGQ8,P01845	11370.5	1	2	2	2	4.55e-05	0.705	ATLVCLISNFSPSGVTVAWK	K	A	0.997	83.4	25.9	83.4	0	2	1	0	2	2150.13	272596000	23	42	FALSE	Q99JC1,P01844
Serum_1	Ig lambda-3 chain C region (Fragment)	Iglc3	A0A0G2JGQ8,P01845	11370.5	1	2	2	2	4.55e-05	0.705	EDNKYMASSFLHLTSDQWR	K	S	0.997	43.5	27.3	43.5	0	0	1	0	2	2328.07	16846700	60	78	TRUE
Serum_1	Ig lambda-3 chain C region (Fragment)	Iglc3	A0A0G2JGQ8,P01845	11370.5	1	2	2	2	4.55e-05	0.705	SHNSFTCQVTHEGDTVEK	R	S	0.997	108	25	108	0	1	1	0	2	2075.91	264957000	79	96	FALSE	Q99JC1,P01844
Serum_1	Ig lambda-3 chain C region (Fragment)	Iglc3	A0A0G2JGQ8,P01845	11370.5	1	2	2	2	4.55e-05	0.705	YMASSFLHLTSDQWR	K	S	0.993	55	28.3	0	0	1	0	0	2	1841.86	8995540	64	78	TRUE
Serum_1	Apolipoprotein C-II	Apoc2	Q05020	10742.1	1	1	1	1	2.27e-05	0.216	SSAAMSTYAGIFTDQLLTLLR	K	G	0.997	42.8	26.2	42.8	0	1	0	0	2	2259.17	966185	75	95	TRUE
Serum_1	Microfibril-associated glycoprotein 4	Mfap4	Q9D1H9	28938.9	0.95	1	1	1	2.27e-05	0.07	ADGEYWLGLQNLHLLTLK	R	Q	0.997	50.3	25.3	50.3	0	0	1	0	2	2084.12	5217450	108	125	TRUE
Serum_1	WD repeat-containing protein 1	Wdr1	O88342	66406.3	0.95	1	1	1	2.27e-05	0.0231	VYSILASTLKDEGK	R	L	0.997	41.1	25.6	41.1	0	0	1	0	2	1523.83	19585400	471	484	TRUE
Serum_1	Integrin beta-1	Itgb1	P09055	88231.4	1	4	4	4	9.09e-05	0.0764	IGFGSFVEK	R	T	0.997	54.9	25.7	41.6	0	1	0	0	2	983.52	12566300	182	190	TRUE
Serum_1	Integrin beta-1	Itgb1	P09055	88231.4	1	4	4	4	9.09e-05	0.0764	LSENNIQTIFAVTEEFQPVYK	K	E	0.997	48	27.2	48	0	1	0	0	2	2470.25	3567660	326	346	TRUE
Serum_1	Integrin beta-1	Itgb1	P09055	88231.4	1	4	4	4	9.09e-05	0.0764	NVLSLTDRGEFFNELVGQQR	K	I	0.997	43.9	26.8	43.9	0	0	1	0	2	2322.18	10779000	221	240	TRUE
Serum_1	Integrin beta-1	Itgb1	P09055	88231.4	1	4	4	4	9.09e-05	0.0764	SLGTDLMNEMR	K	R	0.997	67.9	25.2	67.9	0	1	0	0	2	1266.58	10409000	164	174	TRUE
Serum_1	Transferrin receptor protein 1	Tfrc	Q62351	85734.1	1	21	29	35	0.000795	0.366	AFTYINLDKVVLGTSNFK	K	V	0.997	88.1	25	88.1	0	1	1	0	2	2030.1	60765400	481	498	TRUE
Serum_1	Transferrin receptor protein 1	Tfrc	Q62351	85734.1	1	21	29	35	0.000795	0.366	DMGLSLQWLYSAR	R	G	0.997	55.3	27.8	55.3	0	1	0	0	2	1555.76	4406300	637	649	TRUE
Serum_1	Transferrin receptor protein 1	Tfrc	Q62351	85734.1	1	21	29	35	0.000795	0.366	HIFWGSGSHTLSALVENLK	R	L	0.997	64.3	25.8	64.3	0	2	1	0	2	2096.09	27925800	702	720	TRUE
Serum_1	Transferrin receptor protein 1	Tfrc	Q62351	85734.1	1	21	29	35	0.000795	0.366	IMQDVKHPVDGK	K	S	0.997	70	27.2	67	0	2	1	0	2	1366.71	103730000	512	523	TRUE
Serum_1	Transferrin receptor protein 1	Tfrc	Q62351	85734.1	1	21	29	35	0.000795	0.366	LAADEEENADNNMK	K	A	0.997	84.3	25	84.3	0	2	0	0	2	1579.65	44740000	40	53	TRUE
Serum_1	Transferrin receptor protein 1	Tfrc	Q62351	85734.1	1	21	29	35	0.000795	0.366	LAETEETDKSETMETEDVPTSSR	K	L	0.997	76.4	25	76.4	0	1	0	0	2	2585.14	10817000	101	123	TRUE
Serum_1	Transferrin receptor protein 1	Tfrc	Q62351	85734.1	1	21	29	35	0.000795	0.366	LAQVFSDMISK	K	D	0.997	55.6	27	55.6	0	1	0	0	2	1238.64	99175900	432	442	TRUE
Serum_1	Transferrin receptor protein 1	Tfrc	Q62351	85734.1	1	21	29	35	0.000795	0.366	LNSIEFADTIK	K	Q	0.997	57.6	26.3	51	0	1	0	0	2	1250.66	148912000	137	147	TRUE
Serum_1	Transferrin receptor protein 1	Tfrc	Q62351	85734.1	1	21	29	35	0.000795	0.366	LTHDVELNLDYEMYNSK	K	L	0.997	66.3	27.4	66.3	0	1	2	0	2	2083.96	65986200	604	620	TRUE
Serum_1	Transferrin receptor protein 1	Tfrc	Q62351	85734.1	1	21	29	35	0.000795	0.366	QVDGDNSHVEMK	R	L	0.997	51.1	25	51.1	0	1	0	0	2	1374.6	11468800	28	39	TRUE
Serum_1	Transferrin receptor protein 1	Tfrc	Q62351	85734.1	1	21	29	35	0.000795	0.366	RILNIFGVIK	R	G	0.997	42.4	25	39	0	1	0	0	2	1172.75	19646300	387	396	TRUE
Serum_1	Transferrin receptor protein 1	Tfrc	Q62351	85734.1	1	21	29	35	0.000795	0.366	SAFSNLFGGEPLSYTR	R	F	0.997	75.4	28.5	68.3	0	1	0	0	2	1745.85	36039100	7	22	TRUE
Serum_1	Transferrin receptor protein 1	Tfrc	Q62351	85734.1	1	21	29	35	0.000795	0.366	SSVGTGLLLK	K	L	0.997	50.3	25	50.3	0	1	0	0	2	974.588	47166600	422	431	TRUE
Serum_1	Transferrin receptor protein 1	Tfrc	Q62351	85734.1	1	21	29	35	0.000795	0.366	TAAEVAGQLIIK	R	L	0.997	45	25	45	0	1	0	0	2	1213.72	40209500	592	603	TRUE
Serum_1	Transferrin receptor protein 1	Tfrc	Q62351	85734.1	1	21	29	35	0.000795	0.366	TDIRDMGLSLQWLYSAR	K	G	0.997	44	27.9	44	0	0	1	0	2	2025.02	13401700	633	649	TRUE
Serum_1	Transferrin receptor protein 1	Tfrc	Q62351	85734.1	1	21	29	35	0.000795	0.366	TLLSEKLNSIEFADTIK	K	Q	0.997	53	25	53	0	1	0	0	2	1922.05	13082000	131	147	TRUE
Serum_1	Transferrin receptor protein 1	Tfrc	Q62351	85734.1	1	21	29	35	0.000795	0.366	VANAQSFNAIGVLIYMDK	K	N	0.997	111	27.1	111	0	5	0	0	2	1954.01	27299600	270	287	TRUE
Serum_1	Transferrin receptor protein 1	Tfrc	Q62351	85734.1	1	21	29	35	0.000795	0.366	VEQKEECVK	R	L	0.997	44.6	29.3	30.1	0	1	0	0	2	1148.56	14819400	92	100	TRUE
Serum_1	Transferrin receptor protein 1	Tfrc	Q62351	85734.1	1	21	29	35	0.000795	0.366	VEYHFLSPYVSPR	K	E	0.997	49.6	28.3	49.6	0	0	1	0	2	1593.81	22681000	684	696	TRUE
Serum_1	Transferrin receptor protein 1	Tfrc	Q62351	85734.1	1	21	29	35	0.000795	0.366	VSASPLLYTLMGK	K	I	0.997	86.2	25.1	86.2	0	2	0	0	2	1379.76	113599000	499	511	TRUE
Serum_1	Transferrin receptor protein 1	Tfrc	Q62351	85734.1	1	21	29	35	0.000795	0.366	WNIDSSCKLELSQNQNVK	R	L	0.997	93.1	28	93.1	0	1	1	0	2	2163.05	87257600	359	376	TRUE
Serum_1	Plasma protease C1 inhibitor	Serping1	P97290	55586	1	2	2	2	4.55e-05	0.0952	HETVLELTESGVEAAAASAISFGR	K	S	0.997	40.4	27.3	40.4	0	0	1	0	2	2445.23	1685930	447	470	TRUE
Serum_1	Plasma protease C1 inhibitor	Serping1	P97290	55586	1	2	2	2	4.55e-05	0.0952	VLGPDSAANLELINTWVAENTNHK	R	I	0.997	83.9	26.3	83.9	0	0	1	0	2	2606.32	7022130	255	278	TRUE
Serum_1	Vitamin D-binding protein	Gc	P21614	53601	1	25	34	46	0.00105	0.714	CCESTSEDCMASELPEHTIK	R	I	0.997	46.5	25	46.5	0	0	2	0	2	2399.95	28015700	265	284	TRUE
Serum_1	Vitamin D-binding protein	Gc	P21614	53601	1	25	34	46	0.00105	0.714	DKVCNELAMLGK	K	E	0.997	72.1	28.5	66.4	0	1	0	0	2	1377.69	8720330	26	37	TRUE
Serum_1	Vitamin D-binding protein	Gc	P21614	53601	1	25	34	46	0.00105	0.714	DLCGQSTTQAMDQYTFELSR	K	R	0.997	103	25	103	0	3	0	0	2	2351.03	28585600	333	352	TRUE
Serum_1	Vitamin D-binding protein	Gc	P21614	53601	1	25	34	46	0.00105	0.714	ECCDTQDSVACFSTQSPLLK	R	R	0.997	90	25	90	0	1	0	0	2	2346	23448700	374	393	TRUE
Serum_1	Vitamin D-binding protein	Gc	P21614	53601	1	25	34	46	0.00105	0.714	ECCDTQDSVACFSTQSPLLKR	R	Q	0.997	85.5	25.3	85.5	0	1	1	0	2	2502.11	85678600	374	394	TRUE
Serum_1	Vitamin D-binding protein	Gc	P21614	53601	1	25	34	46	0.00105	0.714	EVVSLTEECCAEGADPTCYDTR	K	T	0.997	95.6	25	95.6	0	1	0	0	2	2562.04	46167600	66	87	TRUE
Serum_1	Vitamin D-binding protein	Gc	P21614	53601	1	25	34	46	0.00105	0.714	FEECCQENTPMNIFMCTYFMPAAEPLQLPAIK	K	L	0.997	52.1	25	52.1	0	0	2	0	2	3880.72	2972060	296	327	TRUE
Serum_1	Vitamin D-binding protein	Gc	P21614	53601	1	25	34	46	0.00105	0.714	GFADQFLYEYSSNYGQAPLPLLVAYTK	K	N	0.997	90.7	26.8	90.7	0	2	1	0	2	3055.51	16453200	154	180	TRUE
Serum_1	Vitamin D-binding protein	Gc	P21614	53601	1	25	34	46	0.00105	0.714	GQEMCADYSENTFTEYK	K	K	0.997	92.9	25	92.9	0	1	0	0	2	2072.82	8900760	403	419	TRUE
Serum_1	Vitamin D-binding protein	Gc	P21614	53601	1	25	34	46	0.00105	0.714	GQEMCADYSENTFTEYKK	K	K	0.997	66.1	25	66.1	0	0	1	0	2	2200.92	18686600	403	420	TRUE
Serum_1	Vitamin D-binding protein	Gc	P21614	53601	1	25	34	46	0.00105	0.714	HLSLLTTMSNR	K	V	0.997	49.5	28.2	48.2	0	2	0	0	2	1272.67	47090900	208	218	TRUE
Serum_1	Vitamin D-binding protein	Gc	P21614	53601	1	25	34	46	0.00105	0.714	KFSSSTFEQVNQLVK	R	E	0.997	83.1	26.6	83.1	0	1	1	0	2	1741.91	158621000	51	65	TRUE
Serum_1	Vitamin D-binding protein	Gc	P21614	53601	1	25	34	46	0.00105	0.714	KLCMAALSHQPQEFPTYVEPTNDEICEAFR	R	R	0.991	41.4	25.8	2.21	0	0	1	0	2	3582.63	21863000	120	149	TRUE
Serum_1	Vitamin D-binding protein	Gc	P21614	53601	1	25	34	46	0.00105	0.714	LAQKVPTANLENVLPLAEDFTEILSR	K	C	0.997	84.1	25	84.1	0	1	3	1	2	2881.57	200643000	239	264	TRUE
Serum_1	Vitamin D-binding protein	Gc	P21614	53601	1	25	34	46	0.00105	0.714	LCMAALSHQPQEFPTYVEPTNDEICEAFR	K	R	0.997	65.8	25	65.8	0	0	1	0	2	3453.56	25662700	121	149	TRUE
Serum_1	Vitamin D-binding protein	Gc	P21614	53601	1	25	34	46	0.00105	0.714	LCMAALSHQPQEFPTYVEPTNDEICEAFRR	K	D	0.986	40.9	26.1	1.57	0	0	1	0	2	3610.64	17645700	121	150	TRUE
Serum_1	Vitamin D-binding protein	Gc	P21614	53601	1	25	34	46	0.00105	0.714	NYLSMVGSCCTSANPTVCFVK	K	E	0.997	74.9	25	74.9	0	2	0	0	2	2395.05	36703400	181	201	TRUE
Serum_1	Vitamin D-binding protein	Gc	P21614	53601	1	25	34	46	0.00105	0.714	QLTSFIEK	R	G	0.99	47.3	25	41.2	0	1	0	0	2	965.53	45080500	395	402	TRUE
Serum_1	Vitamin D-binding protein	Gc	P21614	53601	1	25	34	46	0.00105	0.714	RTQVPEVFLSK	R	V	0.997	49.3	25	45	0	2	0	0	2	1303.74	55100800	353	363	TRUE
Serum_1	Vitamin D-binding protein	Gc	P21614	53601	1	25	34	46	0.00105	0.714	SCESDAPFPVHPGTPECCTK	K	E	0.997	61.6	25	61.6	0	1	0	0	2	2275.94	51538100	95	114	TRUE
Serum_1	Vitamin D-binding protein	Gc	P21614	53601	1	25	34	46	0.00105	0.714	TLRECCDTQDSVACFSTQSPLLK	K	R	0.997	52.4	26	52.4	0	0	2	0	2	2716.24	100268000	371	393	TRUE
Serum_1	Vitamin D-binding protein	Gc	P21614	53601	1	25	34	46	0.00105	0.714	TPNTSPAELKDMVEK	K	H	0.997	56.8	27.9	56.8	0	1	1	0	2	1659.83	96655000	430	444	TRUE
Serum_1	Vitamin D-binding protein	Gc	P21614	53601	1	25	34	46	0.00105	0.714	VCNELAMLGK	K	E	0.997	42.6	28.6	42.6	0	1	0	0	2	1134.56	64654600	28	37	TRUE
Serum_1	Vitamin D-binding protein	Gc	P21614	53601	1	25	34	46	0.00105	0.714	VLEPTLK	K	T	0.9	41.9	25	31.7	0	1	0	0	2	799.492	688627000	364	370	TRUE
Serum_1	Vitamin D-binding protein	Gc	P21614	53601	1	25	34	46	0.00105	0.714	VPTANLENVLPLAEDFTEILSR	K	C	0.997	77.3	25	77.3	0	3	2	0	2	2441.29	76195400	243	264	TRUE
Serum_1	Leucine-rich HEV glycoprotein	Lrg1	Q91XL1	37432.6	1	1	1	1	2.27e-05	0.0409	LQALSPELLAPVPR	R	L	0.997	72.3	25	72	0	1	0	0	2	1503.89	10141300	97	110	TRUE
Serum_1	4F2 cell-surface antigen heavy chain	Slc3a2	P10852	58339.2	1	5	6	6	0.000136	0.125	FTGLSKEELLK	K	V	0.997	41.2	25	41.2	0	1	0	0	2	1264.71	18307700	54	64	TRUE
Serum_1	4F2 cell-surface antigen heavy chain	Slc3a2	P10852	58339.2	1	5	6	6	0.000136	0.125	GQNEDPGSLLTQFR	K	R	0.997	77.7	28.1	77.7	0	1	0	0	2	1561.76	20810900	404	417	TRUE
Serum_1	4F2 cell-surface antigen heavy chain	Slc3a2	P10852	58339.2	1	5	6	6	0.000136	0.125	IGDLQAFVGR	R	D	0.997	57.5	27.4	43.9	0	1	0	0	2	1075.59	26296000	120	129	TRUE
Serum_1	4F2 cell-surface antigen heavy chain	Slc3a2	P10852	58339.2	1	5	6	6	0.000136	0.125	SHLEYLSTLK	K	V	0.997	41	27.8	41	0	1	0	0	2	1190.64	15820100	139	148	TRUE
Serum_1	4F2 cell-surface antigen heavy chain	Slc3a2	P10852	58339.2	1	5	6	6	0.000136	0.125	SLLHGDFHALSSSPDLFSYIR	R	H	0.997	50.2	27.5	50.2	0	0	1	1	2	2362.18	31366700	428	448	TRUE
Serum_1	Protein Ighv7-4	Ighv7-4	A0A075B5S5,A0A0A6YXL5	13537	1	1	1	1	2.27e-05	0.075	APEWLALIR	K	N	0.997	48.5	25	48.5	0	1	0	0	2	1068.62	9676580	63	71	TRUE
Serum_1	H-2 class I histocompatibility antigen, Q10 alpha chain	H2-Q10	P01898	37251.5	1	10	11	11	0.00025	0.348	AKGNEQSFHVSLR	R	T	0.997	91.4	28	86.2	0	1	1	0	2	1472.76	23948800	91	103	TRUE
Serum_1	H-2 class I histocompatibility antigen, Q10 alpha chain	H2-Q10	P01898	37251.5	1	10	11	11	0.00025	0.348	APWMEQEGPEYWER	R	E	0.997	67.8	25	67.8	0	1	0	0	2	1807.77	14996300	73	86	TRUE	Q8HWB2
Serum_1	H-2 class I histocompatibility antigen, Q10 alpha chain	H2-Q10	P01898	37251.5	1	10	11	11	0.00025	0.348	AYLEAECVEWLLR	R	Y	0.997	70.8	28.4	62.7	0	1	0	0	2	1651.81	8439050	182	194	TRUE
Serum_1	H-2 class I histocompatibility antigen, Q10 alpha chain	H2-Q10	P01898	37251.5	1	10	11	11	0.00025	0.348	FDSDAETPR	R	M	0.997	42.2	25.1	42.2	0	1	0	0	2	1037.45	35057200	60	68	TRUE
Serum_1	H-2 class I histocompatibility antigen, Q10 alpha chain	H2-Q10	P01898	37251.5	1	10	11	11	0.00025	0.348	FIIVGYVDDTQFVR	R	F	0.997	49.4	27.2	48.3	0	1	0	0	2	1671.87	55748200	46	59	TRUE
Serum_1	H-2 class I histocompatibility antigen, Q10 alpha chain	H2-Q10	P01898	37251.5	1	10	11	11	0.00025	0.348	GNEQSFHVSLR	K	T	0.997	61.7	27.5	61.7	0	1	0	0	2	1273.63	7866850	93	103	TRUE
Serum_1	H-2 class I histocompatibility antigen, Q10 alpha chain	H2-Q10	P01898	37251.5	1	10	11	11	0.00025	0.348	THVTHHPGSEGDVTLR	K	C	0.997	43.8	27.8	43.8	0	0	1	0	2	1742.86	18801600	211	226	TRUE
Serum_1	H-2 class I histocompatibility antigen, Q10 alpha chain	H2-Q10	P01898	37251.5	1	10	11	11	0.00025	0.348	TWTAADVAAIITR	K	R	0.997	58	26.1	58	0	1	0	0	2	1388.75	17110400	156	168	TRUE
Serum_1	H-2 class I histocompatibility antigen, Q10 alpha chain	H2-Q10	P01898	37251.5	1	10	11	11	0.00025	0.348	WASVVVPLGK	K	E	0.997	41.1	25	38.7	0	1	0	0	2	1055.62	12625100	268	277	TRUE	P01901,Q8HWB2,Q3TH01
Serum_1	H-2 class I histocompatibility antigen, Q10 alpha chain	H2-Q10	P01898	37251.5	1	10	11	11	0.00025	0.348	YLELGKETLLR	R	T	0.997	64.5	25	0	0	1	0	0	2	1334.77	74118100	195	205	TRUE	Q8HWB2
Serum_1	Serine (Or cysteine) peptidase inhibitor, clade A, member 3N, isoform CRA_a	Serpina3n	G3X8T9	46768.1	1	1	1	1	2.27e-05	0.0957	MQQVEASLQPETLR	K	K	0.997	79.2	28.1	79.2	0	3	0	0	2	1645.82	39770100	282	295	FALSE	A0A0R4J0I1,P07759,Q03734
Serum_1	Serine (Or cysteine) peptidase inhibitor, clade A, member 3N, isoform CRA_a	Serpina3n	G3X8T9	46768.1	1	1	1	1	2.27e-05	0.0957	MQQVEASLQPETLRK	K	W	0.997	65	27.2	65	0	2	2	0	2	1757.92	58075400	282	296	FALSE	A0A0R4J0I1,P07759,Q03734
Serum_1	Serine (Or cysteine) peptidase inhibitor, clade A, member 3N, isoform CRA_a	Serpina3n	G3X8T9	46768.1	1	1	1	1	2.27e-05	0.0957	NPDKNIVFSPLSISAALAVMSLGAK	K	G	0.997	54.3	25	54.3	0	0	1	0	2	2543.39	5017420	66	90	TRUE
Serum_1	Vitamin K-dependent protein S	Pros1	Q08761	74935.6	1	2	2	2	4.55e-05	0.0326	KVESALIKPINPR	R	L	0.997	58.9	25	58.9	0	0	1	0	2	1464.89	10048800	433	445	TRUE
Serum_1	Vitamin K-dependent protein S	Pros1	Q08761	74935.6	1	2	2	2	4.55e-05	0.0326	YLGCLGAFR	K	V	0.997	45.4	26.1	34.9	0	1	0	0	2	1056.53	13589100	85	93	TRUE
Serum_1	Carboxypeptidase N subunit 2	Cpn2	Q9DBB9	60481.6	1	14	15	24	0.000545	0.366	AAHSQCAYSNPEGTVLLACEESR	R	C	0.997	63.4	25.7	62.2	0	2	0	0	2	2550.13	14505300	476	498	TRUE
Serum_1	Carboxypeptidase N subunit 2	Cpn2	Q9DBB9	60481.6	1	14	15	24	0.000545	0.366	ALGLDEGEPAGSWDLTVEGR	R	A	0.997	99.5	28.2	99.5	0	1	0	0	2	2071.99	39804100	456	475	TRUE
Serum_1	Carboxypeptidase N subunit 2	Cpn2	Q9DBB9	60481.6	1	14	15	24	0.000545	0.366	GQLVPNLKQEQLICPVNPGHLSFR	K	A	0.997	48.1	25	48.1	0	0	1	0	2	2744.47	14160600	432	455	TRUE
Serum_1	Carboxypeptidase N subunit 2	Cpn2	Q9DBB9	60481.6	1	14	15	24	0.000545	0.366	HLEPDAFGGLPR	R	L	0.997	67.8	27.5	67.8	0	2	0	0	2	1308.67	66272000	87	98	TRUE
Serum_1	Carboxypeptidase N subunit 2	Cpn2	Q9DBB9	60481.6	1	14	15	24	0.000545	0.366	LAGLPEDLFCHMDILESLQLQGNQLR	R	T	0.997	64.6	26.4	64.6	0	0	3	0	2	3010.51	22277400	133	158	TRUE
Serum_1	Carboxypeptidase N subunit 2	Cpn2	Q9DBB9	60481.6	1	14	15	24	0.000545	0.366	LQLLNLSR	R	N	0.99	41.8	25	23.8	0	2	0	0	2	956.589	33946400	363	370	TRUE
Serum_1	Carboxypeptidase N subunit 2	Cpn2	Q9DBB9	60481.6	1	14	15	24	0.000545	0.366	LSNNMLAR	K	L	0.99	48.6	28.9	30.9	0	1	0	0	2	918.482	16985400	200	207	TRUE
Serum_1	Carboxypeptidase N subunit 2	Cpn2	Q9DBB9	60481.6	1	14	15	24	0.000545	0.366	LTLDFDR	K	L	0.9	46.3	26.6	36.3	0	1	0	0	2	879.457	20708900	126	132	TRUE
Serum_1	Carboxypeptidase N subunit 2	Cpn2	Q9DBB9	60481.6	1	14	15	24	0.000545	0.366	LVSLTLSHNAITDLPEHVFR	R	N	0.997	86.5	25	86.5	0	0	3	0	2	2262.22	92070200	315	334	TRUE
Serum_1	Carboxypeptidase N subunit 2	Cpn2	Q9DBB9	60481.6	1	14	15	24	0.000545	0.366	LYNNQISNTHTFCAGPAYLK	R	G	0.997	60.5	27.7	60.5	0	1	1	0	2	2312.11	33192100	412	431	TRUE
Serum_1	Carboxypeptidase N subunit 2	Cpn2	Q9DBB9	60481.6	1	14	15	24	0.000545	0.366	QEQLICPVNPGHLSFR	K	A	0.997	57.1	27.7	57.1	0	0	1	0	2	1894.96	23655600	440	455	TRUE
Serum_1	Carboxypeptidase N subunit 2	Cpn2	Q9DBB9	60481.6	1	14	15	24	0.000545	0.366	TLNLAQNLLTQLPK	R	G	0.997	89.1	25	89.1	0	3	0	0	2	1566.92	113749000	173	186	TRUE
Serum_1	Carboxypeptidase N subunit 2	Cpn2	Q9DBB9	60481.6	1	14	15	24	0.000545	0.366	VVFLNTQVR	K	H	0.997	64.2	25	64.2	0	1	0	0	2	1075.63	145381000	78	86	TRUE
Serum_1	Carboxypeptidase N subunit 2	Cpn2	Q9DBB9	60481.6	1	14	15	24	0.000545	0.366	WLNIQLSSR	R	D	0.997	43.8	27.7	43.8	0	1	0	0	2	1116.62	80515200	501	509	TRUE
Serum_1	Alpha-1-acid glycoprotein 1	Orm1	Q60590	23896.1	1	3	4	4	9.09e-05	0.208	AVTHVGMDESEIIFVDWKK	K	D	0.997	63.5	27.2	62.5	0	0	1	1	2	2204.11	36115400	163	181	TRUE	P07361
Serum_1	Alpha-1-acid glycoprotein 1	Orm1	Q60590	23896.1	1	3	4	4	9.09e-05	0.208	RPDITPELR	K	E	0.997	45.2	25	32	0	1	0	0	2	1096.61	18974500	149	157	TRUE	P07361
Serum_1	Alpha-1-acid glycoprotein 1	Orm1	Q60590	23896.1	1	3	4	4	9.09e-05	0.208	YEGGVETFAHLIVLR	K	K	0.997	67.8	26.8	67.8	0	0	1	0	2	1703.91	16963300	110	124	TRUE
Serum_1	Proteasome subunit alpha type-7	Psma7	Q9Z2U0	27855.2	1	2	2	2	4.55e-05	0.101	ALLEVVQSGGK	K	N	0.997	50.3	27.5	35.5	0	1	0	0	2	1100.63	28954600	194	204	TRUE
Serum_1	Proteasome subunit alpha type-7	Psma7	Q9Z2U0	27855.2	1	2	2	2	4.55e-05	0.101	LTVEDPVTVEYITR	R	Y	0.997	66.6	26.9	66.6	0	1	0	0	2	1634.86	6350810	96	109	TRUE
Serum_1	Apolipoprotein D	Apod	P51910	21530.5	1	2	2	2	4.55e-05	0.0741	CPSPPVQENFDVK	K	K	0.997	45.8	27.1	45.8	0	1	0	0	2	1516.71	4844980	28	40	TRUE
Serum_1	Apolipoprotein D	Apod	P51910	21530.5	1	2	2	2	4.55e-05	0.0741	CPSPPVQENFDVKK	K	Y	0.997	51.7	28	50.5	0	1	0	0	2	1644.81	4474780	28	41	TRUE
Serum_1	Tetraspanin-14	Tspan14	Q8QZY6	30674.3	0.95	1	1	1	2.27e-05	0.063	SYRDDIDLQNLIDSLQK	K	A	0.997	46.9	28	46.9	0	0	1	0	2	2036.03	5004830	133	149	TRUE
Serum_1	Protein Igkv14-126 (Fragment)	Igkv14-126	A0A075B5K0	13058.5	1	2	2	2	4.55e-05	0.368	MTQSPSSMYASLGER	K	V	0.997	97	25	97	0	1	0	0	2	1644.74	8926150	26	40	FALSE	P01638,A0A140T8P9
Serum_1	Protein Igkv14-126 (Fragment)	Igkv14-126	A0A075B5K0	13058.5	1	2	2	2	4.55e-05	0.368	SYLSWYQQKPWK	K	S	0.997	51.1	28	51.1	0	1	0	0	2	1613.81	8280860	53	64	TRUE
Serum_1	Protein Igkv14-126 (Fragment)	Igkv14-126	A0A075B5K0	13058.5	1	2	2	2	4.55e-05	0.368	TLIYYATSLADGVPSR	K	F	0.997	90.5	26.5	90.5	0	1	0	0	2	1726.9	34830600	68	83	TRUE
Serum_1	Protein Igkv9-124	Igkv9-124	A0A075B5K2	10420.1	1	2	3	4	9.09e-05	0.421	ASQEISGYLSWLQQKPDGTIKR	R	L	0.997	43.8	25.5	43.8	0	0	0	1	2	2505.31	93050200	25	46	TRUE
Serum_1	Protein Igkv9-124	Igkv9-124	A0A075B5K2	10420.1	1	2	3	4	9.09e-05	0.421	DIQMTQSPSSLSASLGER	-	V	0.997	92	27.4	79.1	0	2	1	0	2	1906.92	126976000	1	18	TRUE
Serum_1	Protein Ighv1-18 (Fragment)	Ighv1-18	A0A0A6YXN4	12912.9	1	3	3	3	6.82e-05	0.504	ASGYTFTDYNMDWVK	K	Q	0.997	99.8	25	75.1	0	1	0	0	2	1797.78	20272800	43	57	TRUE
Serum_1	Protein Ighv1-18 (Fragment)	Ighv1-18	A0A0A6YXN4	12912.9	1	3	3	3	6.82e-05	0.504	SLEWIGDINPNNGGTIYNQK	K	F	0.997	75.8	28.2	75.8	0	1	0	0	2	2233.09	38173400	63	82	TRUE
Serum_1	Protein Ighv1-18 (Fragment)	Ighv1-18	A0A0A6YXN4	12912.9	1	3	3	3	6.82e-05	0.504	SLTSEDTAVYYCAR	R	-	0.997	75.3	26.3	75.3	0	1	0	0	2	1635.73	12633100	104	117	TRUE
Serum_1	Protein Ighv1-18 (Fragment)	Ighv1-18	A0A0A6YXN4	12912.9	1	3	3	3	6.82e-05	0.504	SSSTAYMELR	K	S	0.997	68	25.1	0	0	2	0	0	2	1144.53	133511000	94	103	FALSE	A0A0A6YWK5,A0A0A6YXA5,A0A075B5U7,A0A0A6YVW3,A0A075B5Y4,A0A075B5V2
Serum_1	Equilibrative nucleoside transporter 1	Slc29a1	Q9JIM1	50193.9	0.95	1	1	1	2.27e-05	0.0283	IVFIPLLMLCNVK	R	A	0.997	71.1	25	71.1	0	1	0	0	2	1559.91	2709130	369	381	TRUE
Serum_1	Protein Igkv10-94 (Fragment)	Igkv10-94	A0A075B5L1	12576.7	0.994	1	2	2	4.55e-05	0.374	LLIYYTSSLHSGVPSR	K	F	0.997	84.5	25.4	84.5	0	1	1	0	2	1792.96	92866000	66	81	FALSE	P01643
Serum_1	Protein Igkv10-94 (Fragment)	Igkv10-94	A0A075B5L1	12576.7	0.994	1	2	2	4.55e-05	0.374	VTISCSASQGISNYLNWYQQKPDGTVK	R	L	0.997	73.2	26.5	16.1	0	1	1	0	2	3044.48	65535400	39	65	TRUE
Serum_1	Inhibitor of carbonic anhydrase	Ica	Q9DBD0	76766	1	20	22	24	0.000545	0.36	CLQDGTADVSFVK	K	H	0.997	58	26.9	58	0	1	0	0	2	1439.68	25989000	213	225	TRUE
Serum_1	Inhibitor of carbonic anhydrase	Ica	Q9DBD0	76766	1	20	22	24	0.000545	0.36	CLVEKGDVAFMK	R	H	0.997	54.3	27.9	52.3	0	1	0	0	2	1396.7	23455100	545	556	TRUE
Serum_1	Inhibitor of carbonic anhydrase	Ica	Q9DBD0	76766	1	20	22	24	0.000545	0.36	CVNAPLEGYYVVAVVKK	K	S	0.997	58.2	25	58.2	0	0	1	0	2	1909.03	31232600	438	454	TRUE
Serum_1	Inhibitor of carbonic anhydrase	Ica	Q9DBD0	76766	1	20	22	24	0.000545	0.36	DKSSPFQLFGSPHGEDLLFTDAAHGLLR	K	V	0.997	64.1	26.5	64.1	0	0	0	1	2	3056.51	6788140	296	323	TRUE
Serum_1	Inhibitor of carbonic anhydrase	Ica	Q9DBD0	76766	1	20	22	24	0.000545	0.36	ETAAATFFSSSCVPCADGK	R	M	0.997	79.8	25	79.8	0	1	0	0	2	2005.86	9939790	161	179	TRUE
Serum_1	Inhibitor of carbonic anhydrase	Ica	Q9DBD0	76766	1	20	22	24	0.000545	0.36	HLTVFEAMPTK	K	A	0.997	66.5	28.5	59.7	0	1	0	0	2	1273.66	33615800	226	236	TRUE
Serum_1	Inhibitor of carbonic anhydrase	Ica	Q9DBD0	76766	1	20	22	24	0.000545	0.36	HPTVLQNTDGKNPEPWAK	K	G	0.997	51.8	28	51.8	0	1	0	0	2	2032.02	15668400	557	574	TRUE
Serum_1	Inhibitor of carbonic anhydrase	Ica	Q9DBD0	76766	1	20	22	24	0.000545	0.36	ILFNQQELFGR	R	N	0.997	79.5	26.5	74.4	0	1	0	0	2	1364.73	46666900	622	632	TRUE
Serum_1	Inhibitor of carbonic anhydrase	Ica	Q9DBD0	76766	1	20	22	24	0.000545	0.36	KGTGFQLNQLR	K	G	0.997	92.5	25.3	83.5	0	1	0	0	2	1261.7	23012700	122	132	TRUE
Serum_1	Inhibitor of carbonic anhydrase	Ica	Q9DBD0	76766	1	20	22	24	0.000545	0.36	KSDVGITWK	K	S	0.997	52.5	26.4	41.6	0	1	0	0	2	1033.57	23394300	454	462	TRUE
Serum_1	Inhibitor of carbonic anhydrase	Ica	Q9DBD0	76766	1	20	22	24	0.000545	0.36	NGFEYMMFQMFESSAK	R	D	0.997	65.3	25	32.1	0	2	0	0	2	1947.8	4672300	633	648	TRUE
Serum_1	Inhibitor of carbonic anhydrase	Ica	Q9DBD0	76766	1	20	22	24	0.000545	0.36	QCLSSELLDACTFHKY	R	-	0.997	58.1	26.7	58.1	0	1	0	0	2	1971.89	22204500	685	700	TRUE
Serum_1	Inhibitor of carbonic anhydrase	Ica	Q9DBD0	76766	1	20	22	24	0.000545	0.36	RILFNQQELFGR	R	N	0.997	55.4	25.1	49.2	0	0	1	0	2	1520.83	28012800	621	632	TRUE
Serum_1	Inhibitor of carbonic anhydrase	Ica	Q9DBD0	76766	1	20	22	24	0.000545	0.36	RPVEEYEQCYLAR	R	V	0.997	45.5	28	45.5	0	1	0	0	2	1712.81	12206100	252	264	TRUE
Serum_1	Inhibitor of carbonic anhydrase	Ica	Q9DBD0	76766	1	20	22	24	0.000545	0.36	SCHTGLGWSAGWYVPLSTLLPSGSR	K	E	0.997	43.4	27.1	43.4	0	0	1	0	2	2689.32	6434180	136	160	TRUE
Serum_1	Inhibitor of carbonic anhydrase	Ica	Q9DBD0	76766	1	20	22	24	0.000545	0.36	SDVGITWK	K	S	0.99	56.8	28.1	51.1	0	1	0	0	2	905.473	11837100	455	462	TRUE
Serum_1	Inhibitor of carbonic anhydrase	Ica	Q9DBD0	76766	1	20	22	24	0.000545	0.36	SSPFQLFGSPHGEDLLFTDAAHGLLR	K	V	0.997	51.3	26.6	51.3	0	0	1	0	2	2812.41	41561200	298	323	TRUE
Serum_1	Inhibitor of carbonic anhydrase	Ica	Q9DBD0	76766	1	20	22	24	0.000545	0.36	SVDGKEDSIQELLR	R	V	0.997	63.9	28.7	60.6	0	2	2	0	2	1588.82	40189800	274	287	TRUE
Serum_1	Inhibitor of carbonic anhydrase	Ica	Q9DBD0	76766	1	20	22	24	0.000545	0.36	THYYVVAMAK	K	K	0.997	53.2	27.2	52.3	0	1	0	0	2	1182.6	28314700	112	121	TRUE
Serum_1	Inhibitor of carbonic anhydrase	Ica	Q9DBD0	76766	1	20	22	24	0.000545	0.36	VPSHVVVAR	R	S	0.997	40.6	25	37	0	1	0	0	2	963.573	11786300	265	273	TRUE
Serum_1	Protein Igkv4-81	Igkv4-81	A0A075B5L6	10234.1	0.95	1	1	1	2.27e-05	0.188	ENVLTQSPAIMAASPGEK	-	V	0.997	53	28.4	4.14	0	1	0	0	2	1858.92	15960700	1	18	TRUE
Serum_1	Protein Igkv4-80 (Fragment)	Igkv4-80	A0A075B5L7	12562.4	0.95	1	1	1	2.27e-05	0.138	LLIYSTSNLASGVPSR	K	F	0.997	94.8	25	94.8	0	1	0	0	2	1677.92	15786300	67	82	TRUE
Serum_1	Periostin	Postn	Q62009	93147.2	1	3	3	3	6.82e-05	0.0644	AAAITSDLLESLGR	R	D	0.997	55.7	26.9	55.7	0	1	0	0	2	1416.77	13796900	254	267	TRUE
Serum_1	Periostin	Postn	Q62009	93147.2	1	3	3	3	6.82e-05	0.0644	NGVIHLIDEVLIPDSAK	K	Q	0.997	59	25	57.8	0	1	0	0	2	1834	1923840	357	373	TRUE
Serum_1	Periostin	Postn	Q62009	93147.2	1	3	3	3	6.82e-05	0.0644	VLTQIGTSIQDFLEAEDDLSSFR	R	A	0.997	47.2	27.1	47.2	0	1	0	0	2	2584.28	384364	231	253	TRUE
Serum_1	Aspartyl aminopeptidase	Dnpep	Q3TVK3,Q9Z2W0	52207.5	1	6	7	7	0.000159	0.208	EVAGQVGVPLQDLMVR	R	N	0.997	74.3	25.5	74.3	0	1	0	0	2	1710.92	14454600	391	406	TRUE
Serum_1	Aspartyl aminopeptidase	Dnpep	Q3TVK3,Q9Z2W0	52207.5	1	6	7	7	0.000159	0.208	GTPEPGPLGATDER	K	H	0.997	53.6	27.7	53.6	0	1	0	0	2	1396.67	4402080	200	213	TRUE
Serum_1	Aspartyl aminopeptidase	Dnpep	Q3TVK3,Q9Z2W0	52207.5	1	6	7	7	0.000159	0.208	LDNLHSCFCALQALIDSCASPASLAR	R	D	0.997	55.4	27.4	55.4	0	0	2	0	2	2890.36	14978600	261	286	TRUE
Serum_1	Aspartyl aminopeptidase	Dnpep	Q3TVK3,Q9Z2W0	52207.5	1	6	7	7	0.000159	0.208	NDSPCGTTIGPILASR	R	L	0.997	44.6	28.1	44.6	0	1	0	0	2	1658.82	4415280	407	422	TRUE
Serum_1	Aspartyl aminopeptidase	Dnpep	Q3TVK3,Q9Z2W0	52207.5	1	6	7	7	0.000159	0.208	SPSPFHVVAECR	R	S	0.997	55.5	26.6	55.5	0	1	0	0	2	1385.66	9763590	26	37	TRUE
Serum_1	Aspartyl aminopeptidase	Dnpep	Q3TVK3,Q9Z2W0	52207.5	1	6	7	7	0.000159	0.208	VLDLGSPQLAMHSIR	R	E	0.997	47.1	25.4	47.1	0	0	1	0	2	1636.88	5600460	427	441	TRUE
Serum_1	Serum amyloid A-4 protein	Saa4	P31532	15088.4	1	5	5	5	0.000114	0.4	AYRDNLEANYQNADQYFYAR	R	G	0.997	71.2	26.6	71.2	0	0	1	0	2	2485.12	27499200	38	57	TRUE
Serum_1	Serum amyloid A-4 protein	Saa4	P31532	15088.4	1	5	5	5	0.000114	0.4	DNLEANYQNADQYFYAR	R	G	0.987	40.7	25	0.02	0	1	0	0	2	2095.9	5818020	41	57	TRUE
Serum_1	Serum amyloid A-4 protein	Saa4	P31532	15088.4	1	5	5	5	0.000114	0.4	EAVQGTWDLWR	R	A	0.997	60.7	27.6	52.8	0	1	0	0	2	1360.66	4612870	27	37	TRUE
Serum_1	Serum amyloid A-4 protein	Saa4	P31532	15088.4	1	5	5	5	0.000114	0.4	GSGGIWAAK	R	I	0.997	46.2	28.2	46.2	0	1	0	0	2	846.447	6201480	66	74	TRUE
Serum_1	Serum amyloid A-4 protein	Saa4	P31532	15088.4	1	5	5	5	0.000114	0.4	NHGLETLQATQK	R	A	0.997	58.8	27.3	57.3	0	1	0	0	2	1339.7	7947000	96	107	TRUE
Serum_1	Protein Igkv4-58	Igkv4-58	A0A075B5M3	10293.3	0.95	1	1	1	2.27e-05	0.186	ENVLTQSPAIMAASLGQK	-	V	0.997	59.5	27.4	59.5	0	1	0	0	2	1857.97	9000390	1	18	TRUE
Serum_1	Protein Igkv5-39	Igkv5-39	A0A075B5M7	10345.4	1	3	6	7	0.000159	0.474	ASQSISDYLHWYQQK	R	S	0.997	74.7	27.3	0	0	1	1	0	2	1853.88	77171100	25	39	TRUE
Serum_1	Protein Igkv5-39	Igkv5-39	A0A075B5M7	10345.4	1	3	6	7	0.000159	0.474	DIVMTQSPATLSVTPGDR	-	V	0.997	96.6	28.1	94.1	0	2	0	0	2	1887.95	77829300	1	18	TRUE
Serum_1	Protein Igkv5-39	Igkv5-39	A0A075B5M7	10345.4	1	3	6	7	0.000159	0.474	YASQSISGIPSR	K	F	0.997	81.8	28.2	75.4	0	3	0	0	2	1265.65	219856000	50	61	TRUE	A0A0B4J1J1,A0A0B4J1J2
Serum_1	Protein Igkv17-127	Igkv17-127	A0A075B5J9,A0A075B5K3,A0A0G2JDN5,A0A0G2JFA8	12759.8	1	1	1	1	2.27e-05	0.204	CITSTDIDDDMNWYQQKPGEPPK	R	L	0.997	62.4	25	62.4	0	0	1	0	2	2738.21	15744100	45	67	TRUE
Serum_1	Protein Ighv8-8 (Fragment)	Ighv8-8	A0A0A6YXQ0	13185.9	1	3	3	3	6.82e-05	0.395	DTSKNQVFLK	K	I	0.997	50.8	26.7	47.7	0	1	0	0	2	1179.64	78462500	93	102	TRUE
Serum_1	Protein Ighv8-8 (Fragment)	Ighv8-8	A0A0A6YXQ0	13185.9	1	3	3	3	6.82e-05	0.395	GLEWLAHIWWDDDKYYNPALK	K	S	0.997	62.8	27.5	62.8	0	0	1	0	2	2633.28	13733800	65	85	TRUE
Serum_1	Protein Ighv8-8 (Fragment)	Ighv8-8	A0A0A6YXQ0	13185.9	1	3	3	3	6.82e-05	0.395	IANVDTADTATYYCAR	K	-	0.997	67.4	26.3	67.4	0	1	0	0	2	1804.82	265586000	103	118	TRUE
Serum_1	Protein Igkv8-27	Igkv8-27	A0A075B5N4	10976.3	1	3	5	6	0.000136	0.42	LLIYWASTR	K	E	0.997	52.6	25	51.1	0	1	0	0	2	1122.63	75044000	52	60	TRUE	A0A140T8P7,A0A140T8M4,A0A140T8N5
Serum_1	Protein Igkv8-27	Igkv8-27	A0A075B5N4	10976.3	1	3	5	6	0.000136	0.42	NIMMTQSPSSLAVSAGEK	-	V	0.997	70.7	27.6	70.7	0	3	0	0	2	1850.9	40418400	1	18	TRUE
Serum_1	Protein Igkv8-27	Igkv8-27	A0A075B5N4	10976.3	1	3	5	6	0.000136	0.42	NYLAWYQQKPGQSPK	K	L	0.997	61.4	28.5	61.4	0	1	1	0	2	1807.91	199167000	37	51	TRUE	A0A140T8P5,A0A140T8P7
Serum_1	Complement factor I	Cfi	Q61129	67259.7	1	11	13	14	0.000318	0.262	ACNGVNDCGDQSDELCCK	K	G	0.997	130	25	130	0	1	0	0	2	2101.77	12523100	245	262	TRUE
Serum_1	Complement factor I	Cfi	Q61129	67259.7	1	11	13	14	0.000318	0.262	EMQCAGTR	K	D	0.99	40.8	25	40.8	0	1	0	0	2	952.398	9075150	527	534	TRUE
Serum_1	Complement factor I	Cfi	Q61129	67259.7	1	11	13	14	0.000318	0.262	GVETSLAECAFTK	R	R	0.997	86.9	26.8	86.9	0	1	0	0	2	1412.67	23895300	193	205	TRUE
Serum_1	Complement factor I	Cfi	Q61129	67259.7	1	11	13	14	0.000318	0.262	GVETSLAECAFTKR	R	R	0.997	57.8	27.9	53.7	0	0	1	0	2	1568.77	37576800	193	206	TRUE
Serum_1	Complement factor I	Cfi	Q61129	67259.7	1	11	13	14	0.000318	0.262	LVDQDER	K	M	0.9	40.7	26.9	14.1	0	1	0	0	2	874.427	24621800	134	140	TRUE
Serum_1	Complement factor I	Cfi	Q61129	67259.7	1	11	13	14	0.000318	0.262	NSWSMAEANVACVDLGFPLGVR	K	D	0.997	75.7	27.1	75.7	0	1	0	0	2	2393.14	14073900	146	167	TRUE
Serum_1	Complement factor I	Cfi	Q61129	67259.7	1	11	13	14	0.000318	0.262	QDADFPTSLSFQCVNGK	K	H	0.997	48.2	25.6	48.2	0	1	0	0	2	1913.87	18339900	222	238	TRUE
Serum_1	Complement factor I	Cfi	Q61129	67259.7	1	11	13	14	0.000318	0.262	RTELSNGLAGVVCYK	R	Q	0.997	47.2	27	47.2	0	1	0	0	2	1666.86	5836160	207	221	TRUE
Serum_1	Complement factor I	Cfi	Q61129	67259.7	1	11	13	14	0.000318	0.262	SAQGEAEIETEETEMLTPGMDNER	R	K	0.997	65.3	25	54.1	0	1	0	0	2	2668.12	13703900	313	336	TRUE
Serum_1	Complement factor I	Cfi	Q61129	67259.7	1	11	13	14	0.000318	0.262	VANYFDWISYHVGR	R	S	0.997	62	27.8	62	0	1	1	0	2	1726.83	23451900	582	595	TRUE
Serum_1	Complement factor I	Cfi	Q61129	67259.7	1	11	13	14	0.000318	0.262	VIGGKPANVGDYPWQVAIK	R	D	0.997	65.5	25	65.5	0	1	2	0	2	2012.1	40379700	361	379	TRUE
Serum_1	Protein Igkv6-13	Igkv6-13	A0A075B5N7	10440.6	1	3	4	4	9.09e-05	0.411	ASQNVGTAVAWYQQKPGQSPK	K	L	0.997	65.7	27.8	0	0	1	0	0	2	2246.12	24893800	25	45	TRUE
Serum_1	Protein Igkv6-13	Igkv6-13	A0A075B5N7	10440.6	1	3	4	4	9.09e-05	0.411	FMSTSVGDR	K	V	0.997	51.2	25	47.4	0	2	0	0	2	1015.45	439830000	10	18	TRUE	A0A140T8M5,A0A140T8P1,A0A140T8N5,A0A140T8Q3
Serum_1	Protein Igkv6-13	Igkv6-13	A0A075B5N7	10440.6	1	3	4	4	9.09e-05	0.411	LLIYSASNR	K	Y	0.997	41.8	25	26.4	0	1	0	0	2	1036.58	17742600	46	54	TRUE
Serum_1	Complement C1q subcomponent subunit B	C1qb	P14106	26717.5	1	5	8	10	0.000227	0.281	GNLCVNLVR	R	G	0.997	45.1	28.6	40.5	0	1	0	0	2	1044.56	331224000	176	184	TRUE
Serum_1	Complement C1q subcomponent subunit B	C1qb	P14106	26717.5	1	5	8	10	0.000227	0.281	LEQEEVVHLQATDK	K	N	0.997	99.3	28	99.3	0	1	1	0	2	1638.83	25274000	216	229	TRUE
Serum_1	Complement C1q subcomponent subunit B	C1qb	P14106	26717.5	1	5	8	10	0.000227	0.281	VITNANENYEPR	K	N	0.997	93.2	27.2	19	0	1	0	0	2	1420.67	11875500	143	154	TRUE
Serum_1	Complement C1q subcomponent subunit B	C1qb	P14106	26717.5	1	5	8	10	0.000227	0.281	VPGLYYFTYHASSR	K	G	0.997	54.7	28.1	54.7	0	1	1	0	2	1660.81	160548000	162	175	TRUE
Serum_1	Complement C1q subcomponent subunit B	C1qb	P14106	26717.5	1	5	8	10	0.000227	0.281	VVTFCDYAQNTFQVTTGGVVLK	K	L	0.997	78.7	27.8	78.7	0	3	1	0	2	2447.23	40224100	194	215	TRUE
Serum_1	Extracellular superoxide dismutase [Cu-Zn]	Sod3	O09164	27391.7	1	2	2	2	4.55e-05	0.104	VGLTASLAGPHAILGR	R	S	0.997	50.7	25	50.7	0	0	1	0	2	1532.89	15294800	175	190	TRUE
Serum_1	Extracellular superoxide dismutase [Cu-Zn]	Sod3	O09164	27391.7	1	2	2	2	4.55e-05	0.104	VLEIWMELGR	K	R	0.997	41.5	28.2	21.9	0	1	0	0	2	1245.67	4379610	55	64	TRUE
Serum_1	Aquaporin-1	Aqp1	Q02013	28794.5	0.998	1	1	1	2.27e-05	0.0743	VWTSGQVEEYDLDADDINSR	K	V	0.997	95.8	26.2	95.8	0	1	0	0	2	2312.03	9849790	244	263	TRUE
Serum_1	Coagulation factor XI	F11	Q91Y47	69788.4	1	1	1	1	2.27e-05	0.0401	DIFPNTVLADLNIDSVVAPDAFVCR	R	R	0.997	61.4	26.9	61.4	0	1	0	0	2	2761.39	798544	203	227	TRUE
Serum_1	Protein Igkv1-117 (Fragment)	Igkv1-117	A0A140T8M0	13117.3	0.95	1	2	3	6.82e-05	0.387	FSGSGSGTDFTLK	R	I	0.997	58.2	26.7	5.86	0	1	0	0	2	1303.62	226447000	86	98	FALSE	P01631
Serum_1	Protein Igkv1-117 (Fragment)	Igkv1-117	A0A140T8M0	13117.3	0.95	1	2	3	6.82e-05	0.387	FSGVPDRFSGSGSGTDFTLK	R	I	0.997	53.8	27.8	53.8	0	1	0	0	2	2061.99	11699600	79	98	FALSE	P01631
Serum_1	Protein Igkv1-117 (Fragment)	Igkv1-117	A0A140T8M0	13117.3	0.95	1	2	3	6.82e-05	0.387	SSQSIVHSNGNTYLEWYLQKPGQSPK	R	L	0.997	71.1	27.4	71.1	0	0	2	1	2	2948.45	71160400	44	69	TRUE
Serum_1	Protein Igkv8-19	Igkv8-19	A0A140T8M4	11116.4	1	2	3	3	6.82e-05	0.356	LLIYWASTR	K	E	0.997	52.6	25	51.1	0	1	0	0	2	1122.63	75044000	52	60	FALSE	A0A075B5N4,A0A140T8P7,A0A140T8N5
Serum_1	Protein Igkv8-19	Igkv8-19	A0A140T8M4	11116.4	1	2	3	3	6.82e-05	0.356	NYLTWYQQKPGQPPK	K	L	0.997	41.3	27.8	41.3	0	1	1	0	2	1847.94	36611200	37	51	TRUE
Serum_1	Protein Igkv8-19	Igkv8-19	A0A140T8M4	11116.4	1	2	3	3	6.82e-05	0.356	SSQSLLNSGNQK	K	N	0.997	50.2	28.5	48.4	0	1	0	0	2	1262.63	30205400	25	36	TRUE
Serum_1	Protein Igkv6-15 (Fragment)	Igkv6-15	A0A140T8M5	12756.9	1	1	1	1	2.27e-05	0.261	ASQNVGTNVAWYQQKPGQSPK	K	A	0.997	46.9	27.6	46.9	0	0	1	0	2	2288.14	21691200	45	65	TRUE
Serum_1	Protein Igkv6-15 (Fragment)	Igkv6-15	A0A140T8M5	12756.9	1	1	1	1	2.27e-05	0.261	FMSTSVGDR	K	V	0.997	51.2	25	47.4	0	2	0	0	2	1015.45	439830000	30	38	FALSE	A0A140T8P1,A0A140T8N5,A0A140T8Q3,A0A075B5N7
Serum_1	Protein Igkc (Fragment)	Igkc	A0A075B5P2	11888.9	1	9	19	72	0.00164	0.888	DEYERHNSYTCEATHK	K	T	0.997	41.9	25	41.9	0	0	1	0	2	2039.85	10309700	77	92	TRUE	P01837
Serum_1	Protein Igkc (Fragment)	Igkc	A0A075B5P2	11888.9	1	9	19	72	0.00164	0.888	DSTYSMSSTLTLTK	K	D	0.997	41.6	27.8	41.6	0	1	0	0	2	1534.73	27149300	63	76	TRUE	P01837
Serum_1	Protein Igkc (Fragment)	Igkc	A0A075B5P2	11888.9	1	9	19	72	0.00164	0.888	DSTYSMSSTLTLTKDEYER	K	H	0.997	97.5	26.7	97.5	0	6	5	0	2	2227.01	1031260000	63	81	TRUE	P01837
Serum_1	Protein Igkc (Fragment)	Igkc	A0A075B5P2	11888.9	1	9	19	72	0.00164	0.888	HNSYTCEATHK	R	T	0.997	69	25	67.1	0	2	0	0	2	1347.57	118813000	82	92	TRUE	P01837
Serum_1	Protein Igkc (Fragment)	Igkc	A0A075B5P2	11888.9	1	9	19	72	0.00164	0.888	QNGVLNSWTDQDSK	R	D	0.997	72.1	27.5	72.1	0	8	0	0	2	1591.73	139920000	49	62	TRUE	P01837
Serum_1	Protein Igkc (Fragment)	Igkc	A0A075B5P2	11888.9	1	9	19	72	0.00164	0.888	QNGVLNSWTDQDSKDSTYSMSSTLTLTK	R	D	0.997	81.1	25.8	81.1	0	4	6	0	2	3107.45	188874000	49	76	TRUE	P01837
Serum_1	Protein Igkc (Fragment)	Igkc	A0A075B5P2	11888.9	1	9	19	72	0.00164	0.888	RADAAPTVSIFPPSSEQLTSGGASVVCFLNNFYPK	-	D	0.997	82	25.8	82	0	3	26	8	2	3727.84	5633880000	1	35	TRUE
Serum_1	Protein Igkc (Fragment)	Igkc	A0A075B5P2	11888.9	1	9	19	72	0.00164	0.888	TSTSPIVK	K	S	0.99	40	27.3	22.8	0	1	0	0	2	832.477	2133570000	93	100	TRUE	P01837
Serum_1	Protein Igkc (Fragment)	Igkc	A0A075B5P2	11888.9	1	9	19	72	0.00164	0.888	WKIDGSER	K	Q	0.99	41.4	28.6	21.9	0	1	0	0	2	990.5	2292700000	41	48	TRUE	P01837
Serum_1	Alpha-1-antitrypsin 1-2	Serpina1b	P22599	45975.8	1	8	15	18	0.000409	0.605	AVLTIDETGTEAAAATVFEAVPMSMPPILR	K	F	0.997	45.2	25	45.2	0	1	2	0	2	3101.59	28986000	355	384	TRUE
Serum_1	Alpha-1-antitrypsin 1-2	Serpina1b	P22599	45975.8	1	8	15	18	0.000409	0.605	DQSPASHEIATNLGDFAISLYR	K	E	0.997	77.7	27.6	77.7	0	1	1	0	2	2405.17	55556800	36	57	TRUE	Q00898,P07758,A0A0A0MQA3,A0A0R4J0X5
Serum_1	Alpha-1-antitrypsin 1-2	Serpina1b	P22599	45975.8	1	8	15	18	0.000409	0.605	ELDQDTVFALANYILFK	K	G	0.997	59.8	27.4	59.8	0	2	1	0	2	2000.04	5530800	193	209	TRUE
Serum_1	Alpha-1-antitrypsin 1-2	Serpina1b	P22599	45975.8	1	8	15	18	0.000409	0.605	FDHPFLFIIFEEHTQSPIFVGK	R	V	0.997	52	26.1	0	0	0	1	0	2	2648.36	4617780	385	406	FALSE	Q00897,A0A0R4J0X5
Serum_1	Alpha-1-antitrypsin 1-2	Serpina1b	P22599	45975.8	1	8	15	18	0.000409	0.605	FLEEAKNHYQAEVFSVNFAESEEAK	K	K	0.997	72	27	72	0	0	1	0	2	2916.37	61908600	148	172	FALSE	Q00898,Q00897,P07758,A0A0A0MQA3,A0A0R4J0X5
Serum_1	Alpha-1-antitrypsin 1-2	Serpina1b	P22599	45975.8	1	8	15	18	0.000409	0.605	IFNNGADLSGITEENAPLK	R	L	0.997	106	27.9	106	0	8	2	0	2	2003.01	322443000	329	347	FALSE	Q00897,P07758,A0A0A0MQA3,A0A0R4J0X5
Serum_1	Alpha-1-antitrypsin 1-2	Serpina1b	P22599	45975.8	1	8	15	18	0.000409	0.605	IFNNGADLSGITEENAPLKLSK	R	A	0.997	104	25.6	104	0	1	2	0	2	2331.22	78410800	329	350	FALSE	Q00897
Serum_1	Alpha-1-antitrypsin 1-2	Serpina1b	P22599	45975.8	1	8	15	18	0.000409	0.605	IVEAVKELDQDTVFALANYILFK	K	G	0.997	96	25	96	0	1	2	0	2	2639.43	13990800	187	209	TRUE
Serum_1	Alpha-1-antitrypsin 1-2	Serpina1b	P22599	45975.8	1	8	15	18	0.000409	0.605	KPFDPENTEEAEFHVDKSTTVK	K	V	0.997	53.7	27.7	45.9	0	0	1	1	2	2548.22	50133800	214	235	TRUE
Serum_1	Alpha-1-antitrypsin 1-2	Serpina1b	P22599	45975.8	1	8	15	18	0.000409	0.605	KVINDFVEK	K	G	0.997	55.2	27.3	49.4	0	2	0	0	2	1092.59	29423900	173	181	FALSE	Q00898,Q00897,P07758,A0A0A0MQA3,A0A0R4J0X5
Serum_1	Alpha-1-antitrypsin 1-2	Serpina1b	P22599	45975.8	1	8	15	18	0.000409	0.605	LVEKFLEEAK	K	N	0.997	53.7	25	53.7	0	1	0	0	2	1205.68	9248310	144	153	FALSE	Q00898,Q00897,P07758,A0A0A0MQA3,A0A0R4J0X5
Serum_1	Alpha-1-antitrypsin 1-2	Serpina1b	P22599	45975.8	1	8	15	18	0.000409	0.605	LVQIHIPR	R	L	0.99	51.3	25	51.3	0	1	0	0	2	975.61	11723000	301	308	TRUE
Serum_1	Alpha-1-antitrypsin 1-2	Serpina1b	P22599	45975.8	1	8	15	18	0.000409	0.605	MQHLEQTLNK	K	E	0.997	47.6	27.2	43.6	0	2	0	0	2	1257.63	462705000	278	287	FALSE	Q00898,Q00897
Serum_1	Alpha-1-antitrypsin 1-2	Serpina1b	P22599	45975.8	1	8	15	18	0.000409	0.605	MQHLEQTLNKELISK	K	I	0.997	75.8	25.7	75.8	0	1	2	0	2	1811.97	96092400	278	292	TRUE	Q00898
Serum_1	Alpha-1-antitrypsin 1-2	Serpina1b	P22599	45975.8	1	8	15	18	0.000409	0.605	NHYQAEVFSVNFAESEEAK	K	K	0.997	102	26.8	102	0	5	3	0	2	2199	110653000	154	172	FALSE	Q00898,Q00897,P07758,A0A0A0MQA3,A0A0R4J0X5
Serum_1	Alpha-1-antitrypsin 1-2	Serpina1b	P22599	45975.8	1	8	15	18	0.000409	0.605	NHYQAEVFSVNFAESEEAKK	K	V	0.997	110	27.8	110	0	1	7	2	2	2327.09	631598000	154	173	FALSE	Q00898,Q00897,P07758,A0A0A0MQA3,A0A0R4J0X5
Serum_1	Alpha-1-antitrypsin 1-2	Serpina1b	P22599	45975.8	1	8	15	18	0.000409	0.605	SFQHLLQTLNRPDSELQLSTGNGLFVNNDLK	K	L	0.997	53.2	25	53.2	0	0	1	3	2	3498.8	699691000	113	143	FALSE	Q00897,P07758,A0A0A0MQA3,A0A0R4J0X5
Serum_1	Alpha-1-antitrypsin 1-2	Serpina1b	P22599	45975.8	1	8	15	18	0.000409	0.605	TLMSPLGITR	K	I	0.997	54.2	26.8	33.1	0	3	0	0	2	1088.61	90928500	319	328	FALSE	Q00897,P07758,A0A0A0MQA3,A0A0R4J0X5
Serum_1	Alpha-1-antitrypsin 1-2	Serpina1b	P22599	45975.8	1	8	15	18	0.000409	0.605	VINDFVEK	K	G	0.99	44.7	25.9	32.6	0	2	0	0	2	963.515	570783000	174	181	FALSE	Q00898,Q00897,P07758,A0A0A0MQA3,A0A0R4J0X5
Serum_1	Alpha-1-antitrypsin 1-2	Serpina1b	P22599	45975.8	1	8	15	18	0.000409	0.605	VINDFVEKGTQGK	K	I	0.997	69.9	26.7	69.9	0	1	1	0	2	1434.76	61697500	174	186	FALSE	Q00898,Q00897,P07758,A0A0A0MQA3,A0A0R4J0X5
Serum_1	Alpha-1-antitrypsin 1-2	Serpina1b	P22599	45975.8	1	8	15	18	0.000409	0.605	WKKPFDPENTEEAEFHVDK	K	S	0.997	64.5	26.8	64.5	0	0	1	0	2	2347.09	12247100	212	230	TRUE
Serum_1	Ig mu chain C region (Fragment)	Ighm	A0A075B5P6	50055.2	1	27	70	288	0.00654	0.593	DGFSGPAPR	R	K	0.997	58.3	25.2	58.3	0	1	0	0	2	903.432	96146600	122	130	TRUE
Serum_1	Ig mu chain C region (Fragment)	Ighm	A0A075B5P6	50055.2	1	27	70	288	0.00654	0.593	DGKLVESGFTTDPVTIENK	K	G	0.997	77.6	27.3	77.6	0	3	0	0	2	2050.03	58970600	153	171	TRUE
Serum_1	Ig mu chain C region (Fragment)	Ighm	A0A075B5P6	50055.2	1	27	70	288	0.00654	0.593	DLHVPIPAVAEMNPNVNVFVPPR	K	D	0.997	110	25.1	110	0	3	11	5	2	2525.33	3583510000	99	121	TRUE
Serum_1	Ig mu chain C region (Fragment)	Ighm	A0A075B5P6	50055.2	1	27	70	288	0.00654	0.593	DLHVPIPAVAEMNPNVNVFVPPRDGFSGPAPR	K	K	0.986	44.4	25.3	3.67	0	0	0	1	2	3426.73	12424000	99	130	TRUE
Serum_1	Ig mu chain C region (Fragment)	Ighm	A0A075B5P6	50055.2	1	27	70	288	0.00654	0.593	EFVCTVTHR	K	D	0.997	75.4	29.4	75.4	0	1	0	0	2	1148.55	208627000	302	310	TRUE
Serum_1	Ig mu chain C region (Fragment)	Ighm	A0A075B5P6	50055.2	1	27	70	288	0.00654	0.593	EQLNLRESATVTCLVK	R	G	0.997	40.8	26.3	40.8	0	0	1	0	2	1860.98	12242900	341	356	TRUE
Serum_1	Ig mu chain C region (Fragment)	Ighm	A0A075B5P6	50055.2	1	27	70	288	0.00654	0.593	ESATVTCLVK	R	G	0.997	46.7	27.9	38.6	0	1	0	0	2	1107.57	15570200	347	356	TRUE
Serum_1	Ig mu chain C region (Fragment)	Ighm	A0A075B5P6	50055.2	1	27	70	288	0.00654	0.593	FISKPNEVHKHPPAVYLLPPAR	K	E	0.997	52.9	25	52.9	0	1	1	0	2	2510.4	84115800	319	340	TRUE
Serum_1	Ig mu chain C region (Fragment)	Ighm	A0A075B5P6	50055.2	1	27	70	288	0.00654	0.593	GFSPADISVQWLQR	K	G	0.997	83.5	27.8	83.5	0	10	4	0	2	1603.82	6682550000	357	370	TRUE
Serum_1	Ig mu chain C region (Fragment)	Ighm	A0A075B5P6	50055.2	1	27	70	288	0.00654	0.593	GVASVCVEDWNNR	K	K	0.997	72.7	26.4	72.7	0	5	0	0	2	1505.68	1027680000	288	300	TRUE
Serum_1	Ig mu chain C region (Fragment)	Ighm	A0A075B5P6	50055.2	1	27	70	288	0.00654	0.593	GVASVCVEDWNNRK	K	E	0.997	70.3	27.9	70.3	0	3	1	0	2	1633.78	748305000	288	301	TRUE
Serum_1	Ig mu chain C region (Fragment)	Ighm	A0A075B5P6	50055.2	1	27	70	288	0.00654	0.593	HPPAVYLLPPAR	K	E	0.997	62.7	25	62.7	0	6	0	0	2	1330.76	3078870000	329	340	TRUE
Serum_1	Ig mu chain C region (Fragment)	Ighm	A0A075B5P6	50055.2	1	27	70	288	0.00654	0.593	KEFVCTVTHR	R	D	0.997	75.6	29.1	62.2	0	1	1	0	2	1276.65	2948050000	301	310	TRUE
Serum_1	Ig mu chain C region (Fragment)	Ighm	A0A075B5P6	50055.2	1	27	70	288	0.00654	0.593	KFISKPNEVHK	K	H	0.997	65.7	25	62.3	0	1	0	0	2	1326.75	22170800	318	328	TRUE
Serum_1	Ig mu chain C region (Fragment)	Ighm	A0A075B5P6	50055.2	1	27	70	288	0.00654	0.593	LICEATNFTPKPITVSWLK	K	D	0.997	87.3	25	87.3	0	4	5	1	2	2218.19	9575150000	134	152	TRUE
Serum_1	Ig mu chain C region (Fragment)	Ighm	A0A075B5P6	50055.2	1	27	70	288	0.00654	0.593	LICEATNFTPKPITVSWLKDGK	K	L	0.997	52.5	25	52.5	0	0	0	2	2	2518.34	26818900	134	155	TRUE
Serum_1	Ig mu chain C region (Fragment)	Ighm	A0A075B5P6	50055.2	1	27	70	288	0.00654	0.593	LVESGFTTDPVTIENK	K	G	0.997	109	27.5	109	0	9	1	0	2	1749.89	2170640000	156	171	TRUE
Serum_1	Ig mu chain C region (Fragment)	Ighm	A0A075B5P6	50055.2	1	27	70	288	0.00654	0.593	LVESGFTTDPVTIENKGSTPQTYK	K	V	0.997	86.8	27.6	21	0	2	1	0	2	2613.29	72071000	156	179	TRUE
Serum_1	Ig mu chain C region (Fragment)	Ighm	A0A075B5P6	50055.2	1	27	70	288	0.00654	0.593	NKDLHVPIPAVAEMNPNVNVFVPPR	K	D	0.997	82.8	25	82.8	0	2	21	29	2	2783.47	12816100000	97	121	TRUE
Serum_1	Ig mu chain C region (Fragment)	Ighm	A0A075B5P6	50055.2	1	27	70	288	0.00654	0.593	NLVAMGCLAR	K	D	0.997	42.3	27.8	38.4	0	1	0	0	2	1104.57	1839890000	22	31	TRUE
Serum_1	Ig mu chain C region (Fragment)	Ighm	A0A075B5P6	50055.2	1	27	70	288	0.00654	0.593	NVSSTCAASPSTDILTFTIPPSFADIFLSK	K	S	0.997	94.2	26.4	94.2	0	3	0	0	2	3187.59	18543500	211	240	TRUE
Serum_1	Ig mu chain C region (Fragment)	Ighm	A0A075B5P6	50055.2	1	27	70	288	0.00654	0.593	SILEGSDEYLVCK	K	I	0.997	85.3	27.6	81.7	0	14	0	0	2	1512.73	5667180000	78	90	TRUE
Serum_1	Ig mu chain C region (Fragment)	Ighm	A0A075B5P6	50055.2	1	27	70	288	0.00654	0.593	SKLICEATNFTPKPITVSWLK	K	D	0.997	61	25	61	0	0	1	1	2	2434.31	48985900	132	152	TRUE
Serum_1	Ig mu chain C region (Fragment)	Ighm	A0A075B5P6	50055.2	1	27	70	288	0.00654	0.593	STGKPTLYNVSLIMSDTGGTCY	K	-	0.997	92.9	27.7	92.9	0	12	1	0	2	2365.11	1328940000	434	455	TRUE
Serum_1	Ig mu chain C region (Fragment)	Ighm	A0A075B5P6	50055.2	1	27	70	288	0.00654	0.593	TVDKSTGKPTLYNVSLIMSDTGGTCY	R	-	0.997	81.7	27.2	81.7	0	2	1	0	2	2824.34	39330800	430	455	TRUE
Serum_1	Ig mu chain C region (Fragment)	Ighm	A0A075B5P6	50055.2	1	27	70	288	0.00654	0.593	VISTLTISEIDWLNLNVYTCR	K	V	0.997	109	26.1	109	0	76	18	0	2	2510.3	828016000	180	200	TRUE
Serum_1	Ig mu chain C region (Fragment)	Ighm	A0A075B5P6	50055.2	1	27	70	288	0.00654	0.593	YLATSQVLLSPK	K	S	0.997	103	25	99.1	0	10	0	0	2	1319.76	11163800000	66	77	TRUE
Serum_1	Protein Ighv2-2 (Fragment)	Ighv2-2	A0A075B5P8	12578.5	0.95	1	1	1	2.27e-05	0.5	LSISKDNSK	R	S	0.997	46	26.5	36.4	0	1	0	0	2	991.542	25840100	86	94	FALSE	A0A075B6A7,A0A075B697,A0A075B5Q5,A0A075B696
Serum_1	Protein Ighv2-2 (Fragment)	Ighv2-2	A0A075B5P8	12578.5	0.95	1	1	1	2.27e-05	0.5	MNSLQADDTAIYYCAR	K	-	0.997	93.7	25	93.7	0	1	0	0	2	1891.83	13213100	101	116	TRUE
Serum_1	Protein Ighv2-2 (Fragment)	Ighv2-2	A0A075B5P8	12578.5	0.95	1	1	1	2.27e-05	0.5	QSGPGLVQPSQSLSITCTVSGFSLTSYGVHWVR	K	Q	0.997	60.8	25.9	2.26	0	0	1	0	2	3536.75	14837300	25	57	FALSE	A0A0A6YY69,A0A075B5Q3
Serum_1	Protein Ighv5-4 (Fragment)	Ighv5-4	A0A075B5P9	12965.2	1	2	2	3	6.82e-05	0.35	LSCAASGFTFSSYAMSWVR	K	Q	0.997	85.3	25.6	85.3	0	2	0	0	2	2127.96	18916700	39	57	TRUE	A0A0A6YVS4,A0A075B5Q6
Serum_1	Protein Ighv5-4 (Fragment)	Ighv5-4	A0A075B5P9	12965.2	1	2	2	3	6.82e-05	0.35	NNLYLQMSHLK	K	S	0.997	45.1	28.8	45.1	0	1	0	0	2	1360.7	107727000	96	106	TRUE
Serum_1	Protein Ighv5-4 (Fragment)	Ighv5-4	A0A075B5P9	12965.2	1	2	2	3	6.82e-05	0.35	SEDTAMYYCAR	K	-	0.997	48.4	25	48.4	0	1	0	0	2	1366.54	21764000	107	117	FALSE	A0A075B5R1,P18528,A0A075B5Q4
Serum_1	Protein Igkv6-23 (Fragment)	Igkv6-23	A0A140T8N5	12787	0.95	1	2	2	4.55e-05	0.339	ASQDVGTAVAWYQQKPGQSPK	K	L	0.997	57.9	28	0	0	1	1	0	2	2246.12	75882800	45	65	TRUE
Serum_1	Protein Igkv6-23 (Fragment)	Igkv6-23	A0A140T8N5	12787	0.95	1	2	2	4.55e-05	0.339	FMSTSVGDR	K	V	0.997	51.2	25	47.4	0	2	0	0	2	1015.45	439830000	30	38	FALSE	A0A140T8M5,A0A140T8P1,A0A140T8Q3,A0A075B5N7
Serum_1	Protein Igkv6-23 (Fragment)	Igkv6-23	A0A140T8N5	12787	0.95	1	2	2	4.55e-05	0.339	LLIYWASTR	K	H	0.997	52.6	25	51.1	0	1	0	0	2	1122.63	75044000	66	74	FALSE	A0A075B5N4,A0A140T8P7,A0A140T8M4
Serum_1	Protein Igkv9-123 (Fragment)	Igkv9-123	A0A140T8N8	12816.3	0.95	1	1	1	2.27e-05	0.137	LLIYSTSNLNSGVPSR	K	F	0.997	64.2	25.8	64.2	0	1	0	0	2	1720.92	15181000	68	83	TRUE
Serum_1	Protein Igkv6-32 (Fragment)	Igkv6-32	A0A140T8N9	12656.2	1	1	1	1	2.27e-05	0.0783	FLLVSAGDR	K	V	0.997	51	26.6	33.3	0	1	0	0	2	977.542	19377200	30	38	TRUE
Serum_1	Protein Ighv5-9 (Fragment)	Ighv5-9	A0A075B5Q2	12795.2	1	1	2	2	4.55e-05	0.094	NTLYLQMSSLR	K	S	0.997	42.7	26.8	42.7	0	2	0	0	2	1325.69	25484900	96	106	TRUE
Serum_1	Protein Ighv5-12 (Fragment)	Ighv5-12	A0A075B5Q4	13075.5	1	2	2	2	4.55e-05	0.231	LVESGGGLVQPGGSLK	K	L	0.997	84.4	25	76.2	0	1	0	0	2	1497.83	24086500	23	38	TRUE
Serum_1	Protein Ighv5-12 (Fragment)	Ighv5-12	A0A075B5Q4	13075.5	1	2	2	2	4.55e-05	0.231	SEDTAMYYCAR	K	-	0.997	48.4	25	48.4	0	1	0	0	2	1366.54	21764000	107	117	TRUE	A0A075B5P9,A0A075B5R1,P18528
Serum_1	Protein Ighv2-9 (Fragment)	Ighv2-9	A0A075B5Q5	12477.5	0.95	1	1	1	2.27e-05	0.216	LSISKDNSK	R	S	0.997	46	26.5	36.4	0	1	0	0	2	991.542	25840100	86	94	FALSE	A0A075B6A7,A0A075B697,A0A075B696,A0A075B5P8
Serum_1	Protein Ighv2-9 (Fragment)	Ighv2-9	A0A075B5Q5	12477.5	0.95	1	1	1	2.27e-05	0.216	MNSLQTDDTAMYYCAK	K	-	0.997	92.4	25	92.4	0	1	0	0	2	1911.79	8638420	101	116	TRUE
Serum_1	Oxidation resistance protein 1	C7	D3YXF5	93336.4	1	12	14	15	0.000341	0.231	CGEDLQWLVGEMHCQK	R	L	0.997	50.3	25	50.3	0	0	1	0	2	1989.86	18621700	613	628	TRUE
Serum_1	Oxidation resistance protein 1	C7	D3YXF5	93336.4	1	12	14	15	0.000341	0.231	DGFVQGEGTMVPVGQSVVYACDEGYSLIGDPVAR	K	C	0.997	48.5	26.2	14	0	0	1	0	2	3573.65	5738450	579	612	TRUE
Serum_1	Oxidation resistance protein 1	C7	D3YXF5	93336.4	1	12	14	15	0.000341	0.231	GGDSGFVADLSFLDLDNPAGNK	R	Q	0.997	76.6	27.3	76.6	0	2	0	0	2	2209.04	11690100	379	400	TRUE
Serum_1	Oxidation resistance protein 1	C7	D3YXF5	93336.4	1	12	14	15	0.000341	0.231	ILSLTICK	K	M	0.99	66.1	25	56.9	0	1	0	0	2	947.56	11690500	738	745	TRUE
Serum_1	Oxidation resistance protein 1	C7	D3YXF5	93336.4	1	12	14	15	0.000341	0.231	LAPLYELVK	K	E	0.997	44.3	25	39.5	0	1	0	0	2	1045.63	17538600	421	429	TRUE
Serum_1	Oxidation resistance protein 1	C7	D3YXF5	93336.4	1	12	14	15	0.000341	0.231	LIDQYGTHYLQSGSLGGEYR	R	V	0.997	74.4	27.6	30	0	1	1	0	2	2258.07	39443900	294	313	TRUE
Serum_1	Oxidation resistance protein 1	C7	D3YXF5	93336.4	1	12	14	15	0.000341	0.231	LLVVQNTVEVAQFTNNNPEFLQVAEPFWK	K	E	0.984	40.2	25	0	0	0	1	0	2	3376.71	919225	249	277	TRUE
Serum_1	Oxidation resistance protein 1	C7	D3YXF5	93336.4	1	12	14	15	0.000341	0.231	LSGNILSYTFQVK	R	V	0.997	85.1	26.2	71.8	0	1	0	0	2	1469.8	43241600	178	190	TRUE
Serum_1	Oxidation resistance protein 1	C7	D3YXF5	93336.4	1	12	14	15	0.000341	0.231	MHVVHCHK	K	R	0.99	48.7	26.1	48.7	0	1	0	0	2	1063.49	2464530	746	753	TRUE
Serum_1	Oxidation resistance protein 1	C7	D3YXF5	93336.4	1	12	14	15	0.000341	0.231	MHVVHCHKR	K	N	0.997	50.5	28.5	50.5	0	2	0	0	2	1203.6	5049690	746	754	TRUE
Serum_1	Oxidation resistance protein 1	C7	D3YXF5	93336.4	1	12	14	15	0.000341	0.231	VLFYVDSGSAK	R	E	0.997	43.5	27	33.9	0	1	0	0	2	1185.62	24167900	314	324	TRUE
Serum_1	Oxidation resistance protein 1	C7	D3YXF5	93336.4	1	12	14	15	0.000341	0.231	VTLSCVGGMSLEGPSTLLCGSSLK	K	W	0.997	102	27.6	102	0	1	0	0	2	2453.21	4416680	655	678	TRUE
Serum_1	Protein Igkv8-24 (Fragment)	Igkv8-24	A0A140T8P5	13264	1	2	2	2	4.55e-05	0.298	LLVYFASTR	K	E	0.997	51.2	25	51.2	0	1	0	0	2	1069.6	94672700	72	80	TRUE
Serum_1	Protein Igkv8-24 (Fragment)	Igkv8-24	A0A140T8P5	13264	1	2	2	2	4.55e-05	0.298	NYLAWYQQKPGQSPK	K	L	0.997	61.4	28.5	61.4	0	1	1	0	2	1807.91	199167000	57	71	FALSE	A0A075B5N4,A0A140T8P7
Serum_1	Protein Igkv8-24 (Fragment)	Igkv8-24	A0A140T8P5	13264	1	2	2	2	4.55e-05	0.298	SSQSLLNSSNQK	K	N	0.997	56.7	28.4	56.7	0	1	0	0	2	1292.64	99875700	45	56	TRUE
Serum_1	Protein Ighv5-17 (Fragment)	Ighv5-17	A0A075B5R1	12905.1	1	3	4	5	0.000114	0.581	LSCAASGFTFSDYGMHWVR	K	Q	0.997	81.8	25	81.8	0	0	3	0	2	2191.97	65435300	39	57	TRUE
Serum_1	Protein Ighv5-17 (Fragment)	Ighv5-17	A0A075B5R1	12905.1	1	3	4	5	0.000114	0.581	NTLFLQMTSLR	K	S	0.997	47.8	25.9	47.8	0	1	0	0	2	1323.71	37168000	96	106	TRUE
Serum_1	Protein Ighv5-17 (Fragment)	Ighv5-17	A0A075B5R1	12905.1	1	3	4	5	0.000114	0.581	QAPEKGLEWVAYISSGSSTIYYADTVK	R	G	0.997	71.7	26.6	71.7	0	0	1	0	2	2963.47	7403590	58	84	TRUE
Serum_1	Protein Ighv5-17 (Fragment)	Ighv5-17	A0A075B5R1	12905.1	1	3	4	5	0.000114	0.581	SEDTAMYYCAR	R	-	0.997	48.4	25	48.4	0	1	0	0	2	1366.54	21764000	107	117	FALSE	A0A075B5P9,P18528,A0A075B5Q4
Serum_1	Protein Ighv7-3 (Fragment)	Ighv7-3	A0A075B5R2	13457.9	1	4	6	8	0.000182	0.4	AEDSATYYCAR	R	-	0.997	47.7	25	0	0	1	0	0	2	1306.54	76930600	109	119	TRUE
Serum_1	Protein Ighv7-3 (Fragment)	Ighv7-3	A0A075B5R2	13457.9	1	4	6	8	0.000182	0.4	ALEWLGFIR	K	N	0.997	64	26.4	63.3	0	2	0	0	2	1104.62	267293000	63	71	TRUE
Serum_1	Protein Ighv7-3 (Fragment)	Ighv7-3	A0A075B5R2	13457.9	1	4	6	8	0.000182	0.4	ANGYTTEYSASVK	K	G	0.997	64.1	26.6	64.1	0	2	0	0	2	1390.65	25210500	74	86	TRUE
Serum_1	Protein Ighv7-3 (Fragment)	Ighv7-3	A0A075B5R2	13457.9	1	4	6	8	0.000182	0.4	DNSQSILYLQMNALR	R	A	0.997	76.9	27.6	76.9	0	3	0	0	2	1765.89	46403800	94	108	TRUE
Serum_1	Protein Ighv4-1 (Fragment)	Ighv4-1	A0A075B5R5	12874.7	1	5	6	6	0.000136	0.56	GLEWIGEINPDSSTINYAPSLK	K	D	0.997	86.8	27.6	86.8	0	1	0	0	2	2404.2	7899880	62	83	TRUE
Serum_1	Protein Ighv4-1 (Fragment)	Ighv4-1	A0A075B5R5	12874.7	1	5	6	6	0.000136	0.56	GLEWIGEINPDSSTINYAPSLKDK	K	F	0.997	68.8	26.7	68.8	0	0	1	0	2	2647.33	90205500	62	85	TRUE
Serum_1	Protein Ighv4-1 (Fragment)	Ighv4-1	A0A075B5R5	12874.7	1	5	6	6	0.000136	0.56	LLQSGGGLVQPGGSLK	K	L	0.997	68.3	25	68.3	0	1	0	0	2	1510.86	122396000	22	37	TRUE
Serum_1	Protein Ighv4-1 (Fragment)	Ighv4-1	A0A075B5R5	12874.7	1	5	6	6	0.000136	0.56	LSCAASGIDFSR	K	Y	0.997	70.1	25.9	70.1	0	1	0	0	2	1283.6	60089700	38	49	TRUE
Serum_1	Protein Ighv4-1 (Fragment)	Ighv4-1	A0A075B5R5	12874.7	1	5	6	6	0.000136	0.56	VRSEDTALYYCAR	K	-	0.997	59	26.8	48.9	0	1	1	0	2	1603.75	55368200	104	116	TRUE	P01807,P01808,P01806,P01812
Serum_1	Protein Ighv14-2 (Fragment)	Ighv14-2	A0A075B5R7	13001.8	1	2	2	2	4.55e-05	0.179	LSCTASGFNIK	K	D	0.997	51.2	26.5	51.2	0	1	0	0	2	1197.59	22704100	39	49	TRUE	A0A075B5S3,A0A075B5R9,A0A0A6YVR1
Serum_1	Protein Ighv14-2 (Fragment)	Ighv14-2	A0A075B5R7	13001.8	1	2	2	2	4.55e-05	0.179	TEQGLEWIGR	R	I	0.997	45.6	28	45.6	0	1	0	0	2	1188.6	15010400	60	69	TRUE
Serum_1	Protein Ighv2-5	Ighv2-5	A0A075B5Q3,A0A0A6YY69	12659.7	1	4	4	4	9.09e-05	0.626	GGSTDYNAAFMSR	R	L	0.997	85.7	25	85.7	0	1	0	0	2	1376.59	16040500	73	85	TRUE
Serum_1	Protein Ighv2-5	Ighv2-5	A0A075B5Q3,A0A0A6YY69	12659.7	1	4	4	4	9.09e-05	0.626	GLEWLGVIWR	K	G	0.997	51.2	27.4	49.4	0	1	0	0	2	1228.68	8771180	63	72	TRUE
Serum_1	Protein Ighv2-5	Ighv2-5	A0A075B5Q3,A0A0A6YY69	12659.7	1	4	4	4	9.09e-05	0.626	MNSLQADDTAIYYCAK	K	-	0.997	86.1	25.1	86.1	0	1	0	0	2	1863.83	7448010	101	116	TRUE
Serum_1	Protein Ighv2-5	Ighv2-5	A0A075B5Q3,A0A0A6YY69	12659.7	1	4	4	4	9.09e-05	0.626	QSGPGLVQPSQSLSITCTVSGFSLTSYGVHWVR	K	Q	0.997	60.8	25.9	2.26	0	0	1	0	2	3536.75	14837300	25	57	TRUE	A0A075B5P8
Serum_1	Protein Ighv14-3 (Fragment)	Ighv14-3	A0A075B5R9	12974.8	1	1	1	1	2.27e-05	0.171	IDPANGNTK	R	Y	0.997	50.9	25	17.5	0	1	0	0	2	930.453	14725900	70	78	TRUE
Serum_1	Protein Ighv14-3 (Fragment)	Ighv14-3	A0A075B5R9	12974.8	1	1	1	1	2.27e-05	0.171	LSCTASGFNIK	K	N	0.997	51.2	26.5	51.2	0	1	0	0	2	1197.59	22704100	39	49	FALSE	A0A075B5S3,A0A075B5R7,A0A0A6YVR1
Serum_1	Protein Igkv15-103 (Fragment)	Igkv15-103	A0A140T8P3	12547.8	0.95	1	1	1	2.27e-05	0.0957	ASNLHTGVPSR	K	F	0.997	57.2	26.7	54.2	0	1	0	0	2	1138.6	87161200	71	81	TRUE
Serum_1	Protein Igkv12-46 (Fragment)	Igkv12-46	A0A140T8P6	12562.2	1	2	3	6	0.000136	0.409	ASENIYSNLAWYQQK	R	Q	0.997	51.3	27.6	51.3	0	1	0	0	2	1814.87	37740100	45	59	TRUE
Serum_1	Protein Igkv12-46 (Fragment)	Igkv12-46	A0A140T8P6	12562.2	1	2	3	6	0.000136	0.409	FSGSGSGTQYSLK	R	I	0.997	79.4	27.1	71.6	0	1	0	0	2	1318.63	165398000	82	94	FALSE	P01635,A0A140T8Q1
Serum_1	Protein Igkv12-46 (Fragment)	Igkv12-46	A0A140T8P6	12562.2	1	2	3	6	0.000136	0.409	SPQLLVYAATNLADGVPSR	K	F	0.997	104	25.9	104	0	2	3	0	2	1972.05	438187000	63	81	TRUE
Serum_1	Alpha-amylase 1	Amy1	P00687	57644	0.95	1	1	1	2.27e-05	0.0333	VADYMNHLIDIGVAGFR	K	L	0.997	47.5	27.8	47.5	0	0	1	0	2	1891.94	4869550	194	210	TRUE	P00688
Serum_1	Protein Ighv9-1	Ighv9-1	A0A075B5S1	11089.8	1	2	2	2	4.55e-05	0.367	ASGYTFTEYPMHWVK	K	Q	0.997	53.9	26.1	53.9	0	0	1	0	2	1816.84	15572000	24	38	TRUE
Serum_1	Protein Ighv9-1	Ighv9-1	A0A075B5S1	11089.8	1	2	2	2	4.55e-05	0.367	WMGMIYTDTGEPTYAEEFKGR	K	F	0.997	70.4	25	70.4	0	0	1	0	2	2482.11	15064400	47	67	TRUE
Serum_1	Protein Ighv7-1 (Fragment)	Ighv7-1	A0A075B5S2	13645	1	7	10	13	0.000295	0.678	AEDTAIYYCAR	R	D	0.997	55.2	25	55.2	0	1	0	0	2	1332.59	16765100	109	119	TRUE
Serum_1	Protein Ighv7-1 (Fragment)	Ighv7-1	A0A075B5S2	13645	1	7	10	13	0.000295	0.678	ANDYTTEYSASVK	K	G	0.997	62.3	26.1	62.2	0	1	0	0	2	1448.65	17711600	74	86	TRUE
Serum_1	Protein Ighv7-1 (Fragment)	Ighv7-1	A0A075B5S2	13645	1	7	10	13	0.000295	0.678	DTSQSILYLQMNALR	R	A	0.997	81.7	27.2	81.7	0	2	1	0	2	1752.89	55124700	94	108	TRUE
Serum_1	Protein Ighv7-1 (Fragment)	Ighv7-1	A0A075B5S2	13645	1	7	10	13	0.000295	0.678	GLEWIAASR	K	N	0.997	63.8	26.8	53.6	0	3	0	0	2	1002.54	322457000	63	71	TRUE
Serum_1	Protein Ighv7-1 (Fragment)	Ighv7-1	A0A075B5S2	13645	1	7	10	13	0.000295	0.678	LSCATSGFTFSDFYMEWVR	R	Q	0.997	82.9	25	82.9	0	3	0	0	2	2304.01	7752230	39	57	TRUE
Serum_1	Protein Ighv7-1 (Fragment)	Ighv7-1	A0A075B5S2	13645	1	7	10	13	0.000295	0.678	LVESGGGLVQSGR	K	S	0.997	75.2	28.6	62.5	0	1	0	0	2	1258.68	13051200	23	35	TRUE
Serum_1	Protein Ighv7-1 (Fragment)	Ighv7-1	A0A075B5S2	13645	1	7	10	13	0.000295	0.678	NKANDYTTEYSASVK	R	G	0.997	88.8	27.4	88.8	0	1	0	0	2	1690.79	62949300	72	86	TRUE
Serum_1	Protein Ighv3-1 (Fragment)	Ighv3-1	A0A075B5S6	13109.4	0.95	1	1	1	2.27e-05	0.216	ISITHDTSK	R	N	0.997	46.2	26.8	43.7	0	1	0	0	2	1001.53	21542100	86	94	TRUE
Serum_1	Protein Ighv3-1 (Fragment)	Ighv3-1	A0A075B5S6	13109.4	0.95	1	1	1	2.27e-05	0.216	LNSVTTEDTATYYCAR	K	-	0.997	102	26	102	0	1	0	0	2	1864.84	36752900	101	116	FALSE	P18531
Serum_1	Protein Ighv9-4	Ighv9-4	A0A075B5S9	10934.7	1	2	2	2	4.55e-05	0.296	ASGYTFTTAGMQWVQK	K	M	0.997	59.9	28	59.9	0	1	0	0	2	1775.84	5674890	24	39	TRUE
Serum_1	Protein Ighv9-4	Ighv9-4	A0A075B5S9	10934.7	1	2	2	2	4.55e-05	0.296	WIGWINTHSGEPK	K	Y	0.997	44.3	28.8	44.3	0	0	1	0	2	1524.76	24060800	47	59	TRUE
Serum_1	Protein Igkv6-17 (Fragment)	Igkv6-17	A0A140T8Q3	12760	1	2	2	2	4.55e-05	0.339	ASQDVSTAVAWYQQKPGQSPK	K	L	0.997	52.9	28.6	52.9	0	1	0	0	2	2276.13	7956560	45	65	TRUE
Serum_1	Protein Igkv6-17 (Fragment)	Igkv6-17	A0A140T8Q3	12760	1	2	2	2	4.55e-05	0.339	FMSTSVGDR	K	V	0.997	51.2	25	47.4	0	2	0	0	2	1015.45	439830000	30	38	FALSE	A0A140T8M5,A0A140T8P1,A0A140T8N5,A0A075B5N7
Serum_1	Protein Igkv6-17 (Fragment)	Igkv6-17	A0A140T8Q3	12760	1	2	2	2	4.55e-05	0.339	LLIYSASYR	K	Y	0.997	58	26.6	39.8	0	1	0	0	2	1085.6	42416100	66	74	TRUE
Serum_1	Immunoglobulin J chain	Jchain	P01592	18013.2	1	7	11	17	0.000386	0.503	CDPVEVELEDQVVTATQSNICNEDDGVPETCYMYDR	K	N	0.997	71.9	25	71.9	0	0	1	0	2	4250.78	28505100	93	128	TRUE
Serum_1	Immunoglobulin J chain	Jchain	P01592	18013.2	1	7	11	17	0.000386	0.503	CYTTMVPLR	K	Y	0.997	56.9	26.7	56.9	0	4	0	0	2	1140.55	563509000	131	139	TRUE
Serum_1	Immunoglobulin J chain	Jchain	P01592	18013.2	1	7	11	17	0.000386	0.503	IIPSTEDPNEDIVER	R	N	0.997	74.3	27.6	74.3	0	2	0	0	2	1726.85	230719000	43	57	TRUE
Serum_1	Immunoglobulin J chain	Jchain	P01592	18013.2	1	7	11	17	0.000386	0.503	IVVPLNNR	R	E	0.99	52.2	25	45.6	0	1	0	0	2	924.562	86172000	61	68	TRUE
Serum_1	Immunoglobulin J chain	Jchain	P01592	18013.2	1	7	11	17	0.000386	0.503	KCDPVEVELEDQVVTATQSNICNEDDGVPETCYMYDR	K	N	0.997	66.1	25	66.1	0	0	4	2	2	4378.87	181511000	92	128	TRUE
Serum_1	Immunoglobulin J chain	Jchain	P01592	18013.2	1	7	11	17	0.000386	0.503	NFVYHLSDVCK	R	K	0.997	64.3	26.7	64.3	0	2	0	0	2	1381.66	146309000	81	91	TRUE
Serum_1	Immunoglobulin J chain	Jchain	P01592	18013.2	1	7	11	17	0.000386	0.503	NFVYHLSDVCKK	R	C	0.997	50.8	27.5	50.8	0	1	0	0	2	1510.74	19660600	81	92	TRUE
Serum_1	Protein Ighv6-3 (Fragment)	Ighv6-3	A0A075B5T2	13259.3	1	6	11	15	0.000341	0.636	GLEWVAQIR	K	L	0.997	40.3	26.8	14.3	0	4	0	0	2	1071.59	134753000	63	71	TRUE
Serum_1	Protein Ighv6-3 (Fragment)	Ighv6-3	A0A075B5T2	13259.3	1	6	11	15	0.000341	0.636	LEESGGGLVQPGGSMK	K	L	0.997	70.6	28	0	0	2	0	0	2	1561.75	14454100	23	38	TRUE	P01801,A0A075B5T3
Serum_1	Protein Ighv6-3 (Fragment)	Ighv6-3	A0A075B5T2	13259.3	1	6	11	15	0.000341	0.636	LKSDNYATHYAESVK	R	G	0.997	81.5	27.7	0	0	1	1	0	2	1725.84	67828300	72	86	TRUE
Serum_1	Protein Ighv6-3 (Fragment)	Ighv6-3	A0A075B5T2	13259.3	1	6	11	15	0.000341	0.636	LSCVASGFTFSNYWMNWVR	K	Q	0.997	65.9	27.8	65.9	0	2	0	0	2	2325.06	7672460	39	57	TRUE	P01801
Serum_1	Protein Ighv6-3 (Fragment)	Ighv6-3	A0A075B5T2	13259.3	1	6	11	15	0.000341	0.636	QSPEKGLEWVAQIR	R	L	0.997	69.9	25.3	69.9	0	0	3	0	2	1640.88	58310900	58	71	TRUE
Serum_1	Protein Ighv6-3 (Fragment)	Ighv6-3	A0A075B5T2	13259.3	1	6	11	15	0.000341	0.636	SSVYLQMNNLR	K	A	0.997	42.6	27.3	36.4	0	2	0	0	2	1324.67	64420800	98	108	TRUE	P01801
Serum_1	Protein Ighv6-6 (Fragment)	Ighv6-6	A0A075B5T3	13293.2	1	6	7	7	0.000159	0.723	AEDTGIYYCTR	R	-	0.997	61.8	25	61.8	0	1	0	0	2	1348.58	20390500	109	119	TRUE
Serum_1	Protein Ighv6-6 (Fragment)	Ighv6-6	A0A075B5T3	13293.2	1	6	7	7	0.000159	0.723	ANNHATYYAESVK	K	G	0.997	74.5	26.8	74.5	0	1	0	0	2	1467.69	62458600	74	86	TRUE
Serum_1	Protein Ighv6-6 (Fragment)	Ighv6-6	A0A075B5T3	13293.2	1	6	7	7	0.000159	0.723	GLEWVAEIR	K	N	0.997	57.8	30.9	0	0	2	0	0	2	1072.58	48229100	63	71	FALSE	P01801
Serum_1	Protein Ighv6-6 (Fragment)	Ighv6-6	A0A075B5T3	13293.2	1	6	7	7	0.000159	0.723	LEESGGGLVQPGGSMK	K	L	0.997	70.6	28	0	0	2	0	0	2	1561.75	14454100	23	38	FALSE	A0A075B5T2,P01801
Serum_1	Protein Ighv6-6 (Fragment)	Ighv6-6	A0A075B5T3	13293.2	1	6	7	7	0.000159	0.723	LSCAASGFTFSDAWMDWVR	K	Q	0.997	72.4	25	72.4	0	1	0	0	2	2206.97	8618070	39	57	TRUE
Serum_1	Protein Ighv6-6 (Fragment)	Ighv6-6	A0A075B5T3	13293.2	1	6	7	7	0.000159	0.723	NKANNHATYYAESVK	R	G	0.997	92.1	27.7	92.1	0	1	0	0	2	1709.82	11847000	72	86	TRUE
Serum_1	Protein Ighv6-6 (Fragment)	Ighv6-6	A0A075B5T3	13293.2	1	6	7	7	0.000159	0.723	QSPEKGLEWVAEIR	R	N	0.997	82.5	26.6	0	0	0	2	0	2	1641.86	28938500	58	71	TRUE
Serum_1	Protein Ighv6-6 (Fragment)	Ighv6-6	A0A075B5T3	13293.2	1	6	7	7	0.000159	0.723	SSVYLQMNSLR	K	A	0.997	57.4	27.3	57.4	0	1	0	0	2	1297.66	15312700	98	108	TRUE
Serum_1	Protein Ighv1-4 (Fragment)	Ighv1-4	A0A075B5T4	13109	0.95	1	2	3	6.82e-05	0.385	QRPGQGLEWIGYINPSSGYTK	K	Y	0.997	53.4	27.6	42.7	0	2	1	0	2	2352.16	78525500	58	78	TRUE
Serum_1	Protein Ighv1-4 (Fragment)	Ighv1-4	A0A075B5T4	13109	0.95	1	2	3	6.82e-05	0.385	SSSTAYMQLSSLTSEDSAVYYCAR	K	-	0.997	91.8	25	91.8	0	3	0	0	2	2693.17	30596600	94	117	FALSE	P01749,A0A0A6YXC3,A0A075B5X7,A0A0G2JFS5,A0A075B5W2,A0A075B5X3,A0A075B5W3
Serum_1	Protein Ighv1-5	Ighv1-5	A0A075B5T5	10846.2	1	3	4	4	9.09e-05	0.643	EVQLQQSGTVLARPGASVK	-	M	0.997	59.5	25	43.3	0	1	0	0	2	1968.09	20096400	1	19	TRUE
Serum_1	Protein Ighv1-5	Ighv1-5	A0A075B5T5	10846.2	1	3	4	4	9.09e-05	0.643	LTAVTSASTAYMELSSLTNEDSAVYYCTR	K	-	0.997	104	26.2	104	0	0	1	0	2	3204.47	8537200	70	98	TRUE
Serum_1	Protein Ighv1-5	Ighv1-5	A0A075B5T5	10846.2	1	3	4	4	9.09e-05	0.643	TSGYTFTSYWMHWVK	K	Q	0.997	81.3	25.8	81.3	0	1	1	0	2	1893.86	23852300	24	38	TRUE
Serum_1	Protein Ighv10-3 (Fragment)	Ighv10-3	A0A075B5T6	13544.5	1	2	3	3	6.82e-05	0.261	FTISRDDSQSMLYLQMNNLK	R	T	0.997	60.8	27.8	0	0	1	0	0	2	2405.15	9308020	89	108	TRUE	A0A0B4J1J6
Serum_1	Protein Ighv10-3 (Fragment)	Ighv10-3	A0A075B5T6	13544.5	1	2	3	3	6.82e-05	0.261	TEDTAMYYCVR	K	-	0.997	91.5	25	91.5	0	2	0	0	2	1424.58	41124100	109	119	TRUE	A0A0B4J1J6
Serum_1	Ig lambda-2 chain C region	Iglc2	P01844,Q99JC1	11254.3	1	6	11	13	0.000295	0.894	ANGTPITQGVDTSNPTK	K	E	0.997	76	27.8	74.1	0	2	0	0	2	1700.85	100688000	43	59	TRUE	A0A0G2JGQ8,P01845
Serum_1	Ig lambda-2 chain C region	Iglc2	P01844,Q99JC1	11254.3	1	6	11	13	0.000295	0.894	ATLVCLISNFSPSGVTVAWK	K	A	0.997	83.4	25.9	83.4	0	2	1	0	2	2150.13	272596000	23	42	TRUE	A0A0G2JGQ8,P01845
Serum_1	Ig lambda-2 chain C region	Iglc2	P01844,Q99JC1	11254.3	1	6	11	13	0.000295	0.894	EGNKFMASSFLHLTSDQWR	K	S	0.997	54	27.7	54	0	0	1	0	2	2254.07	12602800	60	78	TRUE
Serum_1	Ig lambda-2 chain C region	Iglc2	P01844,Q99JC1	11254.3	1	6	11	13	0.000295	0.894	FMASSFLHLTSDQWR	K	S	0.997	93.4	27.8	93.4	0	2	2	0	2	1825.87	556792000	64	78	TRUE
Serum_1	Ig lambda-2 chain C region	Iglc2	P01844,Q99JC1	11254.3	1	6	11	13	0.000295	0.894	SHNSFTCQVTHEGDTVEK	R	S	0.997	108	25	108	0	1	1	0	2	2075.91	264957000	79	96	TRUE	A0A0G2JGQ8,P01845
Serum_1	Ig lambda-2 chain C region	Iglc2	P01844,Q99JC1	11254.3	1	6	11	13	0.000295	0.894	STPTLTVFPPSSEELKENK	K	A	0.997	48.9	27.3	48.9	0	0	1	0	2	2104.08	21971500	4	22	TRUE
Serum_1	Heat shock cognate 71 kDa protein	Hspa8	P63017	70872.8	1	18	20	20	0.000455	0.358	ARFEELNADLFR	R	G	0.997	56.1	27.3	51.8	0	1	1	0	2	1480.75	62795700	300	311	TRUE
Serum_1	Heat shock cognate 71 kDa protein	Hspa8	P63017	70872.8	1	18	20	20	0.000455	0.358	DAGTIAGLNVLR	K	I	0.997	57.7	25.6	57.7	0	1	0	0	2	1199.67	26693500	160	171	TRUE
Serum_1	Heat shock cognate 71 kDa protein	Hspa8	P63017	70872.8	1	18	20	20	0.000455	0.358	GPAVGIDLGTTYSCVGVFQHGK	K	V	0.997	81.7	27.9	81.7	0	0	1	0	2	2263.12	7116410	4	25	TRUE
Serum_1	Heat shock cognate 71 kDa protein	Hspa8	P63017	70872.8	1	18	20	20	0.000455	0.358	HWPFMVVNDAGRPK	K	V	0.997	49	27.8	49	0	0	2	0	2	1669.83	17308400	89	102	TRUE
Serum_1	Heat shock cognate 71 kDa protein	Hspa8	P63017	70872.8	1	18	20	20	0.000455	0.358	IINEPTAAAIAYGLDK	R	K	0.997	100	26.1	100	0	1	0	0	2	1659.9	7414680	172	187	TRUE	P20029
Serum_1	Heat shock cognate 71 kDa protein	Hspa8	P63017	70872.8	1	18	20	20	0.000455	0.358	IINEPTAAAIAYGLDKK	R	V	0.997	49	25	49	0	0	1	0	2	1787.99	76065500	172	188	TRUE
Serum_1	Heat shock cognate 71 kDa protein	Hspa8	P63017	70872.8	1	18	20	20	0.000455	0.358	ITITNDKGR	K	L	0.997	51	26.5	42.6	0	1	0	0	2	1017.57	7746000	501	509	TRUE
Serum_1	Heat shock cognate 71 kDa protein	Hspa8	P63017	70872.8	1	18	20	20	0.000455	0.358	LDKSQIHDIVLVGGSTR	K	I	0.997	55.5	25	55.5	0	0	1	0	2	1838.01	15508400	326	342	TRUE
Serum_1	Heat shock cognate 71 kDa protein	Hspa8	P63017	70872.8	1	18	20	20	0.000455	0.358	LLQDFFNGK	K	E	0.997	47.3	26.8	38.5	0	1	0	0	2	1081.57	43268600	349	357	TRUE
Serum_1	Heat shock cognate 71 kDa protein	Hspa8	P63017	70872.8	1	18	20	20	0.000455	0.358	MVNHFIAEFK	R	R	0.997	51.7	28.1	45.4	0	1	0	0	2	1235.62	28595200	237	246	TRUE
Serum_1	Heat shock cognate 71 kDa protein	Hspa8	P63017	70872.8	1	18	20	20	0.000455	0.358	NQVAMNPTNTVFDAK	K	R	0.997	79.4	28.6	79.4	0	1	0	0	2	1649.8	25834100	57	71	TRUE
Serum_1	Heat shock cognate 71 kDa protein	Hspa8	P63017	70872.8	1	18	20	20	0.000455	0.358	RFDDAVVQSDMK	R	H	0.997	59.1	28	46.9	0	1	0	0	2	1410.67	11300100	77	88	TRUE
Serum_1	Heat shock cognate 71 kDa protein	Hspa8	P63017	70872.8	1	18	20	20	0.000455	0.358	SFYPEEVSSMVLTK	K	M	0.997	51.7	28.3	51.2	0	1	0	0	2	1616.79	18647100	113	126	TRUE
Serum_1	Heat shock cognate 71 kDa protein	Hspa8	P63017	70872.8	1	18	20	20	0.000455	0.358	STAGDTHLGGEDFDNR	K	M	0.997	67.7	25	67.7	0	1	0	0	2	1691.73	24464400	221	236	TRUE
Serum_1	Heat shock cognate 71 kDa protein	Hspa8	P63017	70872.8	1	18	20	20	0.000455	0.358	TTPSYVAFTDTER	R	L	0.997	44.8	27.1	44.8	0	1	0	0	2	1487.7	19233200	37	49	TRUE
Serum_1	Heat shock cognate 71 kDa protein	Hspa8	P63017	70872.8	1	18	20	20	0.000455	0.358	TVTNAVVTVPAYFNDSQR	K	Q	0.997	51.3	27.5	51.3	0	1	0	0	2	1982	22151300	138	155	TRUE
Serum_1	Heat shock cognate 71 kDa protein	Hspa8	P63017	70872.8	1	18	20	20	0.000455	0.358	VEIIANDQGNR	K	T	0.997	54.1	26.6	42.1	0	1	0	0	2	1228.63	22668400	26	36	TRUE	P20029
Serum_1	Heat shock cognate 71 kDa protein	Hspa8	P63017	70872.8	1	18	20	20	0.000455	0.358	VQVEYKGETK	K	S	0.997	42.7	26.2	42.7	0	1	0	0	2	1180.62	13725700	103	112	TRUE
Serum_1	Cofilin-1	Cfl1	P18760	18560.2	1	3	3	3	6.82e-05	0.253	KEDLVFIFWAPENAPLK	K	S	0.997	42.5	25.1	42.5	0	0	1	0	2	2017.08	6936830	96	112	TRUE
Serum_1	Cofilin-1	Cfl1	P18760	18560.2	1	3	3	3	6.82e-05	0.253	LGGSAVISLEGKPL	K	-	0.997	49.5	25	49.5	0	1	0	0	2	1340.78	15702300	153	166	TRUE
Serum_1	Cofilin-1	Cfl1	P18760	18560.2	1	3	3	3	6.82e-05	0.253	YALYDATYETK	R	E	0.997	53.6	27.2	53.6	0	1	0	0	2	1337.63	15950600	82	92	TRUE
Serum_1	14-3-3 protein eta	Ywhah	P68510	28212.6	1	3	3	3	6.82e-05	0.224	LAEQAER	R	Y	0.9	53	26.5	21.7	0	1	0	0	2	816.421	2706150	13	19	TRUE	P63101,P62259,F6YY69,F6VW30
Serum_1	14-3-3 protein eta	Ywhah	P68510	28212.6	1	3	3	3	6.82e-05	0.224	NSVVEASEAAYKEAFEISK	K	E	0.997	60.6	28.1	60.6	0	0	1	0	2	2072.02	9158110	144	162	TRUE
Serum_1	14-3-3 protein eta	Ywhah	P68510	28212.6	1	3	3	3	6.82e-05	0.224	QAFDDAIAELDTLNEDSYKDSTLIMQLLR	K	D	0.997	46.9	26.6	46.9	0	0	1	0	2	3328.63	3079480	199	227	TRUE
Serum_1	Protein Ighv1-22 (Fragment)	Ighv1-22	A0A075B5U7	13021.9	1	2	2	3	6.82e-05	0.504	ASGYTFTDYNMHWVK	K	Q	0.997	78.2	25	78.2	0	1	0	0	2	1819.81	20874900	43	57	TRUE
Serum_1	Protein Ighv1-22 (Fragment)	Ighv1-22	A0A075B5U7	13021.9	1	2	2	3	6.82e-05	0.504	SLEWIGYINPNNGGTSYNQK	K	F	0.996	62.2	27	11.4	0	2	0	0	2	2256.06	21597600	63	82	TRUE
Serum_1	Protein Ighv1-22 (Fragment)	Ighv1-22	A0A075B5U7	13021.9	1	2	2	3	6.82e-05	0.504	SLTSEDSAVYYCAR	R	-	0.997	79.5	25	79.5	0	1	0	0	2	1621.72	8841920	104	117	FALSE	A0A0A6YWK5,A0A075B5U6,A0A075B5V7,P06330,A0A0A6YX66,A0A075B5V6,A0A075B5V2
Serum_1	Protein Ighv1-22 (Fragment)	Ighv1-22	A0A075B5U7	13021.9	1	2	2	3	6.82e-05	0.504	SSSTAYMELR	K	S	0.997	68	25.1	0	0	2	0	0	2	1144.53	133511000	94	103	FALSE	A0A0A6YWK5,A0A0A6YXA5,A0A0A6YXN4,A0A0A6YVW3,A0A075B5Y4,A0A075B5V2
Serum_1	Protein Igkv12-44 (Fragment)	Igkv12-44	A0A140T8M2	12557.3	1	1	1	1	2.27e-05	0.113	FSGSGSGTQFSLK	R	I	0.997	81.9	27.3	75.6	0	1	0	0	2	1302.63	36312200	82	94	TRUE
Serum_1	Multimerin-1	Mmrn1	A0A0N4SVL8,B2RPV6,G3UVV6	136108	1	7	7	7	0.000159	0.0877	ELQNLIGAINQLNVLTK	R	E	0.997	56.8	25	56.8	0	0	1	0	2	1881.08	1574250	660	676	TRUE
Serum_1	Multimerin-1	Mmrn1	A0A0N4SVL8,B2RPV6,G3UVV6	136108	1	7	7	7	0.000159	0.0877	GTIPIKYPPVTTFSGYLLYR	K	-	0.997	86.6	25	86.6	0	0	1	0	2	2286.25	2934010	1190	1209	TRUE
Serum_1	Multimerin-1	Mmrn1	A0A0N4SVL8,B2RPV6,G3UVV6	136108	1	7	7	7	0.000159	0.0877	LSPTVILDTGSHLPSGR	K	G	0.997	40.4	25.2	40.4	0	0	1	0	2	1749.95	6513730	203	219	TRUE
Serum_1	Multimerin-1	Mmrn1	A0A0N4SVL8,B2RPV6,G3UVV6	136108	1	7	7	7	0.000159	0.0877	QGLMLLQMLSDLHVQESK	K	I	0.997	55.7	26.9	55.7	0	0	1	0	2	2070.07	3278300	540	557	TRUE
Serum_1	Multimerin-1	Mmrn1	A0A0N4SVL8,B2RPV6,G3UVV6	136108	1	7	7	7	0.000159	0.0877	SLTELVESIVEIK	K	T	0.997	50.8	25	50.8	0	1	0	0	2	1459.83	1950350	944	956	TRUE
Serum_1	Multimerin-1	Mmrn1	A0A0N4SVL8,B2RPV6,G3UVV6	136108	1	7	7	7	0.000159	0.0877	SSLQHQVIHKPK	R	E	0.997	40.4	25.1	37.1	0	1	0	0	2	1401.8	4631440	641	652	TRUE
Serum_1	Multimerin-1	Mmrn1	A0A0N4SVL8,B2RPV6,G3UVV6	136108	1	7	7	7	0.000159	0.0877	YNFILQIAK	K	A	0.997	40.3	25	40.3	0	1	0	0	2	1109.64	9742100	778	786	TRUE
Serum_1	Protein Ighv1-78	Ighv1-78	A0A075B674	11047.6	1	2	4	4	9.09e-05	0.316	QRPEQGLEWIGYIYPR	K	D	0.997	63.8	27.7	63.3	0	1	1	0	2	2005.03	90708500	39	54	TRUE
Serum_1	Protein Ighv1-78	Ighv1-78	A0A075B674	11047.6	1	2	4	4	9.09e-05	0.316	VSGYTFTDHTIHWMK	K	Q	0.997	70.3	28	70.3	0	1	0	1	2	1822.86	31061500	24	38	TRUE
Serum_1	Protein Ighv1-39 (Fragment)	Ighv1-39	A0A075B5V5	12930.7	1	1	1	1	2.27e-05	0.171	SLEWIGVINPNYGTTSYNQK	K	F	0.997	83.1	28.2	83.1	0	1	0	0	2	2284.12	12134900	63	82	TRUE
Serum_1	Protein Ighv1-42	Ighv1-42	A0A075B5V6	10776.2	1	3	4	4	9.09e-05	0.439	EVQLQQSGPELVKPGASVK	-	I	0.997	55.3	25	0	0	1	1	0	2	1994.09	48970100	1	19	TRUE	P06330
Serum_1	Protein Ighv1-42	Ighv1-42	A0A075B5V6	10776.2	1	3	4	4	9.09e-05	0.439	SLTSEDSAVYYCAR	K	-	0.997	79.5	25	79.5	0	1	0	0	2	1621.72	8841920	85	98	TRUE	A0A0A6YWK5,A0A075B5U7,A0A075B5U6,A0A075B5V7,P06330,A0A0A6YX66,A0A075B5V2
Serum_1	Protein Ighv1-42	Ighv1-42	A0A075B5V6	10776.2	1	3	4	4	9.09e-05	0.439	SSSTAYMQLK	K	S	0.997	54.6	25.6	54.6	0	1	0	0	2	1115.54	23524500	75	84	TRUE	A0A075B5V7
Serum_1	Protein Ighv1-43	Ighv1-43	A0A075B5V7	10761.3	0.95	1	2	2	4.55e-05	0.408	LQQSGPELVKPGASVK	K	I	0.997	64.7	25	64.7	0	1	1	0	2	1637.92	49534100	4	19	TRUE
Serum_1	Protein Ighv1-43	Ighv1-43	A0A075B5V7	10761.3	0.95	1	2	2	4.55e-05	0.408	SLTSEDSAVYYCAR	K	-	0.997	79.5	25	79.5	0	1	0	0	2	1621.72	8841920	85	98	FALSE	A0A0A6YWK5,A0A075B5U7,A0A075B5U6,P06330,A0A0A6YX66,A0A075B5V6,A0A075B5V2
Serum_1	Protein Ighv1-43	Ighv1-43	A0A075B5V7	10761.3	0.95	1	2	2	4.55e-05	0.408	SSSTAYMQLK	K	S	0.997	54.6	25.6	54.6	0	1	0	0	2	1115.54	23524500	75	84	FALSE	A0A075B5V6
Serum_1	Apolipoprotein C-I	Apoc1	P34928	9697	0.95	1	1	1	2.27e-05	0.102	AWFSEAFGK	R	V	0.997	44.8	26.3	42.7	0	1	0	0	2	1042.5	4932730	70	78	TRUE
Serum_1	Band 3 anion transport protein	Slc4a1	P04919	103140	1	4	5	5	0.000114	0.0657	ANFLEKPVLGFVR	R	L	0.997	48.9	25	48.9	0	1	0	0	2	1489.85	20687600	247	259	TRUE
Serum_1	Band 3 anion transport protein	Slc4a1	P04919	103140	1	4	5	5	0.000114	0.0657	LILPLIFR	R	E	0.99	52.6	25	44.6	0	1	0	0	2	984.661	6859180	890	897	TRUE
Serum_1	Band 3 anion transport protein	Slc4a1	P04919	103140	1	4	5	5	0.000114	0.0657	SHAEDLGNLEGVKPAVLTR	R	S	0.997	78	25.8	78	0	0	1	1	2	2006.07	23678100	176	194	TRUE
Serum_1	Band 3 anion transport protein	Slc4a1	P04919	103140	1	4	5	5	0.000114	0.0657	SLESFLDCSLVLPPTDAPSEK	R	A	0.997	44.4	27.7	44.4	0	1	0	0	2	2305.13	10097100	323	343	TRUE
Serum_1	Cytosol aminopeptidase	Lap3	Q9CPY7	56142.7	1	4	4	4	9.09e-05	0.131	LILADALCYAHTFNPK	R	V	0.997	51.9	27.4	51.9	0	0	1	0	2	1846.95	9180210	369	384	TRUE
Serum_1	Cytosol aminopeptidase	Lap3	Q9CPY7	56142.7	1	4	4	4	9.09e-05	0.131	LNLPINIIGLAPLCENMPSGK	K	A	0.997	54.6	25	54.6	0	1	0	0	2	2264.21	3578490	322	342	TRUE
Serum_1	Cytosol aminopeptidase	Lap3	Q9CPY7	56142.7	1	4	4	4	9.09e-05	0.131	SAGACTAAAFLR	R	E	0.997	54.7	27.8	54.7	0	1	0	0	2	1195.59	14399100	458	469	TRUE
Serum_1	Cytosol aminopeptidase	Lap3	Q9CPY7	56142.7	1	4	4	4	9.09e-05	0.131	TFYGLHQDFPSVVVVGLGK	R	R	0.997	45	25.5	45	0	0	1	0	2	2063.1	8019020	85	103	TRUE
Serum_1	Protein Ighv1-62-2	Ighv1-62-2	A0A075B680	11224.7	1	4	5	5	0.000114	0.64	ASGYTFTEYTIHWVK	K	Q	0.997	57.4	27.8	57.4	0	0	1	0	2	1802.87	8826560	24	38	TRUE
Serum_1	Protein Ighv1-62-2	Ighv1-62-2	A0A075B680	11224.7	1	4	5	5	0.000114	0.64	QVQLQQSGAELVKPGASVK	-	L	0.997	55.8	25	4.39	0	1	1	0	2	1968.08	43712700	1	19	TRUE	A0A075B5V8
Serum_1	Protein Ighv1-62-2	Ighv1-62-2	A0A075B680	11224.7	1	4	5	5	0.000114	0.64	SGQGLEWIGWFYPGSGSIK	R	Y	0.997	47.6	27.6	47.6	0	1	0	0	2	2069.01	7333810	41	59	TRUE
Serum_1	Protein Ighv1-62-2	Ighv1-62-2	A0A075B680	11224.7	1	4	5	5	0.000114	0.64	SSSTVYMELSR	K	L	0.997	51.5	26.1	51.5	0	1	0	0	2	1259.59	32167800	75	85	TRUE
Serum_1	Protein Ighv1-53 (Fragment)	Ighv1-53	A0A075B5W3	12791.5	1	4	9	11	0.00025	0.624	ASGYTFTSYWMHWVK	K	Q	0.997	69.9	27.3	69.9	0	1	3	0	2	1863.85	120188000	43	57	TRUE	A0A075B5X0,A0A075B5Y1,A0A075B5X7,A0A0A6YXC3,A0A075B5X3,A0A0A6YXE0,P01748,A0A075B5X9,P01751,A0A0G2JFS5,A0A075B5W2,P01754
Serum_1	Protein Ighv1-53 (Fragment)	Ighv1-53	A0A075B5W3	12791.5	1	4	9	11	0.00025	0.624	QRPGQGLEWIGNINPSNGGTNYNEK	K	F	0.997	80.1	27.9	80.1	0	0	3	0	2	2743.32	161752000	58	82	TRUE
Serum_1	Protein Ighv1-53 (Fragment)	Ighv1-53	A0A075B5W3	12791.5	1	4	9	11	0.00025	0.624	SKATLTVDK	K	S	0.997	49.3	25.4	20.2	0	1	0	0	2	962.552	53131000	85	93	TRUE	A0A075B5X3
Serum_1	Protein Ighv1-53 (Fragment)	Ighv1-53	A0A075B5W3	12791.5	1	4	9	11	0.00025	0.624	SSSTAYMQLSSLTSEDSAVYYCAR	K	-	0.997	91.8	25	91.8	0	3	0	0	2	2693.17	30596600	94	117	TRUE	P01749,A0A0A6YXC3,A0A075B5X7,A0A0G2JFS5,A0A075B5W2,A0A075B5X3,A0A075B5T4
Serum_1	Protein Ighv1-54 (Fragment)	Ighv1-54	A0A075B5W5	12750.3	1	2	2	2	4.55e-05	0.547	ASGYAFTNYLIEWVK	K	Q	0.997	68.9	27.9	68.9	0	1	0	0	2	1761.88	6466660	43	57	TRUE
Serum_1	Protein Ighv1-54 (Fragment)	Ighv1-54	A0A075B5W5	12750.3	1	2	2	2	4.55e-05	0.547	QRPGQGLEWIGVINPGSGGTNYNEK	K	F	0.997	53.1	26.6	53.1	0	0	1	0	2	2671.32	13174400	58	82	TRUE
Serum_1	Protein Ighv1-54 (Fragment)	Ighv1-54	A0A075B5W5	12750.3	1	2	2	2	4.55e-05	0.547	SSSTAYMQLSSLTSEDSAVYFCAR	K	-	0.997	78.8	26.1	0	0	11	0	0	2	2661.18	46522400	94	117	FALSE	A0A0B4J1M0,A0A0A6YXJ9,A0A075B5U0,A0A0B4J1N0,A0A075B5Y3,A0A0B4J1J7
Serum_1	Protein Ighv1-55 (Fragment)	Ighv1-55	A0A075B5W6	12687.4	1	2	2	2	4.55e-05	0.342	ASGYTFTSYWITWVK	K	Q	0.997	50.5	28.1	50.5	0	1	0	0	2	1809.88	8654670	43	57	TRUE
Serum_1	Protein Ighv1-55 (Fragment)	Ighv1-55	A0A075B5W6	12687.4	1	2	2	2	4.55e-05	0.342	QRPGQGLEWIGDIYPGSGSTNYNEK	K	F	0.997	50.9	27.5	50.9	0	1	0	0	2	2766.31	7427180	58	82	TRUE
Serum_1	Mannosyl-oligosaccharide 1,2-alpha-mannosidase IA	Man1a1	P45700	73279.1	1	2	2	2	4.55e-05	0.0458	GATIVDALDTLFIMGMK	K	T	0.997	66.9	26.8	66.9	0	1	0	0	2	1795.93	591373	240	256	TRUE
Serum_1	Mannosyl-oligosaccharide 1,2-alpha-mannosidase IA	Man1a1	P45700	73279.1	1	2	2	2	4.55e-05	0.0458	YAWGLNELKPISK	R	E	0.997	45.4	25.8	45.4	0	0	1	0	2	1518.83	10142600	215	227	TRUE
Serum_1	Murinoglobulin-1	Mug1	P28665	165299	1	59	102	160	0.00364	0.59	AFIFIDESHITHAFTWLSQK	R	Q	0.997	45.2	27.3	45.2	0	0	2	0	2	2391.21	50991100	1056	1075	TRUE
Serum_1	Murinoglobulin-1	Mug1	P28665	165299	1	59	102	160	0.00364	0.59	AHFSVMGDILSSAIR	R	N	0.997	65.6	27.9	65.6	0	2	1	0	2	1603.83	243329000	948	962	TRUE
Serum_1	Murinoglobulin-1	Mug1	P28665	165299	1	59	102	160	0.00364	0.59	ALMAYAFALAGNQNK	K	R	0.997	103	27.8	103	0	2	1	0	2	1582.8	47247900	1150	1164	TRUE
Serum_1	Murinoglobulin-1	Mug1	P28665	165299	1	59	102	160	0.00364	0.59	ALMAYAFALAGNQNKR	K	D	0.997	61.6	27.1	61.6	0	1	2	0	2	1754.9	107646000	1150	1165	TRUE
Serum_1	Murinoglobulin-1	Mug1	P28665	165299	1	59	102	160	0.00364	0.59	ALSCLESSWK	K	T	0.997	83.9	27.9	83	0	3	0	0	2	1180.57	180024000	1126	1135	TRUE	P28666
Serum_1	Murinoglobulin-1	Mug1	P28665	165299	1	59	102	160	0.00364	0.59	AQELSYTSATTTDQHGLAEFSIDTTCISGSSLHIK	K	V	0.997	44.4	26.5	44.4	0	0	0	1	2	3769.79	42730600	378	412	TRUE
Serum_1	Murinoglobulin-1	Mug1	P28665	165299	1	59	102	160	0.00364	0.59	AVDQSVLLLKPESELSPSWIYNLPGMQQNK	R	F	0.997	45.5	25	45.5	0	0	1	0	2	3384.75	121858000	591	620	TRUE
Serum_1	Murinoglobulin-1	Mug1	P28665	165299	1	59	102	160	0.00364	0.59	DGSYSAFGDQNGER	K	E	0.997	51	25	14	0	1	0	0	2	1503.6	4855000	1024	1037	TRUE	P28666
Serum_1	Murinoglobulin-1	Mug1	P28665	165299	1	59	102	160	0.00364	0.59	EGNTWLTAFVLK	R	S	0.997	59.6	26.3	59.6	0	2	0	0	2	1378.74	120571000	1038	1049	TRUE	P28666
Serum_1	Murinoglobulin-1	Mug1	P28665	165299	1	59	102	160	0.00364	0.59	ESGEKEEHSFTVMEFVLPR	K	F	0.997	69.5	27.6	69.5	0	2	2	2	2	2251.07	323016000	210	228	TRUE
Serum_1	Murinoglobulin-1	Mug1	P28665	165299	1	59	102	160	0.00364	0.59	ESVVFVQTDKPVYKPGQSVK	K	F	0.997	56	25	56	0	1	0	0	2	2235.2	24676600	126	145	TRUE	P28666
Serum_1	Murinoglobulin-1	Mug1	P28665	165299	1	59	102	160	0.00364	0.59	ETETGCR	R	E	0.9	46.8	25	35.7	0	1	0	0	2	852.352	10496900	271	277	TRUE
Serum_1	Murinoglobulin-1	Mug1	P28665	165299	1	59	102	160	0.00364	0.59	FALEIPVEFSMVPMAK	K	M	0.997	45.4	27	45.4	0	3	0	0	2	1808.93	379058000	516	531	TRUE
Serum_1	Murinoglobulin-1	Mug1	P28665	165299	1	59	102	160	0.00364	0.59	FNVDLKVPNAMSVNDEVLSVTACGK	R	Y	0.997	96.4	27.3	96.4	0	1	5	0	2	2707.34	162742000	229	253	TRUE
Serum_1	Murinoglobulin-1	Mug1	P28665	165299	1	59	102	160	0.00364	0.59	FQVENSNR	K	L	0.99	51.3	27.3	35.4	0	1	0	0	2	993.475	48421800	1292	1299	TRUE
Serum_1	Murinoglobulin-1	Mug1	P28665	165299	1	59	102	160	0.00364	0.59	FRVVSMDK	K	M	0.99	50.2	26.8	39.1	0	1	0	0	2	981.519	165467000	146	153	TRUE	P28666
Serum_1	Murinoglobulin-1	Mug1	P28665	165299	1	59	102	160	0.00364	0.59	FSTSQSLPASQTR	R	L	0.997	74.7	27.8	74.7	0	1	0	0	2	1409.7	56249500	564	576	TRUE
Serum_1	Murinoglobulin-1	Mug1	P28665	165299	1	59	102	160	0.00364	0.59	GGVDDEMTLSAYITMALLESSLPATHPVVSK	K	A	0.997	82.4	26.1	82.4	0	1	6	0	2	3232.61	104255000	1095	1125	TRUE
Serum_1	Murinoglobulin-1	Mug1	P28665	165299	1	59	102	160	0.00364	0.59	GKFALEIPVEFSMVPMAK	K	M	0.997	62.9	25.7	62.9	0	0	1	0	2	1994.05	16519500	514	531	TRUE
Serum_1	Murinoglobulin-1	Mug1	P28665	165299	1	59	102	160	0.00364	0.59	HKDGSYSAFGDQNGER	K	E	0.997	83.2	25	83.2	0	1	0	0	2	1767.77	18568600	1022	1037	TRUE	P28666
Serum_1	Murinoglobulin-1	Mug1	P28665	165299	1	59	102	160	0.00364	0.59	HTNLVPHGTEK	K	D	0.997	54.5	28.8	54.5	0	1	0	0	2	1232.64	73285800	645	655	TRUE
Serum_1	Murinoglobulin-1	Mug1	P28665	165299	1	59	102	160	0.00364	0.59	HTNLVPHGTEKDVYR	K	Y	0.997	87.8	27.6	87.8	0	1	0	0	2	1765.9	122092000	645	659	TRUE
Serum_1	Murinoglobulin-1	Mug1	P28665	165299	1	59	102	160	0.00364	0.59	HVAYAVYSLSK	K	S	0.997	50.6	26.7	47.9	0	1	0	0	2	1237.66	44888700	436	446	TRUE
Serum_1	Murinoglobulin-1	Mug1	P28665	165299	1	59	102	160	0.00364	0.59	KSEHHLYKPQASSAEVEMNAYVVLAR	R	L	0.997	64	26.1	28.1	0	0	4	0	2	2958.48	124879000	1193	1218	TRUE
Serum_1	Murinoglobulin-1	Mug1	P28665	165299	1	59	102	160	0.00364	0.59	LLLQQVALPDIPGDYTISVSGEGCVYAQTMLR	R	Y	0.987	47	25	0	0	0	1	0	2	3508.77	492194	1300	1331	TRUE
Serum_1	Murinoglobulin-1	Mug1	P28665	165299	1	59	102	160	0.00364	0.59	LPIICFDYGMVPISAPR	K	V	0.997	79.8	26.8	79.8	0	2	0	0	2	1949	21817200	676	692	TRUE
Serum_1	Murinoglobulin-1	Mug1	P28665	165299	1	59	102	160	0.00364	0.59	LQVTASPQSLCGLR	R	A	0.997	82	27.4	81.1	0	3	0	0	2	1529.81	336590000	577	590	TRUE	P28666
Serum_1	Murinoglobulin-1	Mug1	P28665	165299	1	59	102	160	0.00364	0.59	LSEDQEDCILYSSWLAEK	R	H	0.997	96.7	26.4	96.7	0	3	0	0	2	2186	171359000	627	644	TRUE
Serum_1	Murinoglobulin-1	Mug1	P28665	165299	1	59	102	160	0.00364	0.59	LSSSDEEDFLYVDIK	R	G	0.997	109	26.3	109	0	3	0	0	2	1759.83	41229100	94	108	TRUE
Serum_1	Murinoglobulin-1	Mug1	P28665	165299	1	59	102	160	0.00364	0.59	LSSSDEEDFLYVDIKGPTHEFSK	R	R	0.997	77.3	27.9	77.3	0	0	1	1	2	2643.25	60651800	94	116	TRUE
Serum_1	Murinoglobulin-1	Mug1	P28665	165299	1	59	102	160	0.00364	0.59	LTAQPAPSPEDLTLSMSTIMWLTK	R	Q	0.997	106	25.9	106	0	2	3	0	2	2631.34	186596000	1219	1242	TRUE
Serum_1	Murinoglobulin-1	Mug1	P28665	165299	1	59	102	160	0.00364	0.59	LVDIKGDPIPNEK	R	V	0.997	63.4	25	63.4	0	1	1	0	2	1437.8	34477800	361	373	TRUE
Serum_1	Murinoglobulin-1	Mug1	P28665	165299	1	59	102	160	0.00364	0.59	MLIYTILPDGEVIADSVNFEIEK	K	C	0.997	47.2	25.6	47.2	0	0	2	0	2	2609.34	3919550	532	554	TRUE	P28666
Serum_1	Murinoglobulin-1	Mug1	P28665	165299	1	59	102	160	0.00364	0.59	MLRPLNELLPLAYIEDPKK	K	N	0.997	61.2	25	61.2	0	0	4	7	2	2253.27	842828000	154	172	TRUE
Serum_1	Murinoglobulin-1	Mug1	P28665	165299	1	59	102	160	0.00364	0.59	MLSGFIPLKPTVK	K	K	0.997	53.7	25	53.7	0	3	3	0	2	1430.84	602994000	1387	1399	TRUE	P28666
Serum_1	Murinoglobulin-1	Mug1	P28665	165299	1	59	102	160	0.00364	0.59	MSLVLPPTVVK	K	D	0.997	46.9	25	46.9	0	1	0	0	2	1199.71	18966700	933	943	TRUE	P28666
Serum_1	Murinoglobulin-1	Mug1	P28665	165299	1	59	102	160	0.00364	0.59	NKESVVFVQTDKPVYKPGQSVK	K	F	0.997	44.1	25	44.1	0	1	1	1	2	2477.34	153250000	124	145	TRUE	P28666
Serum_1	Murinoglobulin-1	Mug1	P28665	165299	1	59	102	160	0.00364	0.59	NLFDELVLDKDLFQCVSFIIPR	K	L	0.997	82.6	25.4	82.6	0	2	1	0	2	2681.4	16945500	72	93	TRUE
Serum_1	Murinoglobulin-1	Mug1	P28665	165299	1	59	102	160	0.00364	0.59	NTQNLLHMPYGCGEQNMVLFAPNIYVLK	R	Y	0.997	41	26.6	41	0	0	2	0	2	3264.6	20806800	963	990	TRUE	P28666
Serum_1	Murinoglobulin-1	Mug1	P28665	165299	1	59	102	160	0.00364	0.59	QEHTFSSLFCASDAEISEK	K	M	0.997	70.5	25.4	70.5	0	1	0	0	2	2185.97	17359400	914	932	TRUE
Serum_1	Murinoglobulin-1	Mug1	P28665	165299	1	59	102	160	0.00364	0.59	QLSAFAIWVQTVPLTCNNPK	K	G	0.997	55.3	25.7	55.3	0	0	1	0	2	2287.19	25577000	1339	1358	TRUE
Serum_1	Murinoglobulin-1	Mug1	P28665	165299	1	59	102	160	0.00364	0.59	QMSFSLAAEPIQGPYK	K	I	0.997	73.9	27.9	73.9	0	4	0	0	2	1766.88	424773000	189	204	TRUE	P28666
Serum_1	Murinoglobulin-1	Mug1	P28665	165299	1	59	102	160	0.00364	0.59	QQNSNGGFSSTQDTVVALDALSK	K	Y	0.997	94.9	27.7	94.9	0	3	1	0	2	2367.14	81736600	1243	1265	TRUE	P28666
Serum_1	Murinoglobulin-1	Mug1	P28665	165299	1	59	102	160	0.00364	0.59	RPEEPPR	K	K	0.9	46.6	25	25.1	0	1	0	0	2	880.464	3631350	714	720	TRUE
Serum_1	Murinoglobulin-1	Mug1	P28665	165299	1	59	102	160	0.00364	0.59	SEHHLYKPQASSAEVEMNAYVVLAR	K	L	0.997	66.2	27.3	29.4	0	0	1	0	2	2830.38	23228200	1194	1218	TRUE
Serum_1	Murinoglobulin-1	Mug1	P28665	165299	1	59	102	160	0.00364	0.59	SGTTKIER	R	I	0.99	58	26.8	47.1	0	1	0	0	2	891.49	36248300	328	335	TRUE
Serum_1	Murinoglobulin-1	Mug1	P28665	165299	1	59	102	160	0.00364	0.59	SLDEEAIKENNSIHWK	K	R	0.997	52.1	28.1	52.1	0	2	0	0	2	1912.94	46961700	1171	1186	TRUE
Serum_1	Murinoglobulin-1	Mug1	P28665	165299	1	59	102	160	0.00364	0.59	SSGSLFNNAMK	R	G	0.997	45.6	26.1	2.22	0	1	0	0	2	1156.53	16368900	1084	1094	TRUE
Serum_1	Murinoglobulin-1	Mug1	P28665	165299	1	59	102	160	0.00364	0.59	TTLVTIQSTGSFSQK	K	F	0.997	77.7	26.1	77.7	0	6	0	0	2	1597.84	104456000	1277	1291	TRUE
Serum_1	Murinoglobulin-1	Mug1	P28665	165299	1	59	102	160	0.00364	0.59	VEFDLAFTPEISWSLR	R	T	0.997	71.8	28.7	71.8	0	5	0	0	2	1909.97	99449300	693	708	TRUE
Serum_1	Murinoglobulin-1	Mug1	P28665	165299	1	59	102	160	0.00364	0.59	VLIVEPEGIK	K	Q	0.997	48.5	25	48.5	0	1	0	0	2	1096.66	15273800	904	913	TRUE	P28666
Serum_1	Murinoglobulin-1	Mug1	P28665	165299	1	59	102	160	0.00364	0.59	VLIVEPEGIKQEHTFSSLFCASDAEISEK	K	M	0.997	54.3	26.2	54.3	0	0	1	3	2	3264.6	915467000	904	932	TRUE
Serum_1	Murinoglobulin-1	Mug1	P28665	165299	1	59	102	160	0.00364	0.59	VNHKEEDSCSYFYCMEER	K	H	0.997	91.6	25	91.6	0	1	2	0	2	2382.94	67236600	413	430	TRUE
Serum_1	Murinoglobulin-1	Mug1	P28665	165299	1	59	102	160	0.00364	0.59	VPNAMSVNDEVLSVTACGK	K	Y	0.997	98.8	27.9	98.8	0	5	1	0	2	2006.95	89573900	235	253	TRUE
Serum_1	Murinoglobulin-1	Mug1	P28665	165299	1	59	102	160	0.00364	0.59	VYDYYETDEMAFAEYSSPCSTDKQNV	K	-	0.997	61.8	25	61.8	0	1	0	0	2	3112.27	11628900	1451	1476	TRUE
Serum_1	Murinoglobulin-1	Mug1	P28665	165299	1	59	102	160	0.00364	0.59	YGAVTFSR	K	S	0.99	44.8	25	44.6	0	1	0	0	2	900.457	578970000	1266	1273	TRUE	P28666
Serum_1	Murinoglobulin-1	Mug1	P28665	165299	1	59	102	160	0.00364	0.59	YMVLVPSQLYTETPEK	K	I	0.997	59.6	28	59.6	0	2	0	0	2	1913.96	284037000	31	46	TRUE	P28666
Serum_1	Murinoglobulin-1	Mug1	P28665	165299	1	59	102	160	0.00364	0.59	YTYGKPVPGHVK	K	I	0.997	63.2	27.5	63.2	0	1	1	0	2	1345.73	39416000	254	265	TRUE
Serum_1	Murinoglobulin-1	Mug1	P28665	165299	1	59	102	160	0.00364	0.59	YVEDMGLTAFTNLMIK	R	L	0.997	104	28.6	96.4	0	5	4	0	2	1861.91	170667000	660	675	TRUE
Serum_1	Murinoglobulin-2	Mug2	P28666	162383	1	1	1	1	2.27e-05	0.172	ALSCLESSWK	K	T	0.997	83.9	27.9	83	0	3	0	0	2	1180.57	180024000	1101	1110	FALSE	P28665
Serum_1	Murinoglobulin-2	Mug2	P28666	162383	1	1	1	1	2.27e-05	0.172	DGSYSAFGDQNGER	K	E	0.997	51	25	14	0	1	0	0	2	1503.6	4855000	1024	1037	FALSE	P28665
Serum_1	Murinoglobulin-2	Mug2	P28666	162383	1	1	1	1	2.27e-05	0.172	EGNTWLTAFVLK	R	S	0.997	59.6	26.3	59.6	0	2	0	0	2	1378.74	120571000	1038	1049	FALSE	P28665
Serum_1	Murinoglobulin-2	Mug2	P28666	162383	1	1	1	1	2.27e-05	0.172	ESVVFVQTDKPVYKPGQSVK	K	F	0.997	56	25	56	0	1	0	0	2	2235.2	24676600	126	145	FALSE	P28665
Serum_1	Murinoglobulin-2	Mug2	P28666	162383	1	1	1	1	2.27e-05	0.172	FRVVSMDK	K	T	0.99	50.2	26.8	39.1	0	1	0	0	2	981.519	165467000	146	153	FALSE	P28665
Serum_1	Murinoglobulin-2	Mug2	P28666	162383	1	1	1	1	2.27e-05	0.172	HKDGSYSAFGDQNGER	K	E	0.997	83.2	25	83.2	0	1	0	0	2	1767.77	18568600	1022	1037	FALSE	P28665
Serum_1	Murinoglobulin-2	Mug2	P28666	162383	1	1	1	1	2.27e-05	0.172	LQVTASPQSLCGLR	R	A	0.997	82	27.4	81.1	0	3	0	0	2	1529.81	336590000	577	590	FALSE	P28665
Serum_1	Murinoglobulin-2	Mug2	P28666	162383	1	1	1	1	2.27e-05	0.172	MLIYTILPDGEVIADSVNFEIEK	K	C	0.997	47.2	25.6	47.2	0	0	2	0	2	2609.34	3919550	532	554	FALSE	P28665
Serum_1	Murinoglobulin-2	Mug2	P28666	162383	1	1	1	1	2.27e-05	0.172	MLSGFIPLKPTVK	K	K	0.997	53.7	25	53.7	0	3	3	0	2	1430.84	602994000	1362	1374	FALSE	P28665
Serum_1	Murinoglobulin-2	Mug2	P28666	162383	1	1	1	1	2.27e-05	0.172	MSLVLPPTVVK	K	D	0.997	46.9	25	46.9	0	1	0	0	2	1199.71	18966700	933	943	FALSE	P28665
Serum_1	Murinoglobulin-2	Mug2	P28666	162383	1	1	1	1	2.27e-05	0.172	NKESVVFVQTDKPVYKPGQSVK	K	F	0.997	44.1	25	44.1	0	1	1	1	2	2477.34	153250000	124	145	FALSE	P28665
Serum_1	Murinoglobulin-2	Mug2	P28666	162383	1	1	1	1	2.27e-05	0.172	NTQNLLHMPYGCGEQNMVLFAPNIYVLK	K	Y	0.997	41	26.6	41	0	0	2	0	2	3264.6	20806800	963	990	FALSE	P28665
Serum_1	Murinoglobulin-2	Mug2	P28666	162383	1	1	1	1	2.27e-05	0.172	QMSFSLAAEPIQGPYK	K	I	0.997	73.9	27.9	73.9	0	4	0	0	2	1766.88	424773000	189	204	FALSE	P28665
Serum_1	Murinoglobulin-2	Mug2	P28666	162383	1	1	1	1	2.27e-05	0.172	QQNSNGGFSSTQDTVVALDALSK	K	Y	0.997	94.9	27.7	94.9	0	3	1	0	2	2367.14	81736600	1218	1240	FALSE	P28665
Serum_1	Murinoglobulin-2	Mug2	P28666	162383	1	1	1	1	2.27e-05	0.172	TLRPLNELLPLAYIEDPKK	K	N	0.997	61.1	25	61.1	0	0	0	1	2	2223.28	8590120	154	172	TRUE
Serum_1	Murinoglobulin-2	Mug2	P28666	162383	1	1	1	1	2.27e-05	0.172	VLIVEPEGIK	K	Q	0.997	48.5	25	48.5	0	1	0	0	2	1096.66	15273800	904	913	FALSE	P28665
Serum_1	Murinoglobulin-2	Mug2	P28666	162383	1	1	1	1	2.27e-05	0.172	YGAVTFSR	K	R	0.99	44.8	25	44.6	0	1	0	0	2	900.457	578970000	1241	1248	FALSE	P28665
Serum_1	Murinoglobulin-2	Mug2	P28666	162383	1	1	1	1	2.27e-05	0.172	YMVLVPSQLYTETPEK	K	I	0.997	59.6	28	59.6	0	2	0	0	2	1913.96	284037000	31	46	FALSE	P28665
Serum_1	Protein Ighv1-63 (Fragment)	Ighv1-63	A0A075B5X2	12900.7	1	1	1	1	2.27e-05	0.128	ASGYTFTNYWIGWAK	K	Q	0.997	50.8	27.5	50.8	0	1	0	0	2	1764.84	12040200	43	57	TRUE
Serum_1	Protein Ighv1-64 (Fragment)	Ighv1-64	A0A075B5X3	12921.7	0.95	1	1	1	2.27e-05	0.624	ASGYTFTSYWMHWVK	K	Q	0.997	69.9	27.3	69.9	0	1	3	0	2	1863.85	120188000	43	57	FALSE	A0A075B5X0,A0A075B5Y1,A0A075B5X7,A0A0A6YXC3,A0A0A6YXE0,P01748,A0A075B5X9,P01751,A0A0G2JFS5,A0A075B5W2,A0A075B5W3,P01754
Serum_1	Protein Ighv1-64 (Fragment)	Ighv1-64	A0A075B5X3	12921.7	0.95	1	1	1	2.27e-05	0.624	QRPGQGLEWIGMIHPNSGSTNYNEK	K	F	0.997	40.3	27.2	29.2	0	0	0	1	2	2813.34	39854900	58	82	TRUE
Serum_1	Protein Ighv1-64 (Fragment)	Ighv1-64	A0A075B5X3	12921.7	0.95	1	1	1	2.27e-05	0.624	SKATLTVDK	K	S	0.997	49.3	25.4	20.2	0	1	0	0	2	962.552	53131000	85	93	FALSE	A0A075B5W3
Serum_1	Protein Ighv1-64 (Fragment)	Ighv1-64	A0A075B5X3	12921.7	0.95	1	1	1	2.27e-05	0.624	SSSTAYMQLSSLTSEDSAVYYCAR	K	-	0.997	91.8	25	91.8	0	3	0	0	2	2693.17	30596600	94	117	FALSE	P01749,A0A0A6YXC3,A0A075B5X7,A0A0G2JFS5,A0A075B5W2,A0A075B5W3,A0A075B5T4
Serum_1	Protein Ighv2-3 (Fragment)	Ighv2-3	A0A075B696	12304.3	0.95	1	1	1	2.27e-05	0.322	LSISKDNSK	R	S	0.997	46	26.5	36.4	0	1	0	0	2	991.542	25840100	86	94	FALSE	A0A075B6A7,A0A075B697,A0A075B5Q5,A0A075B5P8
Serum_1	Protein Ighv2-3 (Fragment)	Ighv2-3	A0A075B696	12304.3	0.95	1	1	1	2.27e-05	0.322	QPPGKGLEWLGVIWGDGSTNYHSALISR	R	L	0.997	47.1	26	34	0	0	0	1	2	3039.53	10778800	58	85	TRUE
Serum_1	Protein Ighv2-9-1 (Fragment)	Ighv2-9-1	A0A075B697	12481.7	1	2	3	3	6.82e-05	0.353	GLEWLGVIWTGGGTNYNSALK	K	S	0.997	62	26.5	62	0	1	0	0	2	2236.14	6784230	63	83	TRUE
Serum_1	Protein Ighv2-9-1 (Fragment)	Ighv2-9-1	A0A075B697	12481.7	1	2	3	3	6.82e-05	0.353	LSISKDNSK	R	S	0.997	46	26.5	36.4	0	1	0	0	2	991.542	25840100	86	94	FALSE	A0A075B6A7,A0A075B5Q5,A0A075B696,A0A075B5P8
Serum_1	Protein Ighv2-9-1 (Fragment)	Ighv2-9-1	A0A075B697	12481.7	1	2	3	3	6.82e-05	0.353	MNSLQTDDTAR	K	Y	0.997	80.9	25	75.4	0	2	0	0	2	1267.56	36436100	101	111	TRUE
Serum_1	Protein Ighv1-80 (Fragment)	Ighv1-80	A0A075B5Y3	12763.8	1	2	3	6	0.000136	0.504	ASGYAFSSYWMNWVK	K	Q	0.997	62.5	26.7	58.9	0	2	0	0	2	1796.81	21895500	43	57	TRUE
Serum_1	Protein Ighv1-80 (Fragment)	Ighv1-80	A0A075B5Y3	12763.8	1	2	3	6	0.000136	0.504	GLEWIGQIYPGDGDTNYNGK	K	F	0.997	84.6	26.9	84.6	0	4	0	0	2	2197.02	206667000	63	82	TRUE
Serum_1	Protein Ighv1-80 (Fragment)	Ighv1-80	A0A075B5Y3	12763.8	1	2	3	6	0.000136	0.504	SSSTAYMQLSSLTSEDSAVYFCAR	K	-	0.997	78.8	26.1	0	0	11	0	0	2	2661.18	46522400	94	117	FALSE	A0A0B4J1M0,A0A0A6YXJ9,A0A075B5U0,A0A075B5W5,A0A0B4J1N0,A0A0B4J1J7
Serum_1	Protein Ighv1-81 (Fragment)	Ighv1-81	A0A075B5Y4	12989.1	1	6	7	7	0.000159	0.59	ASGYTFTSYGISWVK	K	Q	0.997	89.5	28.2	89	0	1	0	0	2	1666.81	37723800	43	57	TRUE
Serum_1	Protein Ighv1-81 (Fragment)	Ighv1-81	A0A075B5Y4	12989.1	1	6	7	7	0.000159	0.59	ATLTADKSSSTAYMELR	K	S	0.997	111	27.8	111	0	0	1	0	2	1844.91	16298500	87	103	TRUE	A0A0A6YVW3
Serum_1	Protein Ighv1-81 (Fragment)	Ighv1-81	A0A075B5Y4	12989.1	1	6	7	7	0.000159	0.59	SGNTYYNEK	R	F	0.997	50	25	48.5	0	1	0	0	2	1075.47	8433880	74	82	TRUE
Serum_1	Protein Ighv1-81 (Fragment)	Ighv1-81	A0A075B5Y4	12989.1	1	6	7	7	0.000159	0.59	SLTSEDSAVYFCAR	R	-	0.997	62.2	25.3	62.2	0	1	0	0	2	1605.72	16976600	104	117	TRUE
Serum_1	Protein Ighv1-81 (Fragment)	Ighv1-81	A0A075B5Y4	12989.1	1	6	7	7	0.000159	0.59	SSSTAYMELR	K	S	0.997	68	25.1	0	0	2	0	0	2	1144.53	133511000	94	103	TRUE	A0A0A6YWK5,A0A0A6YXA5,A0A075B5U7,A0A0A6YXN4,A0A0A6YVW3,A0A075B5V2
Serum_1	Protein Ighv1-81 (Fragment)	Ighv1-81	A0A075B5Y4	12989.1	1	6	7	7	0.000159	0.59	TGQGLEWIGEIYPR	R	S	0.997	48.6	28.4	48.6	0	1	0	0	2	1619.81	63971700	60	73	TRUE
Serum_1	Protein Ighv1-85 (Fragment)	Ighv1-85	A0A075B5Y6	13011.9	0.95	1	1	1	2.27e-05	0.137	QRPGQGLEWIGWIYPR	K	D	0.997	54	26.9	54	0	0	1	0	2	1956.02	21315600	58	73	TRUE
Serum_1	Pregnancy zone protein	Pzp	Q61838	165854	1	80	227	1139	0.0259	0.703	AAPLSLCALTAVDQSVLLLKPEAK	K	L	0.997	107	25	107	0	9	22	10	2	2508.41	21438400000	588	611	TRUE
Serum_1	Pregnancy zone protein	Pzp	Q61838	165854	1	80	227	1139	0.0259	0.703	AESPVFVQTDKPIYKPGQIVK	K	F	0.997	44.1	25	44.1	0	2	0	0	2	2344.29	449922000	123	143	TRUE
Serum_1	Pregnancy zone protein	Pzp	Q61838	165854	1	80	227	1139	0.0259	0.703	AFAQAQSHIFIEK	K	T	0.997	82.9	27.7	82.9	0	15	26	0	2	1489.78	2732940000	1061	1073	TRUE
Serum_1	Pregnancy zone protein	Pzp	Q61838	165854	1	80	227	1139	0.0259	0.703	AINYLISGYQR	K	Q	0.997	55.4	25.8	55.4	0	5	1	0	2	1297.69	10854200000	1016	1026	TRUE
Serum_1	Pregnancy zone protein	Pzp	Q61838	165854	1	80	227	1139	0.0259	0.703	ALLAYAFALAGNK	K	A	0.997	73.4	25	71.7	0	31	1	0	2	1322.75	5761660000	1160	1172	TRUE
Serum_1	Pregnancy zone protein	Pzp	Q61838	165854	1	80	227	1139	0.0259	0.703	ALLAYAFALAGNKAK	K	R	0.997	54.3	25	54.3	0	1	1	0	2	1521.88	17445700	1160	1174	TRUE
Serum_1	Pregnancy zone protein	Pzp	Q61838	165854	1	80	227	1139	0.0259	0.703	ALSFYQPR	K	A	0.99	60.1	27.4	42.3	0	4	0	0	2	981.515	4910230000	1206	1213	TRUE
Serum_1	Pregnancy zone protein	Pzp	Q61838	165854	1	80	227	1139	0.0259	0.703	AMGVPMMGLDYSDEINQVVEVR	R	E	0.997	115	27.2	42.8	0	97	19	0	2	2469.15	6530720000	719	740	TRUE
Serum_1	Pregnancy zone protein	Pzp	Q61838	165854	1	80	227	1139	0.0259	0.703	APFALQVNTLPLNFDK	K	A	0.997	96.3	26.1	44.1	0	8	2	0	2	1788.95	2554080000	1358	1373	TRUE
Serum_1	Pregnancy zone protein	Pzp	Q61838	165854	1	80	227	1139	0.0259	0.703	APFALQVNTLPLNFDKAGDHR	K	T	0.997	91	25.1	91	0	1	3	6	2	2324.21	1623950000	1358	1378	TRUE
Serum_1	Pregnancy zone protein	Pzp	Q61838	165854	1	80	227	1139	0.0259	0.703	APSAEVEMTAYVLLAYLTSESSRPTR	R	D	0.997	48.5	27.1	48.5	0	1	5	0	2	2858.42	690759000	1214	1239	TRUE
Serum_1	Pregnancy zone protein	Pzp	Q61838	165854	1	80	227	1139	0.0259	0.703	ARGSIFNLGSHVLSLEQGNMK	K	G	0.997	58.3	26.7	58.3	0	1	5	3	2	2258.17	1071670000	500	520	TRUE
Serum_1	Pregnancy zone protein	Pzp	Q61838	165854	1	80	227	1139	0.0259	0.703	ATVLNYMSHCIQIR	K	V	0.997	90.5	28.4	90.5	0	5	3	0	2	1705.85	2778170000	824	837	TRUE
Serum_1	Pregnancy zone protein	Pzp	Q61838	165854	1	80	227	1139	0.0259	0.703	DAVKEEDSLHWQRPGDVQK	K	V	0.997	50	28.4	50	0	1	0	0	2	2237.09	106285000	1185	1203	TRUE
Serum_1	Pregnancy zone protein	Pzp	Q61838	165854	1	80	227	1139	0.0259	0.703	DHENCISGEDITHNGIVYTPK	K	H	0.997	62.3	25.7	51.2	0	0	2	0	2	2400.08	393830000	638	658	TRUE
Serum_1	Pregnancy zone protein	Pzp	Q61838	165854	1	80	227	1139	0.0259	0.703	DLSSSDLSTASK	R	I	0.997	68.3	27.1	65.5	0	4	0	0	2	1210.58	2045210000	1240	1251	TRUE
Serum_1	Pregnancy zone protein	Pzp	Q61838	165854	1	80	227	1139	0.0259	0.703	EEGTGIELTGIGSCEIANALSK	K	L	0.997	63.6	28.3	63.6	0	1	0	0	2	2249.1	19162100	327	348	TRUE
Serum_1	Pregnancy zone protein	Pzp	Q61838	165854	1	80	227	1139	0.0259	0.703	ENGCFQQSGYLLNNAMK	K	G	0.997	79.7	25.4	79.7	0	15	2	0	2	1989.88	1184550000	1089	1105	TRUE
Serum_1	Pregnancy zone protein	Pzp	Q61838	165854	1	80	227	1139	0.0259	0.703	EQTYNTLLCPQDTELQDNWSLELPPNVVEGSAR	K	A	0.997	93.1	27	24.9	0	5	1	0	2	3817.79	92137600	925	957	TRUE
Serum_1	Pregnancy zone protein	Pzp	Q61838	165854	1	80	227	1139	0.0259	0.703	EVLVTIESSGTFSK	K	T	0.997	89.5	26.8	89.5	0	75	0	0	2	1496.78	5495030000	1293	1306	TRUE
Serum_1	Pregnancy zone protein	Pzp	Q61838	165854	1	80	227	1139	0.0259	0.703	FCQEFQHYPAMGGVAPQALAVAASGPGSSFR	R	A	0.997	93	26.4	93	0	12	44	10	2	3254.51	19628800000	688	718	TRUE
Serum_1	Pregnancy zone protein	Pzp	Q61838	165854	1	80	227	1139	0.0259	0.703	GGVDDEVTLSAYITIALLEMPLPVTHSAVR	K	N	0.997	98	25	98	0	1	3	0	2	3167.67	27197000	1106	1135	TRUE
Serum_1	Pregnancy zone protein	Pzp	Q61838	165854	1	80	227	1139	0.0259	0.703	GHDMKIEVEAK	K	I	0.997	66.2	26.6	62.4	0	1	1	0	2	1256.63	536612000	314	324	TRUE
Serum_1	Pregnancy zone protein	Pzp	Q61838	165854	1	80	227	1139	0.0259	0.703	GSGSGCVYLQTSLK	K	Y	0.997	97.9	27.1	97.9	0	14	0	0	2	1456.71	799839000	1334	1347	TRUE
Serum_1	Pregnancy zone protein	Pzp	Q61838	165854	1	80	227	1139	0.0259	0.703	GSIFNLGSHVLSLEQGNMK	R	G	0.997	111	28.1	111	0	16	21	0	2	2047.03	10526600000	502	520	TRUE
Serum_1	Pregnancy zone protein	Pzp	Q61838	165854	1	80	227	1139	0.0259	0.703	GVFSLPIQVEPGMAPEAQLLIYAILPNEELVADAQNFEIEK	K	C	0.997	45.5	25	45.5	0	0	1	0	2	4496.33	72537700	521	561	TRUE
Serum_1	Pregnancy zone protein	Pzp	Q61838	165854	1	80	227	1139	0.0259	0.703	HSLGDNDAHSIFQSVGINIFTNSK	K	I	0.997	104	27.6	104	0	17	24	23	2	2601.27	18927500000	659	682	TRUE
Serum_1	Pregnancy zone protein	Pzp	Q61838	165854	1	80	227	1139	0.0259	0.703	HSLGDNDAHSIFQSVGINIFTNSKIHKPR	K	F	0.99	45.4	25	4.77	0	0	0	0	2	3233.65	19749300	659	687	TRUE
Serum_1	Pregnancy zone protein	Pzp	Q61838	165854	1	80	227	1139	0.0259	0.703	IFQWQNIHLAGGLHQLSFPLSVEPALGIYK	R	V	0.997	77.2	25	77.2	0	1	6	7	2	3376.82	4251620000	173	202	TRUE
Serum_1	Pregnancy zone protein	Pzp	Q61838	165854	1	80	227	1139	0.0259	0.703	IHYLLNEDIMK	R	N	0.997	52	28.4	51.4	0	1	2	0	2	1388.72	324997000	477	487	TRUE
Serum_1	Pregnancy zone protein	Pzp	Q61838	165854	1	80	227	1139	0.0259	0.703	IHYLLNEDIMKNEK	R	D	0.997	60.1	27.5	60.1	0	4	2	0	2	1759.9	286218000	477	490	TRUE
Serum_1	Pregnancy zone protein	Pzp	Q61838	165854	1	80	227	1139	0.0259	0.703	IKEEGTGIELTGIGSCEIANALSK	K	L	0.997	108	26.6	108	0	7	20	3	2	2490.28	11725300000	325	348	TRUE
Serum_1	Pregnancy zone protein	Pzp	Q61838	165854	1	80	227	1139	0.0259	0.703	KIEHSFEVK	K	E	0.997	47.9	27.8	35.3	0	1	0	0	2	1116.6	930297000	212	220	TRUE
Serum_1	Pregnancy zone protein	Pzp	Q61838	165854	1	80	227	1139	0.0259	0.703	KLQDQPNIQR	K	T	0.997	70	25	62.2	0	3	0	0	2	1239.68	96315100	1417	1426	TRUE
Serum_1	Pregnancy zone protein	Pzp	Q61838	165854	1	80	227	1139	0.0259	0.703	KTVSWAVTPK	R	S	0.997	62.5	25	58.8	0	2	0	0	2	1116.64	954497000	866	875	TRUE
Serum_1	Pregnancy zone protein	Pzp	Q61838	165854	1	80	227	1139	0.0259	0.703	KYFPETWIWDLVPLDVSGDGELAVK	R	V	0.997	66.9	26.1	66.9	0	2	5	0	2	2877.47	713581000	745	769	TRUE
Serum_1	Pregnancy zone protein	Pzp	Q61838	165854	1	80	227	1139	0.0259	0.703	LLLQEVR	R	L	0.9	55.1	25	0	0	12	0	0	2	870.541	7575530000	1316	1322	TRUE
Serum_1	Pregnancy zone protein	Pzp	Q61838	165854	1	80	227	1139	0.0259	0.703	LLLQEVRLPDLPGNYVTK	R	G	0.997	73.5	25	73.5	0	1	0	0	2	2068.18	3917790	1316	1333	TRUE
Serum_1	Pregnancy zone protein	Pzp	Q61838	165854	1	80	227	1139	0.0259	0.703	LLTDQAVDK	K	D	0.997	58.7	27.8	37.3	0	1	0	0	2	1002.55	442243000	73	81	TRUE
Serum_1	Pregnancy zone protein	Pzp	Q61838	165854	1	80	227	1139	0.0259	0.703	LLTDQAVDKDSFYCSPFTISGSPLPYTFITVEIK	K	G	0.997	66.1	25	66.1	0	0	7	0	2	3852.93	148408000	73	106	TRUE
Serum_1	Pregnancy zone protein	Pzp	Q61838	165854	1	80	227	1139	0.0259	0.703	LPDLPGNYVTK	R	G	0.997	63.1	27.5	38.5	0	8	0	0	2	1216.66	7175530000	1323	1333	TRUE
Serum_1	Pregnancy zone protein	Pzp	Q61838	165854	1	80	227	1139	0.0259	0.703	LPDLPGNYVTKGSGSGCVYLQTSLK	R	Y	0.997	50.8	26.4	50.8	0	0	2	0	2	2654.35	37252600	1323	1347	TRUE
Serum_1	Pregnancy zone protein	Pzp	Q61838	165854	1	80	227	1139	0.0259	0.703	LQDQPNIQR	K	T	0.997	49.1	27	11.2	0	2	0	0	2	1112.57	131425000	1418	1426	TRUE
Serum_1	Pregnancy zone protein	Pzp	Q61838	165854	1	80	227	1139	0.0259	0.703	LSPQSIYNLLPGK	K	T	0.997	86.8	25.1	48.9	0	18	2	0	2	1430.79	14954600000	612	624	TRUE
Serum_1	Pregnancy zone protein	Pzp	Q61838	165854	1	80	227	1139	0.0259	0.703	LTEVPALVHK	K	D	0.997	43.8	25	39.7	0	1	0	0	2	1106.66	1217240000	899	908	TRUE
Serum_1	Pregnancy zone protein	Pzp	Q61838	165854	1	80	227	1139	0.0259	0.703	LTEVPALVHKDTVVK	K	S	0.997	50.1	25	50.1	0	1	0	0	2	1648.96	249646000	899	913	TRUE
Serum_1	Pregnancy zone protein	Pzp	Q61838	165854	1	80	227	1139	0.0259	0.703	LTNQTLGFSFAVEQDIPVK	K	N	0.997	110	26.1	110	0	11	3	0	2	2107.11	653111000	1441	1459	TRUE
Serum_1	Pregnancy zone protein	Pzp	Q61838	165854	1	80	227	1139	0.0259	0.703	LTNQTLGFSFAVEQDIPVKNLKPAPIK	K	V	0.997	40.6	25	40.6	0	0	0	1	2	2968.65	45178100	1441	1467	TRUE
Serum_1	Pregnancy zone protein	Pzp	Q61838	165854	1	80	227	1139	0.0259	0.703	MVSGFIPMKPSVK	K	K	0.997	60.8	25.9	60.8	0	6	1	0	2	1420.77	1983260000	1404	1416	TRUE
Serum_1	Pregnancy zone protein	Pzp	Q61838	165854	1	80	227	1139	0.0259	0.703	MVSGFIPMKPSVKK	K	L	0.997	46.6	25	46.6	0	2	0	0	2	1564.86	27340500	1404	1417	TRUE
Serum_1	Pregnancy zone protein	Pzp	Q61838	165854	1	80	227	1139	0.0259	0.703	NALFCLETAWASISQSQESHVYTK	R	A	0.997	108	27.7	108	0	12	67	2	2	2770.31	5027550000	1136	1159	TRUE
Serum_1	Pregnancy zone protein	Pzp	Q61838	165854	1	80	227	1139	0.0259	0.703	NEKDLTFYYLIK	K	A	0.997	74.7	27.3	74.7	0	4	0	0	2	1546.82	90058900	488	499	TRUE
Serum_1	Pregnancy zone protein	Pzp	Q61838	165854	1	80	227	1139	0.0259	0.703	QKENGCFQQSGYLLNNAMK	K	G	0.997	81.8	27.6	81.8	0	11	8	0	2	2230.04	1975850000	1087	1105	TRUE
Serum_1	Pregnancy zone protein	Pzp	Q61838	165854	1	80	227	1139	0.0259	0.703	QLNYQHSDGSYSTFGNHGGGNTPGNTWLTAFVLK	R	A	0.997	41.2	26.1	0	0	0	0	2	2	3669.7	85511600	1027	1060	TRUE
Serum_1	Pregnancy zone protein	Pzp	Q61838	165854	1	80	227	1139	0.0259	0.703	QQNSHGGFSSTQDTVVALQALSK	K	Y	0.997	83.2	27.1	83.2	0	11	25	3	2	2403.19	9770420000	1259	1281	TRUE
Serum_1	Pregnancy zone protein	Pzp	Q61838	165854	1	80	227	1139	0.0259	0.703	QQNSHGGFSSTQDTVVALQALSKYGAATFTR	K	S	0.997	52.4	26.7	52.4	0	0	0	1	2	3270.61	23067700	1259	1289	TRUE
Serum_1	Pregnancy zone protein	Pzp	Q61838	165854	1	80	227	1139	0.0259	0.703	RSELLESLNK	K	D	0.997	55.6	25.2	51.2	0	1	0	0	2	1188.66	14974300	1175	1184	TRUE
Serum_1	Pregnancy zone protein	Pzp	Q61838	165854	1	80	227	1139	0.0259	0.703	SELLESLNK	R	D	0.997	41.3	27.9	27.6	0	1	0	0	2	1032.56	276141000	1176	1184	TRUE
Serum_1	Pregnancy zone protein	Pzp	Q61838	165854	1	80	227	1139	0.0259	0.703	SELLESLNKDAVK	R	E	0.997	79.9	26.5	61.5	0	1	1	0	2	1445.78	630029000	1176	1188	TRUE
Serum_1	Pregnancy zone protein	Pzp	Q61838	165854	1	80	227	1139	0.0259	0.703	SQKEVLVTIESSGTFSK	R	T	0.997	96.6	25.9	96.6	0	31	40	0	2	1839.97	5052380000	1290	1306	TRUE
Serum_1	Pregnancy zone protein	Pzp	Q61838	165854	1	80	227	1139	0.0259	0.703	STCHNQNSMSICEEFSQQADDK	R	G	0.997	81.9	25	81.9	0	3	3	0	2	2616.04	222140000	275	296	TRUE
Serum_1	Pregnancy zone protein	Pzp	Q61838	165854	1	80	227	1139	0.0259	0.703	STCHNQNSMSICEEFSQQADDKGCFR	R	Q	0.997	86.4	25	86.4	0	3	20	22	2	3136.26	2399960000	275	300	TRUE
Serum_1	Pregnancy zone protein	Pzp	Q61838	165854	1	80	227	1139	0.0259	0.703	SVIVEPEGIEK	K	E	0.997	40.5	26.3	40.5	0	1	0	0	2	1199.65	391764000	914	924	TRUE
Serum_1	Pregnancy zone protein	Pzp	Q61838	165854	1	80	227	1139	0.0259	0.703	SVIVEPEGIEKEQTYNTLLCPQDTELQDNWSLELPPNVVEGSAR	K	A	0.997	65.2	25	65.2	0	0	7	1	2	4997.44	1624330000	914	957	TRUE
Serum_1	Pregnancy zone protein	Pzp	Q61838	165854	1	80	227	1139	0.0259	0.703	TEVNTNHVLIYIEK	R	L	0.997	84.7	26.6	84.7	0	16	15	0	2	1672.89	9220760000	1427	1440	TRUE
Serum_1	Pregnancy zone protein	Pzp	Q61838	165854	1	80	227	1139	0.0259	0.703	THITNAFNWLSMK	K	Q	0.997	67.9	27.9	67.9	0	16	14	0	2	1562.78	8091090000	1074	1086	TRUE
Serum_1	Pregnancy zone protein	Pzp	Q61838	165854	1	80	227	1139	0.0259	0.703	TMAFLEEELPITACGVYTYGKPVPGLVTLR	K	V	0.997	61.1	25	61.1	0	4	6	4	2	3325.72	9861350000	236	265	TRUE
Serum_1	Pregnancy zone protein	Pzp	Q61838	165854	1	80	227	1139	0.0259	0.703	TVQGAFFGVPVYK	K	D	0.997	61.8	25	61.8	0	5	0	0	2	1412.76	3023220000	625	637	TRUE
Serum_1	Pregnancy zone protein	Pzp	Q61838	165854	1	80	227	1139	0.0259	0.703	TVSWAVTPK	K	S	0.997	61	28.2	43.6	0	1	0	0	2	988.546	461066000	867	875	TRUE
Serum_1	Pregnancy zone protein	Pzp	Q61838	165854	1	80	227	1139	0.0259	0.703	VDLEISPDFLAVPVGGHENSHCICGNER	R	K	0.997	64.2	26.7	64.2	0	1	2	1	2	3121.45	1535730000	838	865	TRUE
Serum_1	Pregnancy zone protein	Pzp	Q61838	165854	1	80	227	1139	0.0259	0.703	VKAAPLSLCALTAVDQSVLLLKPEAK	K	L	0.997	87.5	25	87.5	0	0	2	2	2	2735.57	177590000	586	611	TRUE
Serum_1	Pregnancy zone protein	Pzp	Q61838	165854	1	80	227	1139	0.0259	0.703	VNLSFPSAQSLPASDTHLK	K	V	0.997	81	26.5	81	0	2	6	0	2	2012.04	1901300000	567	585	TRUE
Serum_1	Pregnancy zone protein	Pzp	Q61838	165854	1	80	227	1139	0.0259	0.703	VNTNYRPGLPFSGQVLLVDEK	K	G	0.997	67.1	25.3	67.1	0	6	9	1	2	2346.25	14505100000	354	374	TRUE
Serum_1	Pregnancy zone protein	Pzp	Q61838	165854	1	80	227	1139	0.0259	0.703	VPDTITEWK	K	A	0.997	49.7	29	40.6	0	2	0	0	2	1088.56	307832000	770	778	TRUE
Serum_1	Pregnancy zone protein	Pzp	Q61838	165854	1	80	227	1139	0.0259	0.703	VYDYYETDEFTVEEYSAPFSDGSEQGNA	K	-	0.997	49.3	25	49.3	0	2	0	0	2	3212.3	246343000	1468	1495	TRUE
Serum_1	Pregnancy zone protein	Pzp	Q61838	165854	1	80	227	1139	0.0259	0.703	WISKQQNSHGGFSSTQDTVVALQALSK	K	Y	0.997	55.8	27.1	55.8	0	0	2	0	2	2917.48	23988600	1255	1281	TRUE
Serum_1	Pregnancy zone protein	Pzp	Q61838	165854	1	80	227	1139	0.0259	0.703	YFPETWIWDLVPLDVSGDGELAVK	K	V	0.997	59.5	26.9	59.5	0	4	0	0	2	2749.38	18401300	746	769	TRUE
Serum_1	Pregnancy zone protein	Pzp	Q61838	165854	1	80	227	1139	0.0259	0.703	YGAATFTR	K	S	0.99	59.8	25	49.7	0	1	0	0	2	886.442	3457600000	1282	1289	TRUE	Q6GQT1
Serum_1	Pregnancy zone protein	Pzp	Q61838	165854	1	80	227	1139	0.0259	0.703	YNILPVADGK	K	A	0.997	73	27.6	73	0	5	0	0	2	1089.59	6785180000	1348	1357	TRUE
Serum_1	Pregnancy zone protein	Pzp	Q61838	165854	1	80	227	1139	0.0259	0.703	YNILPVADGKAPFALQVNTLPLNFDK	K	A	0.997	63.9	25	63.9	0	1	1	0	2	2858.55	1153930000	1348	1373	TRUE
Serum_1	Ig kappa chain V-VI region NQ6-8.3.1	Ig kappa chain V-VI region NQ6-8.3.1	P04943	11573.1	1	3	4	6	0.000136	0.43	QIVLTQSPAIMSASPGQK	-	V	0.997	63	26.3	0	0	3	0	0	2	1856.98	41502900	1	18	TRUE
Serum_1	Ig kappa chain V-VI region NQ6-8.3.1	Ig kappa chain V-VI region NQ6-8.3.1	P04943	11573.1	1	3	4	6	0.000136	0.43	RWIYDTSK	K	L	0.99	49.2	28	28.8	0	1	0	0	2	1068.55	36252900	45	52	TRUE	A0A0B4J1I5
Serum_1	Ig kappa chain V-VI region NQ6-8.3.1	Ig kappa chain V-VI region NQ6-8.3.1	P04943	11573.1	1	3	4	6	0.000136	0.43	VTMTCSASSSVSYMHWYQQK	K	S	0.997	67.4	25	67.4	0	1	1	0	2	2381.04	63997700	19	38	TRUE	A0A075B5M1
Serum_1	Ras-related protein Rap-1b	Rap1b	Q99JI6	20824.9	1	4	4	4	9.09e-05	0.228	INVNEIFYDLVR	K	Q	0.997	67.6	25.9	65.2	0	1	0	0	2	1494.8	7146540	152	163	TRUE
Serum_1	Ras-related protein Rap-1b	Rap1b	Q99JI6	20824.9	1	4	4	4	9.09e-05	0.228	QWNNCAFLESSAK	R	S	0.997	55.1	25.8	55.1	0	1	0	0	2	1554.7	9297720	137	149	TRUE
Serum_1	Ras-related protein Rap-1b	Rap1b	Q99JI6	20824.9	1	4	4	4	9.09e-05	0.228	SALTVQFVQGIFVEK	K	Y	0.997	69.4	25	69.4	0	1	0	0	2	1665.92	7127250	17	31	TRUE
Serum_1	Ras-related protein Rap-1b	Rap1b	Q99JI6	20824.9	1	4	4	4	9.09e-05	0.228	SKINVNEIFYDLVR	K	Q	0.997	53.3	25.2	53.3	0	0	1	0	2	1709.92	5818500	150	163	TRUE
Serum_1	CD9 antigen	Cd9	P40240	25258.9	1	1	2	4	9.09e-05	0.111	AIHMALDCCGIAGPLEQFISDTCPK	K	K	0.997	95.1	26.7	95.1	0	0	4	0	2	2804.29	33639900	143	167	TRUE
Serum_1	C-reactive protein	Crp	P14847	25360.4	1	1	1	1	2.27e-05	0.116	GYTVGPDASIILGQEQDSYGGDFDAK	K	Q	0.993	56.6	26.6	10.3	0	1	0	0	2	2704.23	9524590	143	168	TRUE
Serum_1	Serine incorporator 3	Serinc3	Q9QZI9	52624.6	0.95	1	1	1	2.27e-05	0.0275	KIPGFCEGGFQIK	K	M	0.997	47.9	27.3	47.9	0	0	1	0	2	1480.76	28459700	67	79	TRUE
Serum_1	Selenoprotein P	Sepp1	P70274	42705.5	1	2	2	3	6.82e-05	0.0895	LVYHLGLPYSFLTFPYVEEAIK	R	I	0.997	52.5	25	52.5	0	0	2	0	2	2599.38	14665900	143	164	TRUE
Serum_1	Selenoprotein P	Sepp1	P70274	42705.5	1	2	2	3	6.82e-05	0.0895	TAEPSEAHSHHK	K	H	0.997	58.4	25.9	58.4	0	1	0	0	2	1330.61	15968600	197	208	TRUE
Serum_1	Lipoprotein lipase	Lpl	P11152	53109.9	1	1	1	1	2.27e-05	0.0359	LSPDDADFVDVLHTFTR	R	G	0.997	68.1	28.2	68.1	0	0	1	0	2	1947.94	7138570	198	214	TRUE
Serum_1	Transitional endoplasmic reticulum ATPase	Vcp	Q01853	89324.8	1	3	3	3	6.82e-05	0.0583	IVSQLLTLMDGLK	R	Q	0.997	108	25	108	0	1	0	0	2	1430.83	13479300	324	336	TRUE
Serum_1	Transitional endoplasmic reticulum ATPase	Vcp	Q01853	89324.8	1	3	3	3	6.82e-05	0.0583	NAPAIIFIDELDAIAPK	K	R	0.997	66.5	25	66.5	0	1	0	0	2	1811	1194220	296	312	TRUE
Serum_1	Transitional endoplasmic reticulum ATPase	Vcp	Q01853	89324.8	1	3	3	3	6.82e-05	0.0583	QAAPCVLFFDELDSIAK	R	A	0.997	53.9	28.2	53.9	0	1	0	0	2	1923.95	7357850	568	584	TRUE
Serum_1	Epidermal growth factor receptor	Egfr	Q01279,Q9WVF5	134855	1	9	11	12	0.000273	0.0942	IICAQQCSHR	K	C	0.997	56	25.6	56	0	1	0	0	2	1272.59	32734500	213	222	TRUE
Serum_1	Epidermal growth factor receptor	Egfr	Q01279,Q9WVF5	134855	1	9	11	12	0.000273	0.0942	IPLENLQIIR	R	G	0.997	53.8	25	52.3	0	1	0	0	2	1208.74	104686000	99	108	TRUE
Serum_1	Epidermal growth factor receptor	Egfr	Q01279,Q9WVF5	134855	1	9	11	12	0.000273	0.0942	KVCQGTSNR	K	L	0.997	49.9	28.5	43.2	0	1	0	0	2	1049.52	14657400	29	37	TRUE
Serum_1	Epidermal growth factor receptor	Egfr	Q01279,Q9WVF5	134855	1	9	11	12	0.000273	0.0942	LTQLGTFEDHFLSLQR	R	M	0.997	98.8	27.6	92.6	0	1	1	0	2	1904.99	69940600	38	53	TRUE
Serum_1	Epidermal growth factor receptor	Egfr	Q01279,Q9WVF5	134855	1	9	11	12	0.000273	0.0942	NLCYANTINWK	R	K	0.997	51.9	27.9	51.9	0	1	0	0	2	1396.67	21573700	468	478	TRUE
Serum_1	Epidermal growth factor receptor	Egfr	Q01279,Q9WVF5	134855	1	9	11	12	0.000273	0.0942	NLQEILIGAVR	R	F	0.997	50.4	25	50.4	0	2	0	0	2	1225.73	30768400	139	149	TRUE
Serum_1	Epidermal growth factor receptor	Egfr	Q01279,Q9WVF5	134855	1	9	11	12	0.000273	0.0942	NYVVTDHGSCVR	R	A	0.997	53.8	26.6	53.8	0	1	0	0	2	1406.65	19230400	298	309	TRUE
Serum_1	Epidermal growth factor receptor	Egfr	Q01279,Q9WVF5	134855	1	9	11	12	0.000273	0.0942	TIQEVAGYVLIALNTVER	K	I	0.997	89.6	25	89.6	0	1	1	0	2	1989.1	8663640	81	98	TRUE
Serum_1	Epidermal growth factor receptor	Egfr	Q01279,Q9WVF5	134855	1	9	11	12	0.000273	0.0942	YCTAISGDLHILPVAFK	K	G	0.997	59.9	27.2	59.9	0	0	1	0	2	1904.99	14878900	361	377	TRUE
Serum_1	Histone H4	Hist1h4a	P62806	11367.7	1	2	2	2	4.55e-05	0.204	TVTAMDVVYALKR	K	Q	0.997	60.1	25	60.1	0	0	1	0	2	1466.8	16290200	81	93	TRUE
Serum_1	Histone H4	Hist1h4a	P62806	11367.7	1	2	2	2	4.55e-05	0.204	VFLENVIR	K	D	0.99	50.3	25	44.5	0	1	0	0	2	989.578	11140900	61	68	TRUE
Serum_1	Fibrinogen gamma chain	Fgg	Q3UER8	50351	1	5	5	5	0.000114	0.138	ESGLYFIRPLK	K	A	0.997	40.5	25	40.5	0	1	0	0	2	1322.75	8628320	188	198	TRUE
Serum_1	Fibrinogen gamma chain	Fgg	Q3UER8	50351	1	5	5	5	0.000114	0.138	IDGSLDFKK	R	N	0.997	77.8	25.9	77.3	0	1	0	0	2	1022.55	20435400	223	231	TRUE
Serum_1	Fibrinogen gamma chain	Fgg	Q3UER8	50351	1	5	5	5	0.000114	0.138	MVEEIVKYEALLLTHETSIR	K	Y	0.997	56.9	25	56.9	0	0	1	0	2	2374.27	12493100	114	133	TRUE
Serum_1	Fibrinogen gamma chain	Fgg	Q3UER8	50351	1	5	5	5	0.000114	0.138	VGPESDKYR	R	L	0.997	51.5	28.6	48.8	0	1	0	0	2	1050.52	9462340	292	300	TRUE
Serum_1	Fibrinogen gamma chain	Fgg	Q3UER8	50351	1	5	5	5	0.000114	0.138	YLQEIYNSNNQK	R	I	0.997	43.7	26.9	43.7	0	1	0	0	2	1513.73	14505000	134	145	TRUE
Serum_1	Protein Igkv14-100	Igkv14-100	A0A075B5K7,A0A0G2JG36	12650.8	0.95	1	2	2	4.55e-05	0.138	GLIYHGTNLEDGVPSR	K	F	0.997	73	27.4	73	0	1	1	0	2	1727.87	30377900	67	82	TRUE
Serum_1	Platelet glycoprotein Ib alpha chain	Gp1ba	O35930	80058.2	1	2	2	3	6.82e-05	0.0627	ELPSGLLDGLEDLDTLYLQR	R	N	0.997	72.6	25.5	72.6	0	2	0	0	2	2260.17	2300460	178	197	TRUE
Serum_1	Platelet glycoprotein Ib alpha chain	Gp1ba	O35930	80058.2	1	2	2	3	6.82e-05	0.0627	LGSLSPGVLDGLSQLQELYLQNNDLK	K	S	0.997	68.1	25	68.1	0	1	0	0	2	2814.49	2001970	128	153	TRUE
Serum_1	Coagulation factor V	F5	O88783	247236	1	8	8	9	0.000205	0.0618	AEYEEHLGILGPVIR	R	A	0.997	61.3	25	61.3	0	0	1	0	2	1695.91	22420300	1595	1609	TRUE
Serum_1	Coagulation factor V	F5	O88783	247236	1	8	8	9	0.000205	0.0618	ASEYLTYWEPR	K	L	0.997	44.5	26.1	44.5	0	1	0	0	2	1414.66	19219400	1884	1894	TRUE
Serum_1	Coagulation factor V	F5	O88783	247236	1	8	8	9	0.000205	0.0618	ASKPGWWLLDTEVGENQVAGMQTPFLIIDKECK	K	M	0.989	72.4	25.8	6.86	0	0	0	1	2	3761.86	12050500	1835	1867	TRUE
Serum_1	Coagulation factor V	F5	O88783	247236	1	8	8	9	0.000205	0.0618	DIASGLIGLLLICK	R	S	0.997	105	25	105	0	2	0	0	2	1485.87	2283000	512	525	TRUE
Serum_1	Coagulation factor V	F5	O88783	247236	1	8	8	9	0.000205	0.0618	FSEGASYADHTFPAER	K	K	0.997	78.6	25	78.6	0	0	1	0	2	1784.79	19116500	121	136	TRUE
Serum_1	Coagulation factor V	F5	O88783	247236	1	8	8	9	0.000205	0.0618	MPMGLSTGVISDSQIK	K	A	0.997	56.8	28.3	56.8	0	1	0	0	2	1663.84	17040300	1868	1883	TRUE
Serum_1	Coagulation factor V	F5	O88783	247236	1	8	8	9	0.000205	0.0618	QSGILGPVIR	K	A	0.997	51	25	50.6	0	1	0	0	2	1039.63	24169800	414	423	TRUE
Serum_1	Coagulation factor V	F5	O88783	247236	1	8	8	9	0.000205	0.0618	SSNSGLLGPTLYAEVGDVIK	R	V	0.997	54	26.5	54	0	1	0	0	2	2020.06	7895420	79	98	TRUE
Serum_1	Protein Ighv1-69	Ighv1-69	A0A075B5X7,A0A0G2JFS5	12891.6	0.95	1	2	2	4.55e-05	0.552	ASGYTFTSYWMHWVK	K	Q	0.997	69.9	27.3	69.9	0	1	3	0	2	1863.85	120188000	42	56	FALSE	A0A075B5X0,A0A075B5Y1,A0A0A6YXC3,A0A075B5X3,A0A0A6YXE0,P01748,A0A075B5X9,P01751,A0A075B5W2,A0A075B5W3,P01754
Serum_1	Protein Ighv1-69	Ighv1-69	A0A075B5X7,A0A0G2JFS5	12891.6	0.95	1	2	2	4.55e-05	0.552	QRPGQGLEWIGEIDPSDSYTNYNQK	K	F	0.997	61.2	27.3	61.2	0	1	1	0	2	2895.35	74785000	57	81	TRUE	A0A075B5W1
Serum_1	Protein Ighv1-69	Ighv1-69	A0A075B5X7,A0A0G2JFS5	12891.6	0.95	1	2	2	4.55e-05	0.552	SSSTAYMQLSSLTSEDSAVYYCAR	K	-	0.997	91.8	25	91.8	0	3	0	0	2	2693.17	30596600	93	116	FALSE	P01749,A0A0A6YXC3,A0A075B5W2,A0A075B5X3,A0A075B5W3,A0A075B5T4
Serum_1	Adiponectin	Adipoq	Q60994	26809.3	0.95	1	1	1	2.27e-05	0.0405	SAFSVGLETR	R	V	0.997	49.8	26.6	46.5	0	1	0	0	2	1066.55	15529300	116	125	TRUE
Serum_1	Protein Igha (Fragment)	Igha	A0A075B6A3	36829.3	1	13	20	38	0.000864	0.703	AVQNSCGCYSVSSVLPGCAER	K	W	0.997	104	25	104	0	7	0	0	2	2301.01	875490000	166	186	TRUE
Serum_1	Protein Igha (Fragment)	Igha	A0A075B6A3	36829.3	1	13	20	38	0.000864	0.703	CSVQHDSNAVQELDVK	K	C	0.997	65.8	26.8	65.8	0	2	0	0	2	1828.85	13606900	84	99	TRUE
Serum_1	Protein Igha (Fragment)	Igha	A0A075B6A3	36829.3	1	13	20	38	0.000864	0.703	CTVTHPESDTLTGTIAK	K	I	0.997	76.8	28.3	76.8	0	1	1	0	2	1830.89	174908000	195	211	TRUE
Serum_1	Protein Igha (Fragment)	Igha	A0A075B6A3	36829.3	1	13	20	38	0.000864	0.703	ITVNTFPPQVHLLPPPSEELALNELVSLTCLVR	K	A	0.997	53.5	25	53.5	0	0	2	0	2	3697	7347430	212	244	TRUE
Serum_1	Protein Igha (Fragment)	Igha	A0A075B6A3	36829.3	1	13	20	38	0.000864	0.703	KAVQNSCGCYSVSSVLPGCAER	K	W	0.997	111	26	110	0	2	1	0	2	2429.1	103819000	165	186	TRUE
Serum_1	Protein Igha (Fragment)	Igha	A0A075B6A3	36829.3	1	13	20	38	0.000864	0.703	LSGKPTNVSVSVIMSEGDGICY	R	-	0.997	69.2	27.8	69.2	0	6	0	0	2	2313.11	91801600	323	344	TRUE
Serum_1	Protein Igha (Fragment)	Igha	A0A075B6A3	36829.3	1	13	20	38	0.000864	0.703	NPEGAVFTWEPSTGK	R	D	0.997	94.9	28	94.9	0	2	0	0	2	1619.77	126554000	145	159	TRUE
Serum_1	Protein Igha (Fragment)	Igha	A0A075B6A3	36829.3	1	13	20	38	0.000864	0.703	NPEGAVFTWEPSTGKDAVQK	R	K	0.997	82.2	27.8	82.2	0	2	4	0	2	2161.06	200775000	145	164	TRUE
Serum_1	Protein Igha (Fragment)	Igha	A0A075B6A3	36829.3	1	13	20	38	0.000864	0.703	NPTIYPLTLPR	R	A	0.997	51.3	25.1	51.3	0	2	0	0	2	1284.73	82347600	5	15	TRUE
Serum_1	Protein Igha (Fragment)	Igha	A0A075B6A3	36829.3	1	13	20	38	0.000864	0.703	QGDQYSCMVGHEALPMNFTQK	K	T	0.986	40.1	25	6.93	0	0	1	0	2	2442.05	48064000	298	318	TRUE
Serum_1	Protein Igha (Fragment)	Igha	A0A075B6A3	36829.3	1	13	20	38	0.000864	0.703	SGKDITTVNFPPALASGGGYTMSSQLTLPAVECPEGESVK	K	C	0.988	45.2	26.4	6.97	0	0	2	0	2	4096.97	11624300	44	83	TRUE
Serum_1	Protein Igha (Fragment)	Igha	A0A075B6A3	36829.3	1	13	20	38	0.000864	0.703	TIDRLSGKPTNVSVSVIMSEGDGICY	K	-	0.997	51.6	27.5	51.6	0	1	0	0	2	2798.37	7538660	319	344	TRUE
Serum_1	Protein Igha (Fragment)	Igha	A0A075B6A3	36829.3	1	13	20	38	0.000864	0.703	WLHGNEELSPESYLVFEPLKEPGEGATTYLVTSVLR	R	V	0.997	50.7	25	50.7	0	0	0	2	2	4061.05	719314000	255	290	TRUE
Serum_1	Protein Ighv2-6 (Fragment)	Ighv2-6	A0A075B6A7	12595.6	1	3	3	3	6.82e-05	0.5	ESGPGLVAPSQSLSITCTVSGFSLTSYGVHWVR	K	Q	0.997	64.9	25.9	64.9	0	0	1	0	2	3479.73	5059930	25	57	TRUE
Serum_1	Protein Ighv2-6 (Fragment)	Ighv2-6	A0A075B6A7	12595.6	1	3	3	3	6.82e-05	0.5	LSISKDNSK	R	S	0.997	46	26.5	36.4	0	1	0	0	2	991.542	25840100	86	94	TRUE	A0A075B697,A0A075B5Q5,A0A075B696,A0A075B5P8
Serum_1	Protein Ighv2-6 (Fragment)	Ighv2-6	A0A075B6A7	12595.6	1	3	3	3	6.82e-05	0.5	MNSLQTDDTAMYYCAR	K	-	0.997	63.1	25	63.1	0	1	0	0	2	1939.8	31861400	101	116	TRUE
Serum_1	Protein Igkv4-57 (Fragment)	Igkv4-57	A0A0A6YYE7	12689.6	1	2	2	3	6.82e-05	0.274	FSGSGSGTSYSLTISR	R	M	0.997	108	27.8	108	0	2	0	0	2	1606.77	90752100	83	98	TRUE	A0A0B4J1I9
Serum_1	Protein Igkv4-57 (Fragment)	Igkv4-57	A0A0A6YYE7	12689.6	1	2	2	3	6.82e-05	0.274	LWIYSTSNLASGVPAR	K	F	0.997	110	26.3	110	0	1	0	0	2	1734.92	103062000	67	82	TRUE	A0A075B5M4
Serum_1	Leukemia inhibitory factor receptor	Lifr	P42703	122575	1	8	8	8	0.000182	0.108	HLTTEATPSKGPDTWR	R	E	0.997	53.8	28.1	53.8	0	0	1	0	2	1796.89	42357900	523	538	TRUE
Serum_1	Leukemia inhibitory factor receptor	Lifr	P42703	122575	1	8	8	8	0.000182	0.108	IASMEIPNDDITVEQAVGLGNR	K	I	0.997	57.1	27.3	57.1	0	1	0	0	2	2342.17	10490900	616	637	TRUE
Serum_1	Leukemia inhibitory factor receptor	Lifr	P42703	122575	1	8	8	8	0.000182	0.108	ITGLVGPR	R	N	0.99	54.5	25	37.1	0	1	0	0	2	812.499	54287900	353	360	TRUE
Serum_1	Leukemia inhibitory factor receptor	Lifr	P42703	122575	1	8	8	8	0.000182	0.108	LSCETHDLK	K	E	0.997	62.5	25.4	59.1	0	1	0	0	2	1102.52	9342870	334	342	TRUE
Serum_1	Leukemia inhibitory factor receptor	Lifr	P42703	122575	1	8	8	8	0.000182	0.108	NLIVYWKPLPINEANGK	K	I	0.997	54	25	54	0	1	0	0	2	1969.09	18623300	546	562	TRUE
Serum_1	Leukemia inhibitory factor receptor	Lifr	P42703	122575	1	8	8	8	0.000182	0.108	NTEYTLFESISGK	R	S	0.997	44.6	27.6	44.6	0	1	0	0	2	1488.72	66509200	361	373	TRUE
Serum_1	Leukemia inhibitory factor receptor	Lifr	P42703	122575	1	8	8	8	0.000182	0.108	TEPVALVLLNTMLSGK	R	D	0.997	72.8	25	72.8	0	1	0	0	2	1685.95	8710750	177	192	TRUE
Serum_1	Leukemia inhibitory factor receptor	Lifr	P42703	122575	1	8	8	8	0.000182	0.108	YNFYLYGCTNQGYQLLR	R	S	0.997	49.1	27.1	49.1	0	1	0	0	2	2173.02	9449930	692	708	TRUE
Serum_1	Apolipoprotein E	Apoe	P08226	35866.3	1	14	17	19	0.000432	0.434	DAEDLQKR	R	L	0.99	40.2	26.8	20.3	0	1	0	0	2	974.49	26044200	161	168	TRUE
Serum_1	Apolipoprotein E	Apoe	P08226	35866.3	1	14	17	19	0.000432	0.434	ELEEQLGPVAEETR	K	A	0.997	40.8	28.1	40.8	0	1	0	0	2	1599.79	5952030	87	100	TRUE
Serum_1	Apolipoprotein E	Apoe	P08226	35866.3	1	14	17	19	0.000432	0.434	GRLEEVGNQAR	R	D	0.997	59.3	26.7	50.4	0	1	0	0	2	1228.64	161281000	226	236	TRUE
Serum_1	Apolipoprotein E	Apoe	P08226	35866.3	1	14	17	19	0.000432	0.434	GWFEPIVEDMHR	K	Q	0.997	41.6	26.4	41.6	0	0	1	0	2	1515.7	42290600	273	284	TRUE
Serum_1	Apolipoprotein E	Apoe	P08226	35866.3	1	14	17	19	0.000432	0.434	KELEEQLGPVAEETR	K	A	0.997	85.1	27.7	85.1	0	1	0	0	2	1727.88	18460200	86	100	TRUE
Serum_1	Apolipoprotein E	Apoe	P08226	35866.3	1	14	17	19	0.000432	0.434	LEEVGNQAR	R	D	0.997	56.8	26.3	44.8	0	1	0	0	2	1015.52	16694800	228	236	TRUE
Serum_1	Apolipoprotein E	Apoe	P08226	35866.3	1	14	17	19	0.000432	0.434	LGADMEDLR	R	N	0.997	70.8	26.2	56.8	0	2	0	0	2	1035.48	47840500	114	122	TRUE
Serum_1	Apolipoprotein E	Apoe	P08226	35866.3	1	14	17	19	0.000432	0.434	LGPLVEQGR	R	Q	0.997	45.8	25	45.8	0	1	0	0	2	968.553	26966300	191	199	TRUE
Serum_1	Apolipoprotein E	Apoe	P08226	35866.3	1	14	17	19	0.000432	0.434	LKGWFEPIVEDMHR	R	Q	0.997	60.6	26.5	60.6	0	0	2	0	2	1756.88	63665000	271	284	TRUE
Serum_1	Apolipoprotein E	Apoe	P08226	35866.3	1	14	17	19	0.000432	0.434	LQAEIFQAR	R	L	0.997	47.2	27.4	36.7	0	1	0	0	2	1075.59	56063000	262	270	TRUE
Serum_1	Apolipoprotein E	Apoe	P08226	35866.3	1	14	17	19	0.000432	0.434	MEEQTQQIR	K	L	0.997	61.6	27.4	56.2	0	1	0	0	2	1162.55	58349300	253	261	TRUE
Serum_1	Apolipoprotein E	Apoe	P08226	35866.3	1	14	17	19	0.000432	0.434	NEVHTMLGQSTEEIR	R	A	0.997	91	27.1	81.9	0	2	1	0	2	1743.83	106875000	130	144	TRUE
Serum_1	Apolipoprotein E	Apoe	P08226	35866.3	1	14	17	19	0.000432	0.434	SKMEEQTQQIR	R	L	0.997	64.3	28.7	54.2	0	1	0	0	2	1377.68	18607000	251	261	TRUE
Serum_1	Apolipoprotein E	Apoe	P08226	35866.3	1	14	17	19	0.000432	0.434	WVQTLSDQVQEELQSSQVTQELTALMEDTMTEVK	R	A	0.99	49.6	25.8	0	0	0	2	0	2	3925.86	34496300	49	82	TRUE
Serum_1	Polymeric immunoglobulin receptor	Pigr	O70570	84998.4	1	8	9	10	0.000227	0.148	FSVLITGLR	R	K	0.997	46.3	25	37.8	0	2	0	0	2	1005.61	44981300	307	315	TRUE
Serum_1	Polymeric immunoglobulin receptor	Pigr	O70570	84998.4	1	8	9	10	0.000227	0.148	FSVLITGLRK	R	E	0.997	46.3	25	46.3	0	1	0	0	2	1133.7	12043400	307	316	TRUE
Serum_1	Polymeric immunoglobulin receptor	Pigr	O70570	84998.4	1	8	9	10	0.000227	0.148	GCHILPSHDEGAR	K	Q	0.997	45.5	27.3	45.5	0	0	1	0	2	1448.67	13685900	504	516	TRUE
Serum_1	Polymeric immunoglobulin receptor	Pigr	O70570	84998.4	1	8	9	10	0.000227	0.148	MNKETCDVIINTLGK	R	R	0.997	60.7	28.5	60.7	0	0	1	0	2	1735.87	11574600	273	287	TRUE
Serum_1	Polymeric immunoglobulin receptor	Pigr	O70570	84998.4	1	8	9	10	0.000227	0.148	NVDLQVLAPEPELLYK	K	D	0.997	50.2	25	50.2	0	1	0	0	2	1841.01	17242700	232	247	TRUE
Serum_1	Polymeric immunoglobulin receptor	Pigr	O70570	84998.4	1	8	9	10	0.000227	0.148	QGASGMCTTLISSNGYLSK	R	E	0.997	102	27	102	0	2	0	0	2	1975.91	26127200	58	76	TRUE
Serum_1	Polymeric immunoglobulin receptor	Pigr	O70570	84998.4	1	8	9	10	0.000227	0.148	QSSVSCDQSSQLVSMTLNPVSKEDEGWYWCGVK	R	Q	0.993	43.9	25	13.5	0	0	1	0	2	3792.68	18544900	517	549	TRUE
Serum_1	Polymeric immunoglobulin receptor	Pigr	O70570	84998.4	1	8	9	10	0.000227	0.148	RDPDFEGR	K	I	0.99	45.7	26.4	28.1	0	1	0	0	2	991.459	17933300	288	295	TRUE
Serum_1	Protein Gm4788	Gm4788	E9Q8B5	99438.8	1	4	5	5	0.000114	0.0671	CTVQGWEPEVPCVR	R	K	0.997	64.5	25.9	64.5	0	1	0	0	2	1716.78	6985520	77	90	TRUE
Serum_1	Protein Gm4788	Gm4788	E9Q8B5	99438.8	1	4	5	5	0.000114	0.0671	IPCSQPPTIEHGSIK	K	L	0.997	51.6	28.2	51.6	0	0	1	0	2	1663.85	8799660	569	583	TRUE
Serum_1	Protein Gm4788	Gm4788	E9Q8B5	99438.8	1	4	5	5	0.000114	0.0671	NIYSHSGEDIEFECK	K	Y	0.997	50	25	50	0	1	0	0	2	1827.79	4071010	838	852	TRUE
Serum_1	Protein Gm4788	Gm4788	E9Q8B5	99438.8	1	4	5	5	0.000114	0.0671	TDCDILPTIENAIIR	K	G	0.997	61.2	27.8	60.4	0	1	1	0	2	1743.89	11927000	696	710	TRUE
Serum_1	Proteasome subunit beta type-4	Psmb4	P99026	29116.6	1	1	1	1	2.27e-05	0.0758	FDGGVVIAADMLGSYGSLAR	K	F	0.997	60.7	27.7	60.7	0	1	0	0	2	1999	13983800	61	80	TRUE
Serum_1	Phosphatidylcholine-sterol acyltransferase	Lcat	P16301	49747.7	1	2	2	2	4.55e-05	0.0616	ILASGDNQGIPILSNIK	R	L	0.997	76.3	25	76.3	0	1	0	0	2	1752.99	17511800	246	262	TRUE
Serum_1	Phosphatidylcholine-sterol acyltransferase	Lcat	P16301	49747.7	1	2	2	2	4.55e-05	0.0616	VSNAPGVQIR	R	V	0.997	56.1	25	56.1	0	1	0	0	2	1040.58	30721800	114	123	TRUE
Serum_1	Proteasome subunit alpha type-4	Psma4	Q9R1P0	29471.6	1	2	2	2	4.55e-05	0.0881	LLDEVFFSEK	K	I	0.997	50.2	26.4	42.8	0	1	0	0	2	1226.63	26162300	55	64	TRUE
Serum_1	Proteasome subunit alpha type-4	Psma4	Q9R1P0	29471.6	1	2	2	2	4.55e-05	0.0881	LSAEKVEIATLTR	K	E	0.997	65.3	25	65.3	0	0	1	0	2	1430.82	12930100	206	218	TRUE
Serum_1	Cholinesterase	Bche	Q03311	68464	1	2	2	2	4.55e-05	0.0398	VLEMTGDIDETEQEWK	K	A	0.997	55.9	26.1	55.9	0	1	0	0	2	1922.87	8462850	558	573	TRUE
Serum_1	Cholinesterase	Bche	Q03311	68464	1	2	2	2	4.55e-05	0.0398	YLTLNTEK	K	S	0.99	42.2	25	37	0	1	0	0	2	981.525	13717900	529	536	TRUE
Serum_1	Proteasome subunit beta type-2	Psmb2	Q9R1P3	22907.5	0.95	1	1	1	2.27e-05	0.0547	FILNLPTFSVR	R	V	0.997	52.4	25	52.4	0	1	0	0	2	1306.75	14083700	171	181	TRUE
Serum_1	Proteasome subunit alpha type-1	Psma1	Q9R1P4	29547	1	2	2	2	4.55e-05	0.122	AQPSQAAEEPAEKADEPMEH	K	-	0.997	51.2	25	51.2	0	1	0	0	2	2164.95	5604130	244	263	TRUE
Serum_1	Proteasome subunit alpha type-1	Psma1	Q9R1P4	29547	1	2	2	2	4.55e-05	0.122	IHQIEYAMEAVK	R	Q	0.997	40.5	29	39.8	0	1	0	0	2	1431.73	13448100	19	30	TRUE
Serum_1	Pigment epithelium-derived factor	Serpinf1	P97298	46235.9	1	1	1	1	2.27e-05	0.0432	LTFPLDYHLNQPFLFVLR	R	D	0.997	46	25	46	0	0	1	0	2	2233.22	4010630	381	398	TRUE
Serum_1	EMILIN-1	Emilin1	Q99K41	107584	1	1	1	1	2.27e-05	0.0118	LDTVAGGLQGLR	R	E	0.997	51.8	26.1	51.8	0	1	0	0	2	1199.67	8101620	738	749	TRUE
Serum_1	Apolipoprotein A-I	Apoa1	Q00623	30615.3	1	19	32	46	0.00105	0.663	DFANVYVDAVK	K	D	0.997	45.5	27.1	45.5	0	2	0	0	2	1240.62	353275000	36	46	TRUE
Serum_1	Apolipoprotein A-I	Apoa1	Q00623	30615.3	1	19	32	46	0.00105	0.663	DFANVYVDAVKDSGR	K	D	0.997	62	28.2	62	0	1	0	0	2	1655.8	22499600	36	50	TRUE
Serum_1	Apolipoprotein A-I	Apoa1	Q00623	30615.3	1	19	32	46	0.00105	0.663	DFWDNLEKETDWVR	R	Q	0.997	52.3	27.1	52.3	0	0	1	0	2	1852.85	11550200	93	106	TRUE
Serum_1	Apolipoprotein A-I	Apoa1	Q00623	30615.3	1	19	32	46	0.00105	0.663	DSGRDYVSQFESSSLGQQLNLNLLENWDTLGSTVSQLQER	K	L	0.997	103	25.2	103	0	0	5	1	2	4514.17	60793700	47	86	TRUE
Serum_1	Apolipoprotein A-I	Apoa1	Q00623	30615.3	1	19	32	46	0.00105	0.663	DYVSQFESSSLGQQLNLNLLENWDTLGSTVSQLQER	R	L	0.997	90.4	25.7	90.4	0	0	3	1	2	4098.99	10966100	51	86	TRUE
Serum_1	Apolipoprotein A-I	Apoa1	Q00623	30615.3	1	19	32	46	0.00105	0.663	EDVELYR	K	Q	0.9	53	25.8	45.2	0	1	0	0	2	923.447	28849200	133	139	TRUE
Serum_1	Apolipoprotein A-I	Apoa1	Q00623	30615.3	1	19	32	46	0.00105	0.663	HSLMPMLETLK	R	T	0.997	67.9	27	62.2	0	4	2	0	2	1299.68	1277500000	237	247	TRUE
Serum_1	Apolipoprotein A-I	Apoa1	Q00623	30615.3	1	19	32	46	0.00105	0.663	LAELKSNPTLNEYHTR	R	A	0.997	40.8	27.3	40.8	0	0	1	0	2	1885.98	6509260	201	216	TRUE
Serum_1	Apolipoprotein A-I	Apoa1	Q00623	30615.3	1	19	32	46	0.00105	0.663	LSPVAEEFR	R	D	0.997	44	27.4	44	0	1	0	0	2	1047.55	301931000	164	172	TRUE
Serum_1	Apolipoprotein A-I	Apoa1	Q00623	30615.3	1	19	32	46	0.00105	0.663	QEMNKDLEEVK	R	Q	0.997	70.1	28.2	53.2	0	1	0	0	2	1362.66	42809400	107	117	TRUE
Serum_1	Apolipoprotein A-I	Apoa1	Q00623	30615.3	1	19	32	46	0.00105	0.663	QKLQELQGR	R	L	0.997	48.4	25	47.8	0	1	0	0	2	1099.62	511528000	155	163	TRUE
Serum_1	Apolipoprotein A-I	Apoa1	Q00623	30615.3	1	19	32	46	0.00105	0.663	QKVAPLGAELQESAR	R	Q	0.997	69.6	25	69.6	0	1	1	0	2	1596.87	45315600	140	154	TRUE
Serum_1	Apolipoprotein A-I	Apoa1	Q00623	30615.3	1	19	32	46	0.00105	0.663	SNPTLNEYHTR	K	A	0.997	45.4	27	45.4	0	1	1	0	2	1331.63	272637000	206	216	TRUE
Serum_1	Apolipoprotein A-I	Apoa1	Q00623	30615.3	1	19	32	46	0.00105	0.663	TQLAPHSEQMR	R	E	0.997	40.9	26.8	40.9	0	2	0	0	2	1313.63	499152000	184	194	TRUE
Serum_1	Apolipoprotein A-I	Apoa1	Q00623	30615.3	1	19	32	46	0.00105	0.663	TQVQSVIDK	K	A	0.997	45.4	27.5	33.1	0	1	0	0	2	1017.56	565293000	248	256	TRUE
Serum_1	Apolipoprotein A-I	Apoa1	Q00623	30615.3	1	19	32	46	0.00105	0.663	TQVQSVIDKASETLTAQ	K	-	0.997	78.8	27.6	78.8	0	4	1	0	2	1818.94	293442000	248	264	TRUE
Serum_1	Apolipoprotein A-I	Apoa1	Q00623	30615.3	1	19	32	46	0.00105	0.663	VAPLGAELQESAR	K	Q	0.997	59.1	26.6	59.1	0	3	0	0	2	1341.7	528135000	142	154	TRUE
Serum_1	Apolipoprotein A-I	Apoa1	Q00623	30615.3	1	19	32	46	0.00105	0.663	VKDFANVYVDAVK	K	D	0.997	72.8	26	72.8	0	3	2	0	2	1467.78	145053000	34	46	TRUE
Serum_1	Apolipoprotein A-I	Apoa1	Q00623	30615.3	1	19	32	46	0.00105	0.663	WKEDVELYR	K	Q	0.997	53.2	27.6	53.2	0	0	1	0	2	1237.62	204990000	131	139	TRUE
Serum_1	Beta-parvin	Parvb	Q9ES46	41670.1	1	2	2	2	4.55e-05	0.0767	LNVAEVTQSEIGQK	K	Q	0.997	66.2	27.4	66.2	0	1	0	0	2	1515.8	13127800	134	147	TRUE
Serum_1	Beta-parvin	Parvb	Q9ES46	41670.1	1	2	2	2	4.55e-05	0.0767	VLLDWINDVLAEER	K	I	0.997	90.3	25.7	90.3	0	1	0	0	2	1684.89	7647700	93	106	TRUE
Serum_1	Protein Igkv19-93	Igkv19-93	A0A075B6D5,A0A0G2JFZ3	12792.4	1	2	2	2	4.55e-05	0.237	LLIHYTSTLQPGIPSR	R	F	0.997	41.8	25	41.8	0	1	0	0	2	1796.01	43515400	66	81	TRUE
Serum_1	Protein Igkv19-93	Igkv19-93	A0A075B6D5,A0A0G2JFZ3	12792.4	1	2	2	2	4.55e-05	0.237	YIAWYQHKPGK	K	G	0.997	49.3	27.6	48.3	0	0	1	0	2	1390.73	46174000	52	62	TRUE
Serum_1	Retinol-binding protein 4	Rbp4	H7BWY6	28405.3	1	4	4	4	9.09e-05	0.245	FSGLWYAIAK	R	K	0.997	62	25.4	61.5	0	1	0	0	2	1155.62	23747100	82	91	TRUE
Serum_1	Retinol-binding protein 4	Rbp4	H7BWY6	28405.3	1	4	4	4	9.09e-05	0.245	GNDDHWIIDTDYDTFALQYSCR	R	L	0.997	42	25	17.6	0	0	1	0	2	2706.14	6101630	162	183	TRUE
Serum_1	Retinol-binding protein 4	Rbp4	H7BWY6	28405.3	1	4	4	4	9.09e-05	0.245	LQNLDGTCADSYSFVFSR	R	D	0.997	102	25.9	102	0	1	0	0	2	2079.94	40007800	184	201	TRUE
Serum_1	Retinol-binding protein 4	Rbp4	H7BWY6	28405.3	1	4	4	4	9.09e-05	0.245	QRQEELCLER	R	Q	0.997	65.9	27.6	48	0	1	0	0	2	1360.66	7145280	216	225	TRUE
Serum_1	Integrin alpha-2	Itga2	Q62469	128957	0.95	1	1	1	2.27e-05	0.00934	FGIAVLGYLNR	R	N	0.997	49.7	25	49.7	0	1	0	0	2	1222.69	15864800	304	314	TRUE
Serum_1	Fibulin-1	Fbln1	Q08879	78031	1	1	1	1	2.27e-05	0.0326	AVTPLYPANQADIIFDITEGNLR	R	D	0.997	45	25.1	45	0	1	0	0	2	2531.31	3152730	622	644	TRUE
Serum_1	Alpha globin 1	haemaglobin alpha 2	Q91VB8	15112.4	1	9	16	25	0.000568	0.852	FLASVSTVLTSK	K	Y	0.997	82.2	25	78.2	0	4	0	0	2	1252.71	393172000	129	140	TRUE
Serum_1	Alpha globin 1	haemaglobin alpha 2	Q91VB8	15112.4	1	9	16	25	0.000568	0.852	IGGHGAEYGAEALER	K	M	0.997	48.9	27.2	30.4	0	1	1	0	2	1529.73	126272000	18	32	TRUE
Serum_1	Alpha globin 1	haemaglobin alpha 2	Q91VB8	15112.4	1	9	16	25	0.000568	0.852	KVADALANAAGHLDDLPGALSALSDLHAHK	K	L	0.997	65.3	25	65.3	0	0	1	2	2	2991.57	275192000	62	91	TRUE
Serum_1	Alpha globin 1	haemaglobin alpha 2	Q91VB8	15112.4	1	9	16	25	0.000568	0.852	LLSHCLLVTLASHHPADFTPAVHASLDK	K	F	0.997	55.1	25	55.1	0	0	1	0	2	3050.59	46856900	101	128	TRUE
Serum_1	Alpha globin 1	haemaglobin alpha 2	Q91VB8	15112.4	1	9	16	25	0.000568	0.852	LLSHCLLVTLASHHPADFTPAVHASLDKFLASVSTVLTSK	K	Y	0.997	47	25	47	0	0	0	0	2	4284.29	96576100	101	140	TRUE
Serum_1	Alpha globin 1	haemaglobin alpha 2	Q91VB8	15112.4	1	9	16	25	0.000568	0.852	MFASFPTTK	R	T	0.997	47.9	25.5	42.2	0	2	0	0	2	1029.51	409985000	33	41	TRUE
Serum_1	Alpha globin 1	haemaglobin alpha 2	Q91VB8	15112.4	1	9	16	25	0.000568	0.852	TYFPHFDVSHGSAQVK	K	G	0.997	63.9	28.7	63.9	0	1	1	0	2	1819.88	204974000	42	57	TRUE
Serum_1	Alpha globin 1	haemaglobin alpha 2	Q91VB8	15112.4	1	9	16	25	0.000568	0.852	VADALANAAGHLDDLPGALSALSDLHAHK	K	L	0.997	74.9	25.3	74.9	0	0	3	4	2	2863.47	847815000	63	91	TRUE
Serum_1	Alpha globin 1	haemaglobin alpha 2	Q91VB8	15112.4	1	9	16	25	0.000568	0.852	VLSGEDKSNIK	M	A	0.997	65.2	27.7	57.6	0	1	0	0	1	1189.64	434579000	2	12	TRUE
Serum_1	(P69905) Hemoglobin alpha chain 15,127 Erythrocytes	(P69905) Hemoglobin alpha chain 15,127 Erythrocytes	cRAP4-20	15126.4	0.95	1	1	1	2.27e-05	0.191	FLASVSTVLTSK	K	Y	0.997	82.2	25	78.2	0	4	0	0	2	1252.71	393172000	128	139	FALSE	Q91VB8
Serum_1	(P69905) Hemoglobin alpha chain 15,127 Erythrocytes	(P69905) Hemoglobin alpha chain 15,127 Erythrocytes	cRAP4-20	15126.4	0.95	1	1	1	2.27e-05	0.191	VGAHAGEYGAEALER	K	M	0.997	42.4	27.2	0	0	0	1	0	2	1529.73	65316600	17	31	TRUE
Serum_1	LIM and senescent cell antigen-like-containing domain protein	Lims1	A0A0R4J005,E9QP62,Q99JW4	37239.7	0.999	1	1	1	2.27e-05	0.0445	CDLCQEVLADIGFVK	R	N	0.997	94.9	28	94.9	0	1	0	0	2	1766.85	3196020	97	111	TRUE
Serum_1	Platelet glycoprotein 4	Cd36	Q08857	52699	1	2	2	2	4.55e-05	0.0424	EVVLEEGTTAFK	R	N	0.997	50.9	27.9	50.9	0	1	0	0	2	1322.68	30124000	41	52	TRUE
Serum_1	Platelet glycoprotein 4	Cd36	Q08857	52699	1	2	2	2	4.55e-05	0.0424	FFSSDICR	R	S	0.99	46.3	25	45.6	0	1	0	0	2	1031.46	18254900	266	273	TRUE
Serum_1	Platelet glycoprotein V (Fragment)	Gp5	Q9QZU3	63385.3	1	2	2	2	4.55e-05	0.0723	LLLYSNQLTSVDSGLLSNLGALTELR	K	L	0.997	44.9	25	44.9	0	1	0	0	2	2790.53	516082	199	224	TRUE
Serum_1	Platelet glycoprotein V (Fragment)	Gp5	Q9QZU3	63385.3	1	2	2	2	4.55e-05	0.0723	MVLLEQLFLDHNALR	K	D	0.997	68.3	25	68.3	0	0	1	0	2	1811.98	6600520	121	135	TRUE
Serum_1	Ceruloplasmin	Cp	G3X8Q5,G3X9T8	121082	0.95	1	1	1	2.27e-05	0.471	AEDEHLGILGPPIHANVGDK	R	V	0.997	51.5	27.7	51.5	0	0	0	1	2	2082.06	13373800	794	813	FALSE	E9PZD8,Q61147
Serum_1	Ceruloplasmin	Cp	G3X8Q5,G3X9T8	121082	0.95	1	1	1	2.27e-05	0.471	AEVEDKVYVHLK	K	N	0.997	71.4	27.7	64.9	0	1	1	0	2	1429.77	76293800	99	110	FALSE	E9PZD8,Q61147
Serum_1	Ceruloplasmin	Cp	G3X8Q5,G3X9T8	121082	0.95	1	1	1	2.27e-05	0.471	AGLQAFFQVR	K	D	0.997	53.8	26.2	41.7	0	1	0	0	2	1136.62	24567600	345	354	FALSE	E9PZD8,Q61147
Serum_1	Ceruloplasmin	Cp	G3X8Q5,G3X9T8	121082	0.95	1	1	1	2.27e-05	0.471	DCNKPSPEDNIQDR	R	H	0.997	68.7	25	68.7	0	0	1	0	2	1687.73	27450100	355	368	FALSE	E9PZD8,Q61147
Serum_1	Ceruloplasmin	Cp	G3X8Q5,G3X9T8	121082	0.95	1	1	1	2.27e-05	0.471	DIASGLIGPLILCK	K	K	0.997	81.2	25	72.9	0	3	1	0	2	1469.84	95225500	187	200	FALSE	E9PZD8,Q61147
Serum_1	Ceruloplasmin	Cp	G3X8Q5,G3X9T8	121082	0.95	1	1	1	2.27e-05	0.471	DIASGLIGPLILCKK	K	G	0.997	71.4	25	71.4	0	0	1	0	2	1597.93	10940400	187	201	FALSE	E9PZD8,Q61147
Serum_1	Ceruloplasmin	Cp	G3X8Q5,G3X9T8	121082	0.95	1	1	1	2.27e-05	0.471	DIFTGLIGPMK	K	I	0.997	60.8	26.9	60.5	0	1	0	0	2	1191.64	10082000	542	552	FALSE	E9PZD8,Q61147
Serum_1	Ceruloplasmin	Cp	G3X8Q5,G3X9T8	121082	0.95	1	1	1	2.27e-05	0.471	DTANLFPHK	R	S	0.997	51.7	26	49	0	1	0	0	2	1042.53	39881700	667	675	FALSE	E9PZD8,Q61147
Serum_1	Ceruloplasmin	Cp	G3X8Q5,G3X9T8	121082	0.95	1	1	1	2.27e-05	0.471	DVDKEFYLFPTVFDENESLLLDDNIR	K	M	0.997	81.5	27.1	81.5	0	0	1	0	2	3146.52	12482700	567	592	FALSE	E9PZD8,Q61147
Serum_1	Ceruloplasmin	Cp	G3X8Q5,G3X9T8	121082	0.95	1	1	1	2.27e-05	0.471	EMGPTYADPVCLSK	K	M	0.997	42.2	25.7	42.2	0	1	0	0	2	1583.71	15243300	518	531	FALSE	E9PZD8,Q61147
Serum_1	Ceruloplasmin	Cp	G3X8Q5,G3X9T8	121082	0.95	1	1	1	2.27e-05	0.471	ETFTYEWTVPK	K	E	0.997	50.8	27.2	50.8	0	1	0	0	2	1400.67	75574100	507	517	FALSE	E9PZD8,Q61147
Serum_1	Ceruloplasmin	Cp	G3X8Q5,G3X9T8	121082	0.95	1	1	1	2.27e-05	0.471	GPDEEHLGILGPVIWAEVGDTIK	R	V	0.997	67	26.2	67	0	2	0	0	2	2445.27	8237260	439	461	FALSE	E9PZD8,Q61147
Serum_1	Ceruloplasmin	Cp	G3X8Q5,G3X9T8	121082	0.95	1	1	1	2.27e-05	0.471	GQHPLSIQPMGVSFTAENEGTYYGPPGR	K	S	0.997	73.5	26.9	73.5	0	0	3	0	2	2990.41	61093600	468	495	FALSE	E9PZD8,Q61147
Serum_1	Ceruloplasmin	Cp	G3X8Q5,G3X9T8	121082	0.95	1	1	1	2.27e-05	0.471	GTFDVECLTTDHYTGGMK	K	Q	0.997	77.5	25	77.5	0	1	1	0	2	2031.88	42255400	687	704	FALSE	E9PZD8,Q61147
Serum_1	Ceruloplasmin	Cp	G3X8Q5,G3X9T8	121082	0.95	1	1	1	2.27e-05	0.471	HYFIGITEAVWDYASGTEEK	K	K	0.997	60.4	27.1	60.4	0	0	3	0	2	2316.08	17499200	23	42	FALSE	E9PZD8,Q61147
Serum_1	Ceruloplasmin	Cp	G3X8Q5,G3X9T8	121082	0.95	1	1	1	2.27e-05	0.471	HYFIGITEAVWDYASGTEEKK	K	L	0.997	54.1	27.7	54.1	0	0	1	0	2	2444.18	18326000	23	43	FALSE	E9PZD8,Q61147
Serum_1	Ceruloplasmin	Cp	G3X8Q5,G3X9T8	121082	0.95	1	1	1	2.27e-05	0.471	IYHSHVDAPK	R	D	0.997	45.7	27	45.7	0	1	0	0	2	1166.6	73022000	177	186	FALSE	E9PZD8,Q61147
Serum_1	Ceruloplasmin	Cp	G3X8Q5,G3X9T8	121082	0.95	1	1	1	2.27e-05	0.471	IYTFHAHGVTYTK	R	E	0.997	55.9	27.2	55.9	0	1	1	0	2	1537.78	162125000	116	128	FALSE	E9PZD8,Q61147
Serum_1	Ceruloplasmin	Cp	G3X8Q5,G3X9T8	121082	0.95	1	1	1	2.27e-05	0.471	KGSLLADGR	K	Q	0.997	45.1	26.7	44	0	1	0	0	2	916.521	90207000	556	564	FALSE	E9PZD8,Q61147
Serum_1	Ceruloplasmin	Cp	G3X8Q5,G3X9T8	121082	0.95	1	1	1	2.27e-05	0.471	KLISVDTEQSNFYLQNGPDR	K	I	0.997	102	27.9	102	0	2	1	0	2	2324.15	92858500	43	62	FALSE	E9PZD8,Q61147
Serum_1	Ceruloplasmin	Cp	G3X8Q5,G3X9T8	121082	0.95	1	1	1	2.27e-05	0.471	LISVDTEQSNFYLQNGPDR	K	I	0.997	80.4	27.7	80.4	0	2	0	0	2	2196.06	20475800	44	62	FALSE	E9PZD8,Q61147
Serum_1	Ceruloplasmin	Cp	G3X8Q5,G3X9T8	121082	0.95	1	1	1	2.27e-05	0.471	MFGNLQGLTMHVK	K	D	0.997	52	28.8	52	0	0	1	0	2	1475.75	9542880	959	971	FALSE	E9PZD8,Q61147
Serum_1	Ceruloplasmin	Cp	G3X8Q5,G3X9T8	121082	0.95	1	1	1	2.27e-05	0.471	MFTTAPDQVDKEDEDFQESNK	R	M	0.997	72.4	25	72.4	0	1	2	0	2	2474.07	172205000	593	613	FALSE	E9PZD8,Q61147
Serum_1	Ceruloplasmin	Cp	G3X8Q5,G3X9T8	121082	0.95	1	1	1	2.27e-05	0.471	MYSINGYTFGSLPGLSMCAADR	R	V	0.997	90.4	25.2	90.4	0	3	1	0	2	2412.07	32150800	258	279	FALSE	E9PZD8,Q61147
Serum_1	Ceruloplasmin	Cp	G3X8Q5,G3X9T8	121082	0.95	1	1	1	2.27e-05	0.471	MYYSGVDPTKDIFTGLIGPMK	K	I	0.997	70	28.2	70	0	0	2	0	2	2349.15	38510300	532	552	FALSE	E9PZD8,Q61147
Serum_1	Ceruloplasmin	Cp	G3X8Q5,G3X9T8	121082	0.95	1	1	1	2.27e-05	0.471	QFEDFTVYLGER	R	T	0.997	66.5	27.9	66.5	0	1	0	0	2	1503.71	75289900	715	726	FALSE	E9PZD8,Q61147
Serum_1	Ceruloplasmin	Cp	G3X8Q5,G3X9T8	121082	0.95	1	1	1	2.27e-05	0.471	QFTDSSFREQVK	R	R	0.997	55.1	27.5	52.8	0	1	0	0	2	1471.72	11343200	780	791	FALSE	E9PZD8,Q61147
Serum_1	Ceruloplasmin	Cp	G3X8Q5,G3X9T8	121082	0.95	1	1	1	2.27e-05	0.471	QRGPDEEHLGILGPVIWAEVGDTIK	K	V	0.997	50.9	25.1	50.9	0	0	0	3	2	2729.43	30739400	437	461	FALSE	E9PZD8,Q61147
Serum_1	Ceruloplasmin	Cp	G3X8Q5,G3X9T8	121082	0.95	1	1	1	2.27e-05	0.471	SGAGREDSACIPWAYYSTVDR	R	V	0.997	64.8	25.9	64.8	0	1	0	0	2	2361.06	6402900	859	879	FALSE	E9PZD8,Q61147
Serum_1	Ceruloplasmin	Cp	G3X8Q5,G3X9T8	121082	0.95	1	1	1	2.27e-05	0.471	SLTLLMNPDTK	K	G	0.997	50.3	27.9	40.8	0	1	0	0	2	1232.66	82813400	676	686	FALSE	E9PZD8,Q61147
Serum_1	Ceruloplasmin	Cp	G3X8Q5,G3X9T8	121082	0.95	1	1	1	2.27e-05	0.471	SSQQASHVAPK	R	E	0.997	54.5	27.2	54.5	0	1	0	0	2	1139.58	87129100	496	506	TRUE
Serum_1	Ceruloplasmin	Cp	G3X8Q5,G3X9T8	121082	0.95	1	1	1	2.27e-05	0.471	TESSTVVPTLPGEVR	K	T	0.997	63.7	27.2	63.7	0	2	0	0	2	1571.83	106650000	835	849	FALSE	E9PZD8,Q61147
Serum_1	Ceruloplasmin	Cp	G3X8Q5,G3X9T8	121082	0.95	1	1	1	2.27e-05	0.471	TIDKPAWLGFLGPVIK	K	A	0.997	76.2	25	76.2	0	2	2	0	2	1755.02	88845300	83	98	FALSE	E9PZD8,Q61147
Serum_1	Ceruloplasmin	Cp	G3X8Q5,G3X9T8	121082	0.95	1	1	1	2.27e-05	0.471	VKDLYSGLIGPLIVCR	R	K	0.997	40.7	25	40.7	0	1	0	0	2	1803.02	6557370	880	895	FALSE	E9PZD8,Q61147
Serum_1	Ceruloplasmin	Cp	G3X8Q5,G3X9T8	121082	0.95	1	1	1	2.27e-05	0.471	VNKDNEEFLESNK	K	M	0.997	80.7	28	80.7	0	1	0	0	2	1565.74	33255100	939	951	FALSE	E9PZD8,Q61147
Serum_1	Ceruloplasmin	Cp	G3X8Q5,G3X9T8	121082	0.95	1	1	1	2.27e-05	0.471	WYLFGMGNEVDVHSAFFHGQALTSR	K	N	0.997	45.1	26.6	45.1	0	0	1	2	2	2869.35	34131000	282	306	FALSE	E9PZD8,Q61147
Serum_1	Ceruloplasmin	Cp	G3X8Q5,G3X9T8	121082	0.95	1	1	1	2.27e-05	0.471	YTVNQCQR	K	Q	0.99	41.2	25.3	41.2	0	1	0	0	2	1068.49	15451000	707	714	FALSE	E9PZD8,Q61147
Serum_1	CD5 antigen-like	Cd5l	Q9QWK4	38861	1	13	18	20	0.000455	0.409	AGWNLQVSK	K	V	0.997	55	26.8	52.8	0	1	0	0	2	1002.54	30549100	168	176	TRUE
Serum_1	CD5 antigen-like	Cd5l	Q9QWK4	38861	1	13	18	20	0.000455	0.409	ELNCGAVIQTPR	R	G	0.997	62.1	27.1	62.1	0	3	0	0	2	1357.69	184600000	67	78	TRUE
Serum_1	CD5 antigen-like	Cd5l	Q9QWK4	38861	1	13	18	20	0.000455	0.409	GSWGSVCDDNWGEKEDQVVCK	K	Q	0.997	53.1	25	53.1	0	1	1	0	2	2455.03	236047000	265	285	TRUE
Serum_1	CD5 antigen-like	Cd5l	Q9QWK4	38861	1	13	18	20	0.000455	0.409	IWLDDVNCSGK	R	E	0.997	62.8	26.4	55.8	0	2	0	0	2	1306.61	45501500	310	320	TRUE
Serum_1	CD5 antigen-like	Cd5l	Q9QWK4	38861	1	13	18	20	0.000455	0.409	IWLDDVNCSGKEQSLEFCR	R	H	0.997	55.4	26.1	55.4	0	1	2	0	2	2356.07	520948000	310	328	TRUE
Serum_1	CD5 antigen-like	Cd5l	Q9QWK4	38861	1	13	18	20	0.000455	0.409	KIYGPGAGR	R	I	0.997	47.2	25.9	38.7	0	1	0	0	2	918.516	266611000	301	309	TRUE
Serum_1	CD5 antigen-like	Cd5l	Q9QWK4	38861	1	13	18	20	0.000455	0.409	LVDGPGHCQGR	R	V	0.997	91.1	26.9	91.1	0	1	0	0	2	1195.56	278563000	143	153	TRUE
Serum_1	CD5 antigen-like	Cd5l	Q9QWK4	38861	1	13	18	20	0.000455	0.409	LVGGDTPCSGR	K	L	0.997	63.6	27.6	63.6	0	1	0	0	2	1118.53	647966000	248	258	TRUE
Serum_1	CD5 antigen-like	Cd5l	Q9QWK4	38861	1	13	18	20	0.000455	0.409	MSCSGQEANLR	K	S	0.997	70.2	25	70.2	0	2	0	0	2	1268.54	175629000	209	219	TRUE
Serum_1	CD5 antigen-like	Cd5l	Q9QWK4	38861	1	13	18	20	0.000455	0.409	RDVAVVCR	R	E	0.99	42.8	28.9	34	0	1	0	0	2	974.52	18571300	59	66	TRUE
Serum_1	CD5 antigen-like	Cd5l	Q9QWK4	38861	1	13	18	20	0.000455	0.409	VEVEHNGQWGTVCDDGWDR	R	R	0.997	57.9	25	57.9	0	1	0	0	2	2258.95	10888900	40	58	TRUE
Serum_1	CD5 antigen-like	Cd5l	Q9QWK4	38861	1	13	18	20	0.000455	0.409	VEVEHNGQWGTVCDDGWDRR	R	D	0.997	46.7	25	46.7	0	0	0	1	2	2415.05	26938500	40	59	TRUE
Serum_1	CD5 antigen-like	Cd5l	Q9QWK4	38861	1	13	18	20	0.000455	0.409	VEVLHQSQWSTVCK	R	A	0.997	89.1	27.8	86.3	0	1	0	0	2	1700.84	25145300	154	167	TRUE
Serum_1	Coagulation factor XIII B chain	F13b	Q07968	76195.5	1	7	7	8	0.000182	0.149	CTAEGWSPNPR	R	C	0.997	57.5	25	57.5	0	1	0	0	2	1274.56	10002100	77	87	TRUE
Serum_1	Coagulation factor XIII B chain	F13b	Q07968	76195.5	1	7	7	8	0.000182	0.149	DAYISETSIAGSVLR	R	V	0.997	66.4	27.9	66.4	0	1	0	0	2	1581.81	13064700	620	634	TRUE
Serum_1	Coagulation factor XIII B chain	F13b	Q07968	76195.5	1	7	7	8	0.000182	0.149	IAQYYYTFK	R	S	0.997	47.7	27.8	47.6	0	1	0	0	2	1196.6	33138200	36	44	TRUE
Serum_1	Coagulation factor XIII B chain	F13b	Q07968	76195.5	1	7	7	8	0.000182	0.149	ILHGDLIDFVCK	K	Q	0.997	42.4	27.9	42.4	0	1	0	0	2	1429.75	9798410	477	488	TRUE
Serum_1	Coagulation factor XIII B chain	F13b	Q07968	76195.5	1	7	7	8	0.000182	0.149	LIENGYFHPVK	R	Q	0.997	61.6	28.1	61.6	0	0	1	0	2	1316.7	17880800	219	229	TRUE
Serum_1	Coagulation factor XIII B chain	F13b	Q07968	76195.5	1	7	7	8	0.000182	0.149	VHIECELNFVIQGSEELLCENGK	R	W	0.997	73.9	27.1	73.9	0	0	2	0	2	2717.29	3800200	299	321	TRUE
Serum_1	Coagulation factor XIII B chain	F13b	Q07968	76195.5	1	7	7	8	0.000182	0.149	VKDIVAYTCTAGYYTTTGK	K	Q	0.989	133	27.6	133	0	1	0	0	2	2112.03	7388190	173	191	TRUE
Serum_1	Protein Igkv2-137 (Fragment)	Igkv2-137	A0A0B4J1H6	13131.3	1	3	3	3	6.82e-05	0.2	FSGSGSGTAFTLR	R	I	0.997	79.2	27.6	76.9	0	1	0	0	2	1287.63	77914600	87	99	TRUE
Serum_1	Protein Igkv2-137 (Fragment)	Igkv2-137	A0A0B4J1H6	13131.3	1	3	3	3	6.82e-05	0.2	MSNLASGVPDR	R	F	0.997	63.8	28.4	59.8	0	1	0	0	2	1146.56	55351100	76	86	TRUE
Serum_1	Protein Igkv2-137 (Fragment)	Igkv2-137	A0A0B4J1H6	13131.3	1	3	3	3	6.82e-05	0.2	MSNLASGVPDRFSGSGSGTAFTLR	R	I	0.997	49.1	28.7	49.1	0	0	1	0	2	2415.17	36006200	76	99	TRUE
Serum_1	Protein Igkv1-135 (Fragment)	Igkv1-135	A0A0B4J1H7	13305.7	1	6	7	7	0.000159	0.458	FTGSGSGTDFTLK	R	I	0.997	62	27.7	62	0	1	0	0	2	1317.63	41530800	87	99	TRUE
Serum_1	Protein Igkv1-135 (Fragment)	Igkv1-135	A0A0B4J1H7	13305.7	1	6	7	7	0.000159	0.458	LDSGVPDRFTGSGSGTDFTLK	K	I	0.997	47	27.5	47	0	1	0	0	2	2157.05	16971400	79	99	TRUE
Serum_1	Protein Igkv1-135 (Fragment)	Igkv1-135	A0A0B4J1H7	13305.7	1	6	7	7	0.000159	0.458	RLIYLVSK	K	L	0.99	44.6	25	44.6	0	1	0	0	2	991.63	53592300	71	78	TRUE
Serum_1	Protein Igkv1-135 (Fragment)	Igkv1-135	A0A0B4J1H7	13305.7	1	6	7	7	0.000159	0.458	SSQSLLDSDGK	K	T	0.997	50.5	26.6	44.1	0	1	0	0	2	1136.54	57570000	45	55	TRUE
Serum_1	Protein Igkv1-135 (Fragment)	Igkv1-135	A0A0B4J1H7	13305.7	1	6	7	7	0.000159	0.458	SSQSLLDSDGKTYLNWLLQRPGQSPK	K	R	0.99	44.1	25.3	9.85	0	0	1	0	2	2919.49	7649420	45	70	TRUE
Serum_1	Protein Igkv1-135 (Fragment)	Igkv1-135	A0A0B4J1H7	13305.7	1	6	7	7	0.000159	0.458	TYLNWLLQRPGQSPK	K	R	0.997	45.5	25.1	45.5	0	1	1	0	2	1800.98	59293100	56	70	TRUE
Serum_1	Tubulin beta-1 chain	Tubb1	A2AQ07	50440.9	1	4	4	4	9.09e-05	0.155	ALSVAELTQQMFDAR	R	N	0.997	64.6	28	64.6	0	1	0	0	2	1679.84	6264890	283	297	TRUE
Serum_1	Tubulin beta-1 chain	Tubb1	A2AQ07	50440.9	1	4	4	4	9.09e-05	0.155	GLNMAATFLGNNTAIQELFTR	R	V	0.997	88.2	26.8	88.2	0	0	1	0	2	2282.16	1740360	360	380	TRUE
Serum_1	Tubulin beta-1 chain	Tubb1	A2AQ07	50440.9	1	4	4	4	9.09e-05	0.155	LTTPTYGDLNHLVSLTMSGITTSLR	R	F	0.997	44.1	25	44.1	0	0	1	0	2	2691.4	4728560	217	241	TRUE
Serum_1	Tubulin beta-1 chain	Tubb1	A2AQ07	50440.9	1	4	4	4	9.09e-05	0.155	YLTVACIFR	R	G	0.997	43.6	25.7	38.7	0	1	0	0	2	1142.6	8423700	310	318	TRUE
Serum_1	Protein Igkv16-104 (Fragment)	Igkv16-104	A0A0B4J1I1	12875.2	1	2	2	2	4.55e-05	0.233	LLIYSGSTLQSGIPSR	K	F	0.997	95	25	95	0	1	0	0	2	1691.93	10414300	66	81	TRUE
Serum_1	Protein Igkv16-104 (Fragment)	Igkv16-104	A0A0B4J1I1	12875.2	1	2	2	2	4.55e-05	0.233	YLAWYQEKPGK	K	T	0.997	41.6	27.2	39.6	0	1	0	0	2	1382.71	40435900	52	62	TRUE
Serum_1	Actin-related protein 3	Actr3	Q99JY9	47357.7	0.95	1	1	1	2.27e-05	0.0263	DITYFIQQLLR	R	D	0.997	60.1	25	60.1	0	1	0	0	2	1409.78	1545390	199	209	TRUE
Serum_1	Protein Igkv4-68 (Fragment)	Igkv4-68	A0A0B4J1I7	12752.6	1	2	4	7	0.000159	0.359	SSPKPWIYLTSNLASGVPAR	R	F	0.997	94.3	25.3	94.3	0	2	3	0	2	2144.15	277840000	63	82	TRUE
Serum_1	Protein Igkv4-68 (Fragment)	Igkv4-68	A0A0B4J1I7	12752.6	1	2	4	7	0.000159	0.359	VTMTCSASSSVSYMYWYQQKPR	K	S	0.997	83.3	26.1	83.3	0	0	2	0	2	2660.19	20166700	41	62	TRUE
Serum_1	Integrin beta-3	Itgb3	O54890	86738	1	6	7	7	0.000159	0.109	GSGSSAQITQVSPQR	K	I	0.997	91.3	28.5	91.3	0	1	0	0	2	1502.76	10912900	98	112	TRUE
Serum_1	Integrin beta-3	Itgb3	O54890	86738	1	6	7	7	0.000159	0.109	GTLHEENTCSR	R	Y	0.997	42.8	25	42.8	0	1	0	0	2	1303.57	25970100	648	658	TRUE
Serum_1	Integrin beta-3	Itgb3	O54890	86738	1	6	7	7	0.000159	0.109	HVLTLTDQVSR	K	F	0.997	47.4	25.5	47.4	0	1	0	0	2	1268.7	14868500	217	227	TRUE
Serum_1	Integrin beta-3	Itgb3	O54890	86738	1	6	7	7	0.000159	0.109	IGFGAFVDKPVSPYMYISPPQAIK	R	N	0.997	55.2	25	55.2	0	0	1	0	2	2625.38	15298500	176	199	TRUE
Serum_1	Integrin beta-3	Itgb3	O54890	86738	1	6	7	7	0.000159	0.109	NDASHLLVFTTDAK	R	T	0.997	81	27.9	81	0	1	1	0	2	1531.78	106154000	265	278	TRUE
Serum_1	Integrin beta-3	Itgb3	O54890	86738	1	6	7	7	0.000159	0.109	YCECDDFSCVR	K	Y	0.997	71.7	25	71.7	0	1	0	0	2	1510.54	13910700	545	555	TRUE
Serum_1	Protein Igkv4-50 (Fragment)	Igkv4-50	A0A0B4J1J0	12808.6	0.95	1	1	2	4.55e-05	0.137	LWIYYTSNLAPGVPAR	K	F	0.997	72.7	26.7	72.7	0	2	0	0	2	1820.97	22406200	67	82	TRUE
Serum_1	Protein Igkv5-45 (Fragment)	Igkv5-45	A0A0B4J1J1	12718.7	0.95	1	2	2	4.55e-05	0.235	ASQSISNYLHWYQQK	R	S	0.997	74.7	27.3	0	0	1	1	0	2	1853.88	77171100	45	59	TRUE
Serum_1	Protein Igkv5-45 (Fragment)	Igkv5-45	A0A0B4J1J1	12718.7	0.95	1	2	2	4.55e-05	0.235	YASQSISGIPSR	K	F	0.997	81.8	28.2	75.4	0	3	0	0	2	1265.65	219856000	70	81	FALSE	A0A0B4J1J2,A0A075B5M7
Serum_1	Protein Igkv5-43 (Fragment)	Igkv5-43	A0A0B4J1J2	12600.4	0.95	1	1	1	2.27e-05	0.235	ASQSISNNLHWYQQK	R	S	0.997	60.5	28.2	60.5	0	1	0	0	2	1803.88	20152800	45	59	TRUE
Serum_1	Protein Igkv5-43 (Fragment)	Igkv5-43	A0A0B4J1J2	12600.4	0.95	1	1	1	2.27e-05	0.235	YASQSISGIPSR	K	F	0.997	81.8	28.2	75.4	0	3	0	0	2	1265.65	219856000	70	81	FALSE	A0A0B4J1J1,A0A075B5M7
Serum_1	Apolipoprotein A-II	Apoa2	P09813	11309.5	1	2	2	3	6.82e-05	0.275	QADGPDMQSLFTQYFQSMTDYGK	R	D	0.997	65	25	65	0	2	0	0	2	2658.15	5934410	24	46	TRUE
Serum_1	Apolipoprotein A-II	Apoa2	P09813	11309.5	1	2	2	3	6.82e-05	0.275	QADGPDMQSLFTQYFQSMTDYGKDLMEK	R	A	0.997	45.8	25	45.8	0	0	1	0	2	3274.44	3523410	24	51	TRUE
Serum_1	Protein Ighv10-1 (Fragment)	Ighv10-1	A0A0B4J1J6	13549.6	1	2	3	3	6.82e-05	0.546	FTISRDDSESMLYLQMNNLK	R	T	0.997	60.8	27.8	0	0	1	0	0	2	2405.15	9308020	89	108	FALSE	A0A075B5T6
Serum_1	Protein Ighv10-1 (Fragment)	Ighv10-1	A0A0B4J1J6	13549.6	1	2	3	3	6.82e-05	0.546	LSCAASGFSFNTYAMNWVR	K	Q	0.997	59.9	26	59.9	0	1	0	0	2	2181.98	6320530	39	57	TRUE
Serum_1	Protein Ighv10-1 (Fragment)	Ighv10-1	A0A0B4J1J6	13549.6	1	2	3	3	6.82e-05	0.546	SNNYATYYADSVKDR	K	F	0.997	87.6	26.4	87.6	0	1	1	0	2	1766.8	47413600	74	88	TRUE
Serum_1	Protein Ighv10-1 (Fragment)	Ighv10-1	A0A0B4J1J6	13549.6	1	2	3	3	6.82e-05	0.546	TEDTAMYYCVR	K	-	0.997	91.5	25	91.5	0	2	0	0	2	1424.58	41124100	109	119	FALSE	A0A075B5T6
Serum_1	Protein Ighv1-82	Ighv1-82	A0A0B4J1J7	10650.2	1	3	4	4	9.09e-05	0.724	ASGYAFSSSWMNWVK	K	Q	0.997	55.2	26.3	55.2	0	2	0	0	2	1720.78	12006500	24	38	TRUE
Serum_1	Protein Ighv1-82	Ighv1-82	A0A0B4J1J7	10650.2	1	3	4	4	9.09e-05	0.724	IYPGDGDTNYNGK	R	F	0.997	49.9	25	49.9	0	1	0	0	2	1413.63	17420800	51	63	TRUE
Serum_1	Protein Ighv1-82	Ighv1-82	A0A0B4J1J7	10650.2	1	3	4	4	9.09e-05	0.724	QVQLQQSGPELVKPGASVK	-	I	0.997	55.3	25	0	0	0	1	0	2	1994.09	32845500	1	19	TRUE
Serum_1	Protein Ighv1-82	Ighv1-82	A0A0B4J1J7	10650.2	1	3	4	4	9.09e-05	0.724	SSSTAYMQLSSLTSEDSAVYFCAR	K	-	0.997	78.8	26.1	0	0	11	0	0	2	2661.18	46522400	75	98	FALSE	A0A0B4J1M0,A0A0A6YXJ9,A0A075B5U0,A0A075B5W5,A0A0B4J1N0,A0A075B5Y3
Serum_1	Ig kappa chain V-II region MOPC 167	Ig kappa chain V-II region MOPC 167	P01626	12349.3	0.95	1	1	1	2.27e-05	0.214	DIVITQDELSNPVTSGESVSISCR	-	S	0.997	93.8	27.5	34.7	0	1	0	0	2	2607.25	8792230	1	24	TRUE
Serum_1	Plasma kallikrein	Cyp4v3	H9H9R5,P26262	71383.6	1	15	16	18	0.000409	0.288	ADTNTIYTNCWVTGWGYTK	K	E	0.997	57.8	26.1	57.8	0	1	0	0	2	2251.01	9481600	508	526	TRUE
Serum_1	Plasma kallikrein	Cyp4v3	H9H9R5,P26262	71383.6	1	15	16	18	0.000409	0.288	CLLFSFLAVTPPK	R	E	0.997	86	25	86	0	2	0	0	2	1492.82	26232700	57	69	TRUE
Serum_1	Plasma kallikrein	Cyp4v3	H9H9R5,P26262	71383.6	1	15	16	18	0.000409	0.288	CQFFIYSLLPQDCKEEGCK	R	C	0.997	43	25.9	43	0	0	1	0	2	2422.09	24167800	328	346	TRUE
Serum_1	Plasma kallikrein	Cyp4v3	H9H9R5,P26262	71383.6	1	15	16	18	0.000409	0.288	ESITGTLPR	K	I	0.997	48.4	28.1	39.2	0	1	0	0	2	973.531	38102100	81	89	TRUE
Serum_1	Plasma kallikrein	Cyp4v3	H9H9R5,P26262	71383.6	1	15	16	18	0.000409	0.288	GGDLAAIYTPDAQYCQK	R	M	0.997	71.4	26.3	71.4	0	1	0	0	2	1870.86	28617000	33	49	TRUE
Serum_1	Plasma kallikrein	Cyp4v3	H9H9R5,P26262	71383.6	1	15	16	18	0.000409	0.288	HSASGTPTSIK	K	S	0.997	44.4	25.2	30.8	0	1	0	0	2	1085.56	21009300	170	180	TRUE
Serum_1	Plasma kallikrein	Cyp4v3	H9H9R5,P26262	71383.6	1	15	16	18	0.000409	0.288	IKELIIHQEYK	R	V	0.997	51.2	25	42.5	0	1	1	0	2	1413.81	50212600	466	476	TRUE
Serum_1	Plasma kallikrein	Cyp4v3	H9H9R5,P26262	71383.6	1	15	16	18	0.000409	0.288	ITYGMQGSSGYSLR	R	L	0.997	55.2	27.6	55.2	0	1	0	0	2	1535.72	8589890	360	373	TRUE
Serum_1	Plasma kallikrein	Cyp4v3	H9H9R5,P26262	71383.6	1	15	16	18	0.000409	0.288	KDQPGVYTK	R	V	0.997	54.8	27.4	38	0	1	0	0	2	1035.55	13382500	605	613	TRUE
Serum_1	Plasma kallikrein	Cyp4v3	H9H9R5,P26262	71383.6	1	15	16	18	0.000409	0.288	LSTDGSPTR	R	I	0.997	47.4	28.2	0	0	1	0	0	2	933.464	20948800	351	359	TRUE
Serum_1	Plasma kallikrein	Cyp4v3	H9H9R5,P26262	71383.6	1	15	16	18	0.000409	0.288	LVDSPDCTTK	K	I	0.997	66	28.4	61.5	0	1	0	0	2	1135.53	31680800	377	386	TRUE
Serum_1	Plasma kallikrein	Cyp4v3	H9H9R5,P26262	71383.6	1	15	16	18	0.000409	0.288	MCTFHPR	K	C	0.9	59.5	25	59.3	0	1	0	0	2	948.418	8788130	50	56	TRUE
Serum_1	Plasma kallikrein	Cyp4v3	H9H9R5,P26262	71383.6	1	15	16	18	0.000409	0.288	SADNLVSGFSLK	K	S	0.997	67.8	26.8	67.8	0	1	0	0	2	1237.64	75534800	181	192	TRUE
Serum_1	Plasma kallikrein	Cyp4v3	H9H9R5,P26262	71383.6	1	15	16	18	0.000409	0.288	SGRPSPPIPQENAISGYSLLTCR	K	K	0.997	80.5	27.3	80.5	0	0	2	0	2	2500.26	62555900	263	285	TRUE
Serum_1	Plasma kallikrein	Cyp4v3	H9H9R5,P26262	71383.6	1	15	16	18	0.000409	0.288	SGRPSPPIPQENAISGYSLLTCRK	K	T	0.997	43	25.4	43	0	0	0	1	2	2628.36	23753900	263	286	TRUE
Serum_1	Ig kappa chain V-II region 26-10	Ig kappa chain V-II region 26-10	P01631	12273.1	1	3	4	4	9.09e-05	0.389	DVVMTQTPLSLPVSLGDQASISCR	-	S	0.997	78.6	27.6	78.6	0	1	1	0	2	2574.29	30028300	1	24	TRUE
Serum_1	Ig kappa chain V-II region 26-10	Ig kappa chain V-II region 26-10	P01631	12273.1	1	3	4	4	9.09e-05	0.389	FSGSGSGTDFTLK	R	I	0.997	58.2	26.7	5.86	0	1	0	0	2	1303.62	226447000	67	79	TRUE	A0A140T8M0
Serum_1	Ig kappa chain V-II region 26-10	Ig kappa chain V-II region 26-10	P01631	12273.1	1	3	4	4	9.09e-05	0.389	FSGVPDRFSGSGSGTDFTLK	R	I	0.997	53.8	27.8	53.8	0	1	0	0	2	2061.99	11699600	60	79	TRUE	A0A140T8M0
Serum_1	Cathepsin B	Ctsb	P10605	37279.9	0.95	1	1	1	2.27e-05	0.0472	VAFGEDIDLPETFDAR	R	E	0.997	50.4	27.6	46.3	0	1	0	0	2	1794.85	5086780	72	87	TRUE
Serum_1	Protein Igkv9-120 (Fragment)	Igkv9-120	A0A140T8N0,P01639	14311.9	1	5	8	9	0.000205	0.316	ASQDIGSSLNWLQQEPDGTIK	R	R	0.997	71.2	27.8	71.2	0	1	0	0	2	2287.12	12365900	47	67	TRUE
Serum_1	Protein Igkv9-120 (Fragment)	Igkv9-120	A0A140T8N0,P01639	14311.9	1	5	8	9	0.000205	0.316	ASQDIGSSLNWLQQEPDGTIKR	R	L	0.997	70.6	27.2	70.6	0	1	1	0	2	2443.22	126857000	47	68	TRUE
Serum_1	Protein Igkv9-120 (Fragment)	Igkv9-120	A0A140T8N0,P01639	14311.9	1	5	8	9	0.000205	0.316	LIYATSSLDSGVPK	R	R	0.997	40.2	26.3	40.2	0	1	0	0	2	1450.78	26391000	69	82	TRUE
Serum_1	Protein Igkv9-120 (Fragment)	Igkv9-120	A0A140T8N0,P01639	14311.9	1	5	8	9	0.000205	0.316	LIYATSSLDSGVPKR	R	F	0.997	95.5	25.5	95.5	0	1	2	0	2	1606.88	52233400	69	83	TRUE
Serum_1	Protein Igkv9-120 (Fragment)	Igkv9-120	A0A140T8N0,P01639	14311.9	1	5	8	9	0.000205	0.316	RLIYATSSLDSGVPK	K	R	0.997	48.1	25.4	48.1	0	1	1	0	2	1606.88	15141700	68	82	TRUE
Serum_1	Complement C1q subcomponent subunit C	C1qc	Q02105	25991.3	1	4	11	11	0.00025	0.211	FNSVVTNPQGHYNPSTGK	R	F	0.997	75.5	27.8	75.5	0	2	2	0	2	1946.94	36330500	141	158	TRUE
Serum_1	Complement C1q subcomponent subunit C	C1qc	Q02105	25991.3	1	4	11	11	0.00025	0.211	HQSVFTVTR	K	Q	0.997	50.6	29.7	50.6	0	1	0	0	2	1074.57	119945000	119	127	TRUE
Serum_1	Complement C1q subcomponent subunit C	C1qc	Q02105	25991.3	1	4	11	11	0.00025	0.211	QTTQYPEANALVR	R	F	0.997	56	28.4	50.6	0	2	0	0	2	1490.76	44005500	128	140	TRUE
Serum_1	Complement C1q subcomponent subunit C	C1qc	Q02105	25991.3	1	4	11	11	0.00025	0.211	VASFCDHMFNSK	R	Q	0.997	97.2	25	97.2	0	3	1	0	2	1442.62	172211000	190	201	TRUE
Serum_1	Afamin	Afm	O89020	69379.3	1	12	14	15	0.000341	0.299	AAPQLPMEELVSLSK	K	E	0.997	41.9	25.6	41.9	0	1	0	0	2	1612.86	29088900	438	452	TRUE
Serum_1	Afamin	Afm	O89020	69379.3	1	12	14	15	0.000341	0.299	ADTTYELPSVSALVSALHTDWCQPR	K	K	0.997	46.8	27.4	46.8	0	0	1	0	2	2817.35	21995700	515	539	TRUE
Serum_1	Afamin	Afm	O89020	69379.3	1	12	14	15	0.000341	0.299	CWADNTLPECSK	R	T	0.997	47.9	25	47.9	0	1	0	0	2	1480.62	9413600	77	88	TRUE
Serum_1	Afamin	Afm	O89020	69379.3	1	12	14	15	0.000341	0.299	DLTTLLEDVSSMYEGCCEGDVVHCIR	K	S	0.997	44.3	25	44.3	0	0	2	0	2	3058.33	9327540	254	279	TRUE
Serum_1	Afamin	Afm	O89020	69379.3	1	12	14	15	0.000341	0.299	DSDPDKFFAEFIYEYSR	R	R	0.997	59.1	25.5	59.1	0	1	1	0	2	2128.95	9469280	344	360	TRUE
Serum_1	Afamin	Afm	O89020	69379.3	1	12	14	15	0.000341	0.299	QFQELGKDTLQR	K	H	0.997	48.9	28.1	48.9	0	1	0	0	2	1462.77	13877200	418	429	TRUE
Serum_1	Afamin	Afm	O89020	69379.3	1	12	14	15	0.000341	0.299	RHPDLSTPELLR	R	I	0.997	41.5	25.9	39	0	0	1	0	2	1433.79	45762100	361	372	TRUE
Serum_1	Afamin	Afm	O89020	69379.3	1	12	14	15	0.000341	0.299	SQSQVVNHICSK	R	Q	0.997	67.9	26.9	67.9	0	1	0	0	2	1386.68	22847300	280	291	TRUE
Serum_1	Afamin	Afm	O89020	69379.3	1	12	14	15	0.000341	0.299	TINPAVDHCCK	R	T	0.997	47.7	25	47.7	0	1	1	0	2	1314.59	37583800	490	500	TRUE
Serum_1	Afamin	Afm	O89020	69379.3	1	12	14	15	0.000341	0.299	VLNSINVAVFSK	K	K	0.997	102	25	101	0	1	0	0	2	1290.74	27017600	234	245	TRUE
Serum_1	Afamin	Afm	O89020	69379.3	1	12	14	15	0.000341	0.299	VYMDFLEDCCSR	K	E	0.997	44	25	44	0	1	0	0	2	1594.63	21160500	376	387	TRUE
Serum_1	Afamin	Afm	O89020	69379.3	1	12	14	15	0.000341	0.299	WMPGITDEEWLCLFTK	K	F	0.997	66	26.5	66	0	1	0	0	2	2041.94	4467010	557	572	TRUE
Serum_1	Metalloreductase STEAP3	Steap3	A0A0R4J1G9,E9QN92,Q8CI59	54750.5	1	2	2	2	4.55e-05	0.0656	AMGFTPLDMGSLASAR	R	E	0.997	45	27.9	45	0	1	0	0	2	1624.78	9889420	184	199	TRUE
Serum_1	Metalloreductase STEAP3	Steap3	A0A0R4J1G9,E9QN92,Q8CI59	54750.5	1	2	2	2	4.55e-05	0.0656	EHYSSLCSLADQLAGK	R	I	0.997	45	27.6	45	0	0	1	0	2	1778.84	4999580	94	109	TRUE
Serum_1	Ig kappa chain V-V region MOPC 173	Ig kappa chain V-V region MOPC 173	P01643	11816.7	0.95	1	2	2	4.55e-05	0.417	DIQMTQTTSSLSASLGDR	-	V	0.997	109	27.4	109	0	4	0	0	2	1926.91	226136000	1	18	FALSE	P01644,P01645
Serum_1	Ig kappa chain V-V region MOPC 173	Ig kappa chain V-V region MOPC 173	P01643	11816.7	0.95	1	2	2	4.55e-05	0.417	LLIYYTSSLHSGVPSR	K	F	0.997	84.5	25.4	84.5	0	1	1	0	2	1792.96	92866000	46	61	TRUE	A0A075B5L1
Serum_1	Ig kappa chain V-V region MOPC 173	Ig kappa chain V-V region MOPC 173	P01643	11816.7	0.95	1	2	2	4.55e-05	0.417	TFGGGTKLEIK	R	-	0.997	54.7	25.1	49.8	0	1	0	0	2	1150.65	95898400	97	107	FALSE	P01644,P01645,P01646,P01670
Serum_1	Ig kappa chain V-V region HP R16.7	Ig kappa chain V-V region HP R16.7	P01644,P01645	11910.7	0.95	1	2	4	9.09e-05	0.537	ASQDISNYLNWYQQKPDGTVK	R	L	0.997	61.5	27.4	61.5	0	1	1	0	2	2455.19	228950000	25	45	FALSE	P01646
Serum_1	Ig kappa chain V-V region HP R16.7	Ig kappa chain V-V region HP R16.7	P01644,P01645	11910.7	0.95	1	2	4	9.09e-05	0.537	DIQMTQTTSSLSASLGDR	-	V	0.997	109	27.4	109	0	4	0	0	2	1926.91	226136000	1	18	TRUE	P01643
Serum_1	Ig kappa chain V-V region HP R16.7	Ig kappa chain V-V region HP R16.7	P01644,P01645	11910.7	0.95	1	2	4	9.09e-05	0.537	LLIYYTSR	K	L	0.99	46.6	27.8	28.1	0	1	0	0	2	1028.58	543468000	46	53	FALSE	P01646
Serum_1	Ig kappa chain V-V region HP R16.7	Ig kappa chain V-V region HP R16.7	P01644,P01645	11910.7	0.95	1	2	4	9.09e-05	0.537	TFGGGTKLEIK	R	-	0.997	54.7	25.1	49.8	0	1	0	0	2	1150.65	95898400	97	107	FALSE	P01643,P01646,P01670
Serum_1	Ig kappa chain V-V region HP 123E6	Ig kappa chain V-V region HP 123E6	P01646	11989.9	1	3	4	4	9.09e-05	0.37	ASQDISNYLNWYQQKPDGTVK	R	L	0.997	61.5	27.4	61.5	0	1	1	0	2	2455.19	228950000	25	45	TRUE	P01644,P01645
Serum_1	Ig kappa chain V-V region HP 123E6	Ig kappa chain V-V region HP 123E6	P01646	11989.9	1	3	4	4	9.09e-05	0.37	LLIYYTSR	K	L	0.99	46.6	27.8	28.1	0	1	0	0	2	1028.58	543468000	46	53	TRUE	P01644,P01645
Serum_1	Ig kappa chain V-V region HP 123E6	Ig kappa chain V-V region HP 123E6	P01646	11989.9	1	3	4	4	9.09e-05	0.37	TFGGGTKLEIK	R	-	0.997	54.7	25.1	49.8	0	1	0	0	2	1150.65	95898400	97	107	TRUE	P01643,P01644,P01645,P01670
Serum_1	Syntenin-1	Sdcbp	O08992,Q3TMX0	32380.1	1	1	1	1	2.27e-05	0.0769	SIDNGIFVQLVQANSPASLVGLR	K	F	0.997	79.8	25	79.8	0	0	1	0	2	2398.31	2589180	132	154	TRUE
Serum_1	Protein Ighv1-77	Ighv1-77	A0A0B4J1M0	10662.3	1	3	4	14	0.000318	0.541	ASGYTFTDYYINWVK	K	Q	0.997	69.1	27.1	69.1	0	2	0	0	2	1827.86	20382700	24	38	TRUE	A0A0B4J1N0,A0A075B5Y2
Serum_1	Protein Ighv1-77	Ighv1-77	A0A0B4J1M0	10662.3	1	3	4	14	0.000318	0.541	QSGAELVKPGASVK	K	I	0.997	76	25.6	61.9	0	1	0	0	2	1370.76	7495810	6	19	TRUE
Serum_1	Protein Ighv1-77	Ighv1-77	A0A0B4J1M0	10662.3	1	3	4	14	0.000318	0.541	SSSTAYMQLSSLTSEDSAVYFCAR	K	-	0.997	78.8	26.1	0	0	11	0	0	2	2661.18	46522400	75	98	TRUE	A0A0A6YXJ9,A0A075B5U0,A0A075B5W5,A0A0B4J1N0,A0A075B5Y3,A0A0B4J1J7
Serum_1	Proteasome subunit alpha type-2	Psma2	P49722	25926.9	1	3	5	5	0.000114	0.214	LVQIEYALAAVAGGAPSVGIK	K	A	0.997	102	25	102	0	1	1	0	2	2027.15	12575900	19	39	TRUE
Serum_1	Proteasome subunit alpha type-2	Psma2	P49722	25926.9	1	3	5	5	0.000114	0.214	SVHKVEPITK	R	H	0.997	45.4	25	45.4	0	1	0	0	2	1137.66	6014400	61	70	TRUE
Serum_1	Proteasome subunit alpha type-2	Psma2	P49722	25926.9	1	3	5	5	0.000114	0.214	YNEDLELEDAIHTAILTLK	R	E	0.997	76.4	26.8	76.4	0	1	1	0	2	2201.13	15670400	178	196	TRUE
Serum_1	Protein Ighv1-75 (Fragment)	Ighv1-75	A0A075B5Y2	12957	0.95	1	1	9	0.000205	0.333	ASGYTFTDYYINWVK	K	Q	0.997	69.1	27.1	69.1	0	2	0	0	2	1827.86	20382700	43	57	FALSE	A0A0B4J1M0,A0A0B4J1N0
Serum_1	Protein Ighv1-75 (Fragment)	Ighv1-75	A0A075B5Y2	12957	0.95	1	1	9	0.000205	0.333	SSSTAYMLLSSLTSEDSAVYFCAR	K	-	0.997	97.6	25.9	97.6	0	9	0	0	2	2662.2	29756900	94	117	TRUE
Serum_1	Ig kappa chain V-III region PC 2880/PC 1229	Ig kappa chain V-III region PC 2880/PC 1229	P01654	11980.6	1	3	4	6	0.000136	0.532	ASESVDNYGISFMNWFQQKPGQPPK	R	L	0.997	40.8	27.4	40.8	0	0	1	0	2	2855.35	8836330	25	49	TRUE
Serum_1	Ig kappa chain V-III region PC 2880/PC 1229	Ig kappa chain V-III region PC 2880/PC 1229	P01654	11980.6	1	3	4	6	0.000136	0.532	DIVLTQSPASLAVSLGQR	-	A	0.997	52	25	0	0	2	2	0	2	1855.03	311530000	1	18	TRUE	P03977,P01670,P01660,P01666,P01665,P01667
Serum_1	Ig kappa chain V-III region PC 2880/PC 1229	Ig kappa chain V-III region PC 2880/PC 1229	P01654	11980.6	1	3	4	6	0.000136	0.532	LLIYAASNQGSGVPAR	K	F	0.997	78.4	25.9	78.4	0	1	0	0	2	1616.88	10987900	50	65	TRUE	P03977
Serum_1	Alpha-2-antiplasmin	Serpinf2	Q61247	54972.8	1	8	8	8	0.000182	0.281	FDPSLTQKDFFHLDER	K	F	0.997	48.1	28.2	48.1	0	0	1	0	2	1994.96	4749920	245	260	TRUE
Serum_1	Alpha-2-antiplasmin	Serpinf2	Q61247	54972.8	1	8	8	8	0.000182	0.281	FTVSVDMMHAVSYPLR	R	W	0.997	69.2	28.3	69.2	0	0	1	0	2	1852.91	43851000	261	276	TRUE
Serum_1	Alpha-2-antiplasmin	Serpinf2	Q61247	54972.8	1	8	8	8	0.000182	0.281	GFPIKDDFLEQSER	K	L	0.997	86.1	28.6	86.1	0	0	1	0	2	1680.82	14502800	171	184	TRUE
Serum_1	Alpha-2-antiplasmin	Serpinf2	Q61247	54972.8	1	8	8	8	0.000182	0.281	GISEQNLVVSSVQHQSTMELSEAGVEAAAATSVAMNR	R	M	0.997	77	26.4	77	0	0	1	0	2	3801.84	6275750	367	403	TRUE
Serum_1	Alpha-2-antiplasmin	Serpinf2	Q61247	54972.8	1	8	8	8	0.000182	0.281	LDNQDFGDHATLK	K	R	0.997	52.8	26.6	52.8	0	1	0	0	2	1473.7	10153400	52	64	TRUE
Serum_1	Alpha-2-antiplasmin	Serpinf2	Q61247	54972.8	1	8	8	8	0.000182	0.281	LPLPALFK	K	L	0.99	42	25	42	0	1	0	0	2	898.576	13826900	44	51	TRUE
Serum_1	Alpha-2-antiplasmin	Serpinf2	Q61247	54972.8	1	8	8	8	0.000182	0.281	LTGKQEEDLANINQWVK	K	E	0.997	90.2	26.6	82.2	0	1	0	0	2	1986.03	3908230	193	209	TRUE
Serum_1	Alpha-2-antiplasmin	Serpinf2	Q61247	54972.8	1	8	8	8	0.000182	0.281	WFLLEQPEIQVAHFPFK	R	N	0.997	42.5	26.2	42.5	0	0	1	0	2	2129.12	16422700	277	293	TRUE
Serum_1	Protein Ighv9-3 (Fragment)	Ighv9-3	A0A0B4J1J5	12996.3	1	1	1	1	2.27e-05	0.162	WMGWINTYSGVPTYADDFK	K	G	0.997	87.9	26.6	87.9	0	1	0	0	2	2251.02	13551600	66	84	TRUE
Serum_1	Protein Ighv1-76	Ighv1-76	A0A0B4J1N0	10879.5	1	3	3	3	6.82e-05	0.796	ASGYTFTDYYINWVK	K	Q	0.997	69.1	27.1	69.1	0	2	0	0	2	1827.86	20382700	24	38	FALSE	A0A0B4J1M0,A0A075B5Y2
Serum_1	Protein Ighv1-76	Ighv1-76	A0A0B4J1N0	10879.5	1	3	3	3	6.82e-05	0.796	IYPGSGNTYYNEK	R	F	0.997	64.5	26.9	64.5	0	1	0	0	2	1505.69	22582200	51	63	TRUE
Serum_1	Protein Ighv1-76	Ighv1-76	A0A0B4J1N0	10879.5	1	3	3	3	6.82e-05	0.796	QRPGQGLEWIAR	K	I	0.997	60	26.2	60	0	0	1	0	2	1410.76	26318300	39	50	TRUE
Serum_1	Protein Ighv1-76	Ighv1-76	A0A0B4J1N0	10879.5	1	3	3	3	6.82e-05	0.796	QSGAELVRPGASVK	K	L	0.997	82.4	25.5	76.6	0	1	0	0	2	1398.77	12990400	6	19	TRUE
Serum_1	Protein Ighv1-76	Ighv1-76	A0A0B4J1N0	10879.5	1	3	3	3	6.82e-05	0.796	SSSTAYMQLSSLTSEDSAVYFCAR	K	-	0.997	78.8	26.1	0	0	11	0	0	2	2661.18	46522400	75	98	FALSE	A0A0B4J1M0,A0A0A6YXJ9,A0A075B5U0,A0A075B5W5,A0A075B5Y3,A0A0B4J1J7
Serum_1	Ig kappa chain V-III region PC 3741/TEPC 111	Ig kappa chain V-III region PC 3741/TEPC 111	P01660	12099.7	0.95	1	1	1	2.27e-05	0.261	ASNLESGIPAR	R	F	0.997	53.1	26.9	0	0	1	0	0	2	1114.59	87806600	55	65	TRUE
Serum_1	Ig kappa chain V-III region PC 3741/TEPC 111	Ig kappa chain V-III region PC 3741/TEPC 111	P01660	12099.7	0.95	1	1	1	2.27e-05	0.261	DIVLTQSPASLAVSLGQR	-	A	0.997	52	25	0	0	2	2	0	2	1855.03	311530000	1	18	FALSE	P01654,P03977,P01670,P01666,P01665,P01667
Serum_1	Ig kappa chain V-III region ABPC 22/PC 9245	Ig kappa chain V-III region ABPC 22/PC 9245	P01662,P01663	12005.6	1	1	2	4	9.09e-05	0.306	LLIYLASNLESGVPAR	K	F	0.997	81.9	25	81.9	0	2	0	0	2	1715.97	12772300	50	65	FALSE	P01670
Serum_1	Ig kappa chain V-III region ABPC 22/PC 9245	Ig kappa chain V-III region ABPC 22/PC 9245	P01662,P01663	12005.6	1	1	2	4	9.09e-05	0.306	NIVLTQSPASLAVSLGQR	-	A	0.997	52	25	0	0	2	2	0	2	1855.03	311530000	1	18	TRUE
Serum_1	Ig kappa chain V-III region PC 7043	Ig kappa chain V-III region PC 7043	P01665,P01666	11952.5	0.95	1	1	3	6.82e-05	0.532	ASQSVDYDGDSYMNWYQQKPGQPPK	K	L	0.997	44.4	25	44.4	0	1	0	0	2	2889.28	9324430	25	49	FALSE	P01667
Serum_1	Ig kappa chain V-III region PC 7043	Ig kappa chain V-III region PC 7043	P01665,P01666	11952.5	0.95	1	1	3	6.82e-05	0.532	DIVLTQSPASLAVSLGQR	-	A	0.997	52	25	0	0	2	2	0	2	1855.03	311530000	1	18	FALSE	P01654,P03977,P01670,P01660,P01667
Serum_1	Ig kappa chain V-III region PC 7043	Ig kappa chain V-III region PC 7043	P01665,P01666	11952.5	0.95	1	1	3	6.82e-05	0.532	LLIYAASNLESGIPAR	K	F	0.997	93.3	25	93.3	0	3	0	0	2	1687.94	149190000	50	65	TRUE
Serum_1	Ig kappa chain V-III region PC 6308	Ig kappa chain V-III region PC 6308	P01667	12071.5	0.95	1	1	1	2.27e-05	0.387	ASQSVDYDGDSYMNWYQQKPGQPPK	K	L	0.997	44.4	25	44.4	0	1	0	0	2	2889.28	9324430	25	49	TRUE	P01666,P01665
Serum_1	Ig kappa chain V-III region PC 6308	Ig kappa chain V-III region PC 6308	P01667	12071.5	0.95	1	1	1	2.27e-05	0.387	DIVLTQSPASLAVSLGQR	-	A	0.997	52	25	0	0	2	2	0	2	1855.03	311530000	1	18	FALSE	P01654,P03977,P01670,P01660,P01666,P01665
Serum_1	Platelet factor 4	Pf4	Q9Z126	11243.8	1	1	2	2	4.55e-05	0.114	HCAVPQLIATLK	R	N	0.997	52.5	25	52.5	0	1	1	0	2	1350.76	47356600	70	81	TRUE
Serum_1	Erythrocyte band 7 integral membrane protein	Stom	P54116	31376.1	1	4	4	4	9.09e-05	0.204	GPGLFFILPCTDSLIK	K	V	0.997	40.4	25	40.4	0	1	0	0	2	1777.96	2683420	78	93	TRUE
Serum_1	Erythrocyte band 7 integral membrane protein	Stom	P54116	31376.1	1	4	4	4	9.09e-05	0.204	NSTIVFPLPVDMLQGIMGSNH	K	-	0.997	62.6	27.8	62.6	0	1	0	0	2	2270.13	1294680	264	284	TRUE
Serum_1	Erythrocyte band 7 integral membrane protein	Stom	P54116	31376.1	1	4	4	4	9.09e-05	0.204	QSSHVQSQR	R	I	0.997	55.3	25.5	45.2	0	1	0	0	2	1056.52	4069100	6	14	TRUE
Serum_1	Erythrocyte band 7 integral membrane protein	Stom	P54116	31376.1	1	4	4	4	9.09e-05	0.204	YLQTLTTIAAEK	R	N	0.997	54.2	25.6	48.1	0	1	0	0	2	1351.75	8311590	252	263	TRUE
Serum_1	Metalloproteinase inhibitor 3	Timp3	P39876	24182.2	1	3	3	3	6.82e-05	0.242	EGPFGTLVYTIK	K	Q	0.997	61	25.7	61	0	1	0	0	2	1324.71	5406550	54	65	TRUE
Serum_1	Metalloproteinase inhibitor 3	Timp3	P39876	24182.2	1	3	3	3	6.82e-05	0.242	MPHVQYIHTEASESLCGLK	K	L	0.997	47.5	27.8	47.5	0	0	1	0	2	2200.05	7936120	76	94	TRUE
Serum_1	Metalloproteinase inhibitor 3	Timp3	P39876	24182.2	1	3	3	3	6.82e-05	0.242	NECLWTDMLSNFGYPGYQSK	K	H	0.997	84.1	25	84.1	0	1	0	0	2	2410.05	3388620	161	180	TRUE
Serum_1	Ig kappa chain V-III region PC 6684	Ig kappa chain V-III region PC 6684	P01670	12039.7	0.95	1	1	2	4.55e-05	0.405	DIVLTQSPASLAVSLGQR	-	A	0.997	52	25	0	0	2	2	0	2	1855.03	311530000	1	18	FALSE	P01654,P03977,P01660,P01666,P01665,P01667
Serum_1	Ig kappa chain V-III region PC 6684	Ig kappa chain V-III region PC 6684	P01670	12039.7	0.95	1	1	2	4.55e-05	0.405	LLIYLASNLESGVPAR	K	F	0.997	81.9	25	81.9	0	2	0	0	2	1715.97	12772300	50	65	TRUE	P01662,P01663
Serum_1	Ig kappa chain V-III region PC 6684	Ig kappa chain V-III region PC 6684	P01670	12039.7	0.95	1	1	2	4.55e-05	0.405	TFGGGTKLEIK	R	-	0.997	54.7	25.1	49.8	0	1	0	0	2	1150.65	95898400	101	111	FALSE	P01643,P01644,P01645,P01646
Serum_1	Ig kappa chain V-VI region XRPC 44	Ig kappa chain V-VI region XRPC 44	P01675,P01676,P01677,P01678	11584.4	1	2	2	3	6.82e-05	0.355	EIVLTQSPAITAASLGQK	-	V	0.997	46.5	25	43.1	0	1	0	0	2	1828.01	5629760	1	18	TRUE
Serum_1	Ig kappa chain V-VI region XRPC 44	Ig kappa chain V-VI region XRPC 44	P01675,P01676,P01677,P01678	11584.4	1	2	2	3	6.82e-05	0.355	VTITCSASSSVSYMHWYQQK	K	S	0.997	95	26.8	95	0	0	2	0	2	2363.08	41543800	19	38	TRUE
Serum_1	Protein Igkv12-98	Igkv12-98	A0A075B5K9,A0A0G2JGF9	12402.7	0.95	1	2	3	6.82e-05	0.167	SPQLLIYAATSLADGVPSR	K	F	0.997	89.6	25	89.6	0	2	1	0	2	1959.05	11814500	63	81	TRUE
Serum_1	Protein Igkv4-53	Igkv4-53	A0A075B677	10366.5	0.95	1	1	1	2.27e-05	0.227	SETSPKPWIYGTSNLASGVPVR	K	F	0.997	55.9	26.4	55.9	0	0	1	0	2	2346.21	84238000	41	62	TRUE
Serum_1	Protein Ighv5-16	Ighv5-16	A0A075B5R0,A0A0B4J1P4	13217.6	1	5	5	5	0.000114	0.724	LSCTASGFTFSDYYMAWVR	K	Q	0.997	98.3	25.6	98.3	0	1	0	0	2	2262	6374100	38	56	TRUE
Serum_1	Protein Ighv5-16	Ighv5-16	A0A075B5R0,A0A0B4J1P4	13217.6	1	5	5	5	0.000114	0.724	LVESEGGLVQPGSSMK	K	L	0.997	71.1	29.1	71.1	0	1	0	0	2	1633.81	10576000	22	37	TRUE
Serum_1	Protein Ighv5-16	Ighv5-16	A0A075B5R0,A0A0B4J1P4	13217.6	1	5	5	5	0.000114	0.724	NILYLQMSSLK	K	S	0.997	47	25	46.7	0	1	0	0	2	1309.72	10364000	95	105	TRUE
Serum_1	Protein Ighv5-16	Ighv5-16	A0A075B5R0,A0A0B4J1P4	13217.6	1	5	5	5	0.000114	0.724	QVPEKGLEWVANINYDGSSTYYLDSLK	R	S	0.997	59	27.1	59	0	0	1	0	2	3089.51	9456370	57	83	TRUE
Serum_1	Protein Ighv5-16	Ighv5-16	A0A075B5R0,A0A0B4J1P4	13217.6	1	5	5	5	0.000114	0.724	SEDTATYYCAR	K	-	0.997	66.2	25	38.5	0	1	0	0	2	1336.55	11431100	106	116	TRUE
Serum_1	Protein Mgam	Mgam	A0A0J9YVE6	137702	0.993	1	1	1	2.27e-05	0.00833	AYVAFPDFFR	R	N	0.997	43.1	28.5	38.6	0	1	0	0	2	1232.61	11201000	725	734	TRUE
Serum_1	Histone H2B type 1-F/J/L	Hist1h2bf	P10853,P10854,Q64475,Q64478,Q64524,Q64525,Q6ZWY9,Q8CBB6,Q8CGP0,Q8CGP1,Q8CGP2,Q9D2U9	13906.6	1	1	2	2	4.55e-05	0.119	AMGIMNSFVNDIFER	K	I	0.997	58.9	26.2	31.4	0	2	0	0	2	1759.81	6801090	59	73	TRUE
Serum_1	Protein Cfhr2	Cfhr2	Q4LDF6	37932.8	1	2	2	2	4.55e-05	0.38	CDNGFSPPSGYSWDYLR	K	C	0.997	68.7	25	68.7	0	2	0	0	2	2021.83	17676900	118	134	FALSE	P06909,E9Q8I0
Serum_1	Protein Cfhr2	Cfhr2	Q4LDF6	37932.8	1	2	2	2	4.55e-05	0.38	CTAQGWEPEVPCVR	R	K	0.997	77.8	25.1	77.8	0	2	0	0	2	1688.75	49807400	135	148	FALSE	P06909,E9Q8I0
Serum_1	Protein Cfhr2	Cfhr2	Q4LDF6	37932.8	1	2	2	2	4.55e-05	0.38	CTLKPCEFPQFK	R	Y	0.997	52.8	27.5	48.8	0	0	1	0	2	1554.74	6609330	81	92	FALSE	P06909,E9Q8I0
Serum_1	Protein Cfhr2	Cfhr2	Q4LDF6	37932.8	1	2	2	2	4.55e-05	0.38	CTPTGWIPVPR	K	C	0.997	75.5	27.1	74.8	0	1	0	0	2	1283.66	60056000	70	80	FALSE	P06909,E9Q8I0
Serum_1	Protein Cfhr2	Cfhr2	Q4LDF6	37932.8	1	2	2	2	4.55e-05	0.38	IYAHSGEDIEFECKR	K	G	0.997	54.5	26.5	54.5	0	0	1	0	2	1853.85	19609600	292	306	TRUE
Serum_1	Protein Cfhr2	Cfhr2	Q4LDF6	37932.8	1	2	2	2	4.55e-05	0.38	LYYEESLRPNFPVSIGNK	R	Y	0.997	44.6	26.6	44.6	0	1	1	0	2	2126.09	73212600	96	113	FALSE	P06909,E9Q8I0
Serum_1	Protein Cfhr2	Cfhr2	Q4LDF6	37932.8	1	2	2	2	4.55e-05	0.38	SDDEIRYECNYGFYPVTGSTVSK	K	C	0.997	56	25.8	56	0	0	1	0	2	2687.19	66816200	47	69	FALSE	P06909,E9Q8I0
Serum_1	Protein Cfhr2	Cfhr2	Q4LDF6	37932.8	1	2	2	2	4.55e-05	0.38	TCSPPYILNGIYTPHR	K	I	0.997	48.6	27.5	48.6	0	0	1	0	2	1889.92	5867350	27	42	TRUE
Serum_1	Histidine-rich glycoprotein	Hrg	A0A0R4J039,Q9ESB3	59162.1	1	11	12	13	0.000295	0.222	DSPVLLDFFEDSELYR	K	K	0.997	65.1	27.5	65.1	0	1	0	0	2	1944.92	22156400	138	153	TRUE
Serum_1	Histidine-rich glycoprotein	Hrg	A0A0R4J039,Q9ESB3	59162.1	1	11	12	13	0.000295	0.222	DSPVLLDFFEDSELYRK	K	Q	0.997	67.7	27.9	67.6	0	1	0	0	2	2073.02	15030300	138	154	TRUE
Serum_1	Histidine-rich glycoprotein	Hrg	A0A0R4J039,Q9ESB3	59162.1	1	11	12	13	0.000295	0.222	GLFPFHHQQIGYVYR	K	L	0.997	72.4	27.4	72.4	0	0	1	2	2	1861.95	56076600	446	460	TRUE
Serum_1	Histidine-rich glycoprotein	Hrg	A0A0R4J039,Q9ESB3	59162.1	1	11	12	13	0.000295	0.222	LPPLNIGEVLTLPEANFPSFSLPNCNR	R	S	0.997	49.6	25	49.6	0	0	1	0	2	3009.55	3809660	461	487	TRUE
Serum_1	Histidine-rich glycoprotein	Hrg	A0A0R4J039,Q9ESB3	59162.1	1	11	12	13	0.000295	0.222	RSGYVFELLR	R	V	0.997	43.1	25	30.1	0	0	1	0	2	1239.68	19376700	43	52	TRUE
Serum_1	Histidine-rich glycoprotein	Hrg	A0A0R4J039,Q9ESB3	59162.1	1	11	12	13	0.000295	0.222	SCPGKFESEFPQISK	R	F	0.997	52.6	27.9	52.6	0	1	0	0	2	1740.83	13725800	503	517	TRUE
Serum_1	Histidine-rich glycoprotein	Hrg	A0A0R4J039,Q9ESB3	59162.1	1	11	12	13	0.000295	0.222	SGYVFELLR	R	V	0.997	58.9	25.4	58.7	0	1	0	0	2	1083.58	38111200	44	52	TRUE
Serum_1	Histidine-rich glycoprotein	Hrg	A0A0R4J039,Q9ESB3	59162.1	1	11	12	13	0.000295	0.222	SLQPEIQPFPQTASR	R	S	0.997	40.1	27.1	40.1	0	1	0	0	2	1698.88	10241400	488	502	TRUE
Serum_1	Histidine-rich glycoprotein	Hrg	A0A0R4J039,Q9ESB3	59162.1	1	11	12	13	0.000295	0.222	TDNGDFASFR	K	V	0.997	54.4	25	54.4	0	1	0	0	2	1129.49	19297800	165	174	TRUE
Serum_1	Histidine-rich glycoprotein	Hrg	A0A0R4J039,Q9ESB3	59162.1	1	11	12	13	0.000295	0.222	VSDAHLDR	R	A	0.99	52	26.7	34.9	0	1	0	0	2	912.453	53306100	53	60	TRUE
Serum_1	Histidine-rich glycoprotein	Hrg	A0A0R4J039,Q9ESB3	59162.1	1	11	12	13	0.000295	0.222	YKTDNGDFASFR	K	V	0.997	69.8	26.3	69.8	0	1	0	0	2	1420.65	15626600	163	174	TRUE
Serum_1	Vitamin K-dependent protein Z	Proz	Q9CQW3	44303.6	1	2	2	2	4.55e-05	0.11	GSVVMGPWVEGSVVTR	K	E	0.997	41.4	28.3	41.4	0	1	0	0	2	1659.85	9677670	343	358	TRUE
Serum_1	Vitamin K-dependent protein Z	Proz	Q9CQW3	44303.6	1	2	2	2	4.55e-05	0.11	GTWFLTGILGSPPPPGQSQMLLLTAVPR	K	Y	0.988	40.5	25	8.37	0	0	1	0	2	2935.58	875450	362	389	TRUE
Serum_1	Fibrinogen beta chain	Fgb	Q8K0E8	54753.6	1	6	8	9	0.000205	0.218	AHYGGFTVQNEASK	K	Y	0.997	65.8	27.3	65.8	0	1	0	0	2	1508.71	18946000	344	357	TRUE
Serum_1	Fibrinogen beta chain	Fgb	Q8K0E8	54753.6	1	6	8	9	0.000205	0.218	GFGNIATNEDAKK	K	Y	0.997	42.2	27.8	42.2	0	1	0	0	2	1364.68	15629800	292	304	TRUE
Serum_1	Fibrinogen beta chain	Fgb	Q8K0E8	54753.6	1	6	8	9	0.000205	0.218	KGGETSEMYLIQPDTSIKPYR	R	V	0.997	41.9	27.1	41.9	0	0	1	1	2	2413.21	45670800	237	257	TRUE
Serum_1	Fibrinogen beta chain	Fgb	Q8K0E8	54753.6	1	6	8	9	0.000205	0.218	MGPTELLIEMEDWKGDK	R	V	0.997	80.2	28.1	80.2	0	0	2	0	2	1991.95	6917690	325	341	TRUE
Serum_1	Fibrinogen beta chain	Fgb	Q8K0E8	54753.6	1	6	8	9	0.000205	0.218	SSIAELNNNIQSVSDTSSVTFQYLTLLK	K	D	0.991	57.9	25.7	11.1	0	1	1	0	2	3073.56	6900020	115	142	TRUE
Serum_1	Fibrinogen beta chain	Fgb	Q8K0E8	54753.6	1	6	8	9	0.000205	0.218	TENGGWTVIQNR	K	Q	0.997	73.2	28.2	73.2	0	1	0	0	2	1374.68	15749100	264	275	TRUE
Serum_1	C4b-binding protein	C4bpa	P08607	51522.9	1	11	15	18	0.000409	0.322	CGPPPDISNGK	K	H	0.997	55.5	25.8	55.5	0	1	0	0	2	1141.53	28378500	181	191	TRUE
Serum_1	C4b-binding protein	C4bpa	P08607	51522.9	1	11	15	18	0.000409	0.322	GKGVAWSNPFPECVIVK	R	C	0.997	54.8	26.8	54.8	0	1	0	0	2	1887.98	62584300	164	180	TRUE
Serum_1	C4b-binding protein	C4bpa	P08607	51522.9	1	11	15	18	0.000409	0.322	GVAWSNPFPECVIVK	K	C	0.997	44.6	27.9	0	0	1	0	0	2	1702.86	111764000	166	180	TRUE
Serum_1	C4b-binding protein	C4bpa	P08607	51522.9	1	11	15	18	0.000409	0.322	HSGTEDFYPYNHGISYTCDPGFR	K	L	0.997	59.5	25	59.5	0	0	1	0	2	2720.15	26672500	192	214	TRUE
Serum_1	C4b-binding protein	C4bpa	P08607	51522.9	1	11	15	18	0.000409	0.322	IICSQPNILHGVIVSGYK	K	A	0.997	81.4	25	81.4	0	2	4	0	2	1998.08	587112000	243	260	TRUE
Serum_1	C4b-binding protein	C4bpa	P08607	51522.9	1	11	15	18	0.000409	0.322	ITLVTYECDKGYR	K	L	0.997	54.8	28.3	54.8	0	1	1	0	2	1617.79	72770900	322	334	TRUE
Serum_1	C4b-binding protein	C4bpa	P08607	51522.9	1	11	15	18	0.000409	0.322	LTLEVELLQLQIQK	K	E	0.997	93.8	25	93.8	0	1	0	0	2	1667.99	7703240	449	462	TRUE
Serum_1	C4b-binding protein	C4bpa	P08607	51522.9	1	11	15	18	0.000409	0.322	MMVYCKPSGEWEISVSCAK	R	K	0.997	54.2	25.6	54.2	0	1	1	0	2	2262.01	124500000	99	117	TRUE
Serum_1	C4b-binding protein	C4bpa	P08607	51522.9	1	11	15	18	0.000409	0.322	TDFESHTTLK	R	Y	0.997	66.4	27.8	58.7	0	1	0	0	2	1178.57	35795200	76	85	TRUE
Serum_1	C4b-binding protein	C4bpa	P08607	51522.9	1	11	15	18	0.000409	0.322	TMQYVPNSHDVK	K	M	0.997	47.5	26.9	47.5	0	1	0	0	2	1434.67	10386400	430	441	TRUE
Serum_1	C4b-binding protein	C4bpa	P08607	51522.9	1	11	15	18	0.000409	0.322	TVPVWSSSPPTCEK	K	I	0.997	47.3	27.8	47.3	0	1	0	0	2	1574.75	58804700	229	242	TRUE
Serum_1	Phospholipid transfer protein	Pltp	P55065	54455	1	3	3	3	6.82e-05	0.0892	ATYFGSIVLLSPTVINSPLK	R	L	0.997	60.4	25	60.3	0	1	0	0	2	2120.2	2772860	305	324	TRUE
Serum_1	Phospholipid transfer protein	Pltp	P55065	54455	1	3	3	3	6.82e-05	0.0892	TLLQIGVMPLLNER	K	T	0.997	51.5	25	51.5	0	1	0	0	2	1596.91	7780600	416	429	TRUE
Serum_1	Phospholipid transfer protein	Pltp	P55065	54455	1	3	3	3	6.82e-05	0.0892	VTSAALDLVK	R	Q	0.997	57.1	25	52.8	0	1	0	0	2	1016.6	15702100	26	35	TRUE
Serum_1	Myeloid cysteine-rich protein	Retnlg	Q8K426	12534.4	0.95	1	1	1	2.27e-05	0.103	TFSCTSITASGR	K	L	0.997	47.1	25.8	47.1	0	1	0	0	2	1287.6	17096800	58	69	TRUE
Serum_1	Ceruloplasmin	Cp	E9PZD8,Q61147	121153	1	37	54	66	0.0015	0.471	AEDEHLGILGPPIHANVGDK	R	V	0.997	51.5	27.7	51.5	0	0	0	1	2	2082.06	13373800	795	814	TRUE	G3X8Q5,G3X9T8
Serum_1	Ceruloplasmin	Cp	E9PZD8,Q61147	121153	1	37	54	66	0.0015	0.471	AEVEDKVYVHLK	K	N	0.997	71.4	27.7	64.9	0	1	1	0	2	1429.77	76293800	99	110	TRUE	G3X8Q5,G3X9T8
Serum_1	Ceruloplasmin	Cp	E9PZD8,Q61147	121153	1	37	54	66	0.0015	0.471	AGLQAFFQVR	K	D	0.997	53.8	26.2	41.7	0	1	0	0	2	1136.62	24567600	345	354	TRUE	G3X8Q5,G3X9T8
Serum_1	Ceruloplasmin	Cp	E9PZD8,Q61147	121153	1	37	54	66	0.0015	0.471	DCNKPSPEDNIQDR	R	H	0.997	68.7	25	68.7	0	0	1	0	2	1687.73	27450100	355	368	TRUE	G3X8Q5,G3X9T8
Serum_1	Ceruloplasmin	Cp	E9PZD8,Q61147	121153	1	37	54	66	0.0015	0.471	DIASGLIGPLILCK	K	K	0.997	81.2	25	72.9	0	3	1	0	2	1469.84	95225500	187	200	TRUE	G3X8Q5,G3X9T8
Serum_1	Ceruloplasmin	Cp	E9PZD8,Q61147	121153	1	37	54	66	0.0015	0.471	DIASGLIGPLILCKK	K	G	0.997	71.4	25	71.4	0	0	1	0	2	1597.93	10940400	187	201	TRUE	G3X8Q5,G3X9T8
Serum_1	Ceruloplasmin	Cp	E9PZD8,Q61147	121153	1	37	54	66	0.0015	0.471	DIFTGLIGPMK	K	I	0.997	60.8	26.9	60.5	0	1	0	0	2	1191.64	10082000	543	553	TRUE	G3X8Q5,G3X9T8
Serum_1	Ceruloplasmin	Cp	E9PZD8,Q61147	121153	1	37	54	66	0.0015	0.471	DTANLFPHK	R	S	0.997	51.7	26	49	0	1	0	0	2	1042.53	39881700	668	676	TRUE	G3X8Q5,G3X9T8
Serum_1	Ceruloplasmin	Cp	E9PZD8,Q61147	121153	1	37	54	66	0.0015	0.471	DVDKEFYLFPTVFDENESLLLDDNIR	K	M	0.997	81.5	27.1	81.5	0	0	1	0	2	3146.52	12482700	568	593	TRUE	G3X8Q5,G3X9T8
Serum_1	Ceruloplasmin	Cp	E9PZD8,Q61147	121153	1	37	54	66	0.0015	0.471	EMGPTYADPVCLSK	K	M	0.997	42.2	25.7	42.2	0	1	0	0	2	1583.71	15243300	519	532	TRUE	G3X8Q5,G3X9T8
Serum_1	Ceruloplasmin	Cp	E9PZD8,Q61147	121153	1	37	54	66	0.0015	0.471	ETFTYEWTVPK	K	E	0.997	50.8	27.2	50.8	0	1	0	0	2	1400.67	75574100	508	518	TRUE	G3X8Q5,G3X9T8
Serum_1	Ceruloplasmin	Cp	E9PZD8,Q61147	121153	1	37	54	66	0.0015	0.471	GPDEEHLGILGPVIWAEVGDTIK	R	V	0.997	67	26.2	67	0	2	0	0	2	2445.27	8237260	439	461	TRUE	G3X8Q5,G3X9T8
Serum_1	Ceruloplasmin	Cp	E9PZD8,Q61147	121153	1	37	54	66	0.0015	0.471	GQHPLSIQPMGVSFTAENEGTYYGPPGR	K	S	0.997	73.5	26.9	73.5	0	0	3	0	2	2990.41	61093600	468	495	TRUE	G3X8Q5,G3X9T8
Serum_1	Ceruloplasmin	Cp	E9PZD8,Q61147	121153	1	37	54	66	0.0015	0.471	GTFDVECLTTDHYTGGMK	K	Q	0.997	77.5	25	77.5	0	1	1	0	2	2031.88	42255400	688	705	TRUE	G3X8Q5,G3X9T8
Serum_1	Ceruloplasmin	Cp	E9PZD8,Q61147	121153	1	37	54	66	0.0015	0.471	HYFIGITEAVWDYASGTEEK	K	K	0.997	60.4	27.1	60.4	0	0	3	0	2	2316.08	17499200	23	42	TRUE	G3X8Q5,G3X9T8
Serum_1	Ceruloplasmin	Cp	E9PZD8,Q61147	121153	1	37	54	66	0.0015	0.471	HYFIGITEAVWDYASGTEEKK	K	L	0.997	54.1	27.7	54.1	0	0	1	0	2	2444.18	18326000	23	43	TRUE	G3X8Q5,G3X9T8
Serum_1	Ceruloplasmin	Cp	E9PZD8,Q61147	121153	1	37	54	66	0.0015	0.471	IYHSHVDAPK	R	D	0.997	45.7	27	45.7	0	1	0	0	2	1166.6	73022000	177	186	TRUE	G3X8Q5,G3X9T8
Serum_1	Ceruloplasmin	Cp	E9PZD8,Q61147	121153	1	37	54	66	0.0015	0.471	IYTFHAHGVTYTK	R	E	0.997	55.9	27.2	55.9	0	1	1	0	2	1537.78	162125000	116	128	TRUE	G3X8Q5,G3X9T8
Serum_1	Ceruloplasmin	Cp	E9PZD8,Q61147	121153	1	37	54	66	0.0015	0.471	KGSLLADGR	K	Q	0.997	45.1	26.7	44	0	1	0	0	2	916.521	90207000	557	565	TRUE	G3X8Q5,G3X9T8
Serum_1	Ceruloplasmin	Cp	E9PZD8,Q61147	121153	1	37	54	66	0.0015	0.471	KLISVDTEQSNFYLQNGPDR	K	I	0.997	102	27.9	102	0	2	1	0	2	2324.15	92858500	43	62	TRUE	G3X8Q5,G3X9T8
Serum_1	Ceruloplasmin	Cp	E9PZD8,Q61147	121153	1	37	54	66	0.0015	0.471	LISVDTEQSNFYLQNGPDR	K	I	0.997	80.4	27.7	80.4	0	2	0	0	2	2196.06	20475800	44	62	TRUE	G3X8Q5,G3X9T8
Serum_1	Ceruloplasmin	Cp	E9PZD8,Q61147	121153	1	37	54	66	0.0015	0.471	MFGNLQGLTMHVK	K	D	0.997	52	28.8	52	0	0	1	0	2	1475.75	9542880	960	972	TRUE	G3X8Q5,G3X9T8
Serum_1	Ceruloplasmin	Cp	E9PZD8,Q61147	121153	1	37	54	66	0.0015	0.471	MFTTAPDQVDKEDEDFQESNK	R	M	0.997	72.4	25	72.4	0	1	2	0	2	2474.07	172205000	594	614	TRUE	G3X8Q5,G3X9T8
Serum_1	Ceruloplasmin	Cp	E9PZD8,Q61147	121153	1	37	54	66	0.0015	0.471	MYSINGYTFGSLPGLSMCAADR	R	V	0.997	90.4	25.2	90.4	0	3	1	0	2	2412.07	32150800	258	279	TRUE	G3X8Q5,G3X9T8
Serum_1	Ceruloplasmin	Cp	E9PZD8,Q61147	121153	1	37	54	66	0.0015	0.471	MYYSGVDPTKDIFTGLIGPMK	K	I	0.997	70	28.2	70	0	0	2	0	2	2349.15	38510300	533	553	TRUE	G3X8Q5,G3X9T8
Serum_1	Ceruloplasmin	Cp	E9PZD8,Q61147	121153	1	37	54	66	0.0015	0.471	QFEDFTVYLGER	R	T	0.997	66.5	27.9	66.5	0	1	0	0	2	1503.71	75289900	716	727	TRUE	G3X8Q5,G3X9T8
Serum_1	Ceruloplasmin	Cp	E9PZD8,Q61147	121153	1	37	54	66	0.0015	0.471	QFTDSSFREQVK	R	R	0.997	55.1	27.5	52.8	0	1	0	0	2	1471.72	11343200	781	792	TRUE	G3X8Q5,G3X9T8
Serum_1	Ceruloplasmin	Cp	E9PZD8,Q61147	121153	1	37	54	66	0.0015	0.471	QRGPDEEHLGILGPVIWAEVGDTIK	K	V	0.997	50.9	25.1	50.9	0	0	0	3	2	2729.43	30739400	437	461	TRUE	G3X8Q5,G3X9T8
Serum_1	Ceruloplasmin	Cp	E9PZD8,Q61147	121153	1	37	54	66	0.0015	0.471	SGAGREDSACIPWAYYSTVDR	R	V	0.997	64.8	25.9	64.8	0	1	0	0	2	2361.06	6402900	860	880	TRUE	G3X8Q5,G3X9T8
Serum_1	Ceruloplasmin	Cp	E9PZD8,Q61147	121153	1	37	54	66	0.0015	0.471	SLTLLMNPDTK	K	G	0.997	50.3	27.9	40.8	0	1	0	0	2	1232.66	82813400	677	687	TRUE	G3X8Q5,G3X9T8
Serum_1	Ceruloplasmin	Cp	E9PZD8,Q61147	121153	1	37	54	66	0.0015	0.471	SSQQAASHVAPK	R	E	0.997	49.2	27.3	49.2	0	1	1	0	2	1210.62	43729900	496	507	TRUE
Serum_1	Ceruloplasmin	Cp	E9PZD8,Q61147	121153	1	37	54	66	0.0015	0.471	TESSTVVPTLPGEVR	K	T	0.997	63.7	27.2	63.7	0	2	0	0	2	1571.83	106650000	836	850	TRUE	G3X8Q5,G3X9T8
Serum_1	Ceruloplasmin	Cp	E9PZD8,Q61147	121153	1	37	54	66	0.0015	0.471	TIDKPAWLGFLGPVIK	K	A	0.997	76.2	25	76.2	0	2	2	0	2	1755.02	88845300	83	98	TRUE	G3X8Q5,G3X9T8
Serum_1	Ceruloplasmin	Cp	E9PZD8,Q61147	121153	1	37	54	66	0.0015	0.471	VKDLYSGLIGPLIVCR	R	K	0.997	40.7	25	40.7	0	1	0	0	2	1803.02	6557370	881	896	TRUE	G3X8Q5,G3X9T8
Serum_1	Ceruloplasmin	Cp	E9PZD8,Q61147	121153	1	37	54	66	0.0015	0.471	VNKDNEEFLESNK	K	M	0.997	80.7	28	80.7	0	1	0	0	2	1565.74	33255100	940	952	TRUE	G3X8Q5,G3X9T8
Serum_1	Ceruloplasmin	Cp	E9PZD8,Q61147	121153	1	37	54	66	0.0015	0.471	WYLFGMGNEVDVHSAFFHGQALTSR	K	N	0.997	45.1	26.6	45.1	0	0	1	2	2	2869.35	34131000	282	306	TRUE	G3X8Q5,G3X9T8
Serum_1	Ceruloplasmin	Cp	E9PZD8,Q61147	121153	1	37	54	66	0.0015	0.471	YTVNQCQR	K	Q	0.99	41.2	25.3	41.2	0	1	0	0	2	1068.49	15451000	708	715	TRUE	G3X8Q5,G3X9T8
Serum_1	Serum albumin	Alb	P07724	68692.9	1	48	120	384	0.00873	0.762	AADKDTCFSTEGPNLVTR	K	C	0.997	110	27.2	110	0	5	4	0	2	1981.93	1730730000	585	602	TRUE
Serum_1	Serum albumin	Alb	P07724	68692.9	1	48	120	384	0.00873	0.762	AETFTFHSDICTLPEKEK	K	Q	0.997	83.3	27.8	83.3	0	4	7	2	2	2153.02	2053070000	528	545	TRUE
Serum_1	Serum albumin	Alb	P07724	68692.9	1	48	120	384	0.00873	0.762	AHCLSEVEHDTMPADLPAIAADFVEDQEVCK	K	N	0.997	87.3	25	87.3	0	5	9	7	2	3497.57	7069960000	311	341	TRUE
Serum_1	Serum albumin	Alb	P07724	68692.9	1	48	120	384	0.00873	0.762	AHCLSEVEHDTMPADLPAIAADFVEDQEVCKNYAEAK	K	D	0.997	94.4	25	94.4	0	0	4	6	2	4173.88	4019150000	311	347	TRUE
Serum_1	Serum albumin	Alb	P07724	68692.9	1	48	120	384	0.00873	0.762	APQVSTPTLVEAAR	K	N	0.997	69.8	25.5	69.8	0	6	1	0	2	1439.79	696081000	439	452	TRUE
Serum_1	Serum albumin	Alb	P07724	68692.9	1	48	120	384	0.00873	0.762	ATAEQLKTVMDDFAQFLDTCCK	K	A	0.99	43.4	26.8	12.1	0	0	1	0	2	2593.16	787170	563	584	TRUE
Serum_1	Serum albumin	Alb	P07724	68692.9	1	48	120	384	0.00873	0.762	CCAEANPPACYGTVLAEFQPLVEEPK	K	N	0.997	102	26.3	102	0	7	6	0	2	2950.34	4131360000	384	409	TRUE
Serum_1	Serum albumin	Alb	P07724	68692.9	1	48	120	384	0.00873	0.762	CCSGSLVER	K	R	0.997	54.7	25	54.7	0	2	0	0	2	1067.46	2559700000	500	508	TRUE
Serum_1	Serum albumin	Alb	P07724	68692.9	1	48	120	384	0.00873	0.762	CCTLPEDQR	K	L	0.997	46.6	25	46.6	0	2	0	0	2	1179.48	392755000	461	469	TRUE
Serum_1	Serum albumin	Alb	P07724	68692.9	1	48	120	384	0.00873	0.762	CCTLPEDQRLPCVEDYLSAILNR	K	V	0.997	52.6	26.6	52.6	0	3	0	1	2	2823.31	207979000	461	483	TRUE
Serum_1	Serum albumin	Alb	P07724	68692.9	1	48	120	384	0.00873	0.762	DVFLGTFLYEYSR	K	R	0.997	89.5	28.3	81.6	0	63	1	0	2	1609.79	4634730000	348	360	TRUE
Serum_1	Serum albumin	Alb	P07724	68692.9	1	48	120	384	0.00873	0.762	ECCHGDLLECADDR	K	A	0.997	67.5	25	67.5	0	1	1	0	2	1749.66	55693900	268	281	TRUE
Serum_1	Serum albumin	Alb	P07724	68692.9	1	48	120	384	0.00873	0.762	ECCHGDLLECADDRAELAK	K	Y	0.997	73.8	25	73.8	0	1	0	0	2	2261.96	51300600	268	286	TRUE
Serum_1	Serum albumin	Alb	P07724	68692.9	1	48	120	384	0.00873	0.762	EFKAETFTFHSDICTLPEK	K	E	0.997	82.4	27.4	82.4	0	2	1	0	2	2300.09	120432000	525	543	TRUE
Serum_1	Serum albumin	Alb	P07724	68692.9	1	48	120	384	0.00873	0.762	ENPTTFMGHYLHEVAR	K	R	0.997	104	27.4	104	0	7	9	6	2	1901.9	12301800000	153	168	TRUE
Serum_1	Serum albumin	Alb	P07724	68692.9	1	48	120	384	0.00873	0.762	ENYGELADCCTK	R	Q	0.997	51.9	25	51.9	0	2	0	0	2	1459.58	905337000	106	117	TRUE
Serum_1	Serum albumin	Alb	P07724	68692.9	1	48	120	384	0.00873	0.762	ENYGELADCCTKQEPER	R	N	0.997	67.9	25	67.9	0	1	1	0	2	2098.88	22956700	106	122	TRUE
Serum_1	Serum albumin	Alb	P07724	68692.9	1	48	120	384	0.00873	0.762	GLVLIAFSQYLQK	K	C	0.997	73	25	73	0	27	4	0	2	1479.86	7384600000	45	57	TRUE
Serum_1	Serum albumin	Alb	P07724	68692.9	1	48	120	384	0.00873	0.762	HPDYSVSLLLR	R	L	0.997	52.7	26.2	52.7	0	3	0	0	2	1299.71	769318000	362	372	TRUE
Serum_1	Serum albumin	Alb	P07724	68692.9	1	48	120	384	0.00873	0.762	HPYFYAPELLYYAEQYNEILTQCCAEADKESCLTPK	R	L	0.997	44.1	25	44.1	0	0	2	0	2	4415	24533700	170	205	TRUE
Serum_1	Serum albumin	Alb	P07724	68692.9	1	48	120	384	0.00873	0.762	KAHCLSEVEHDTMPADLPAIAADFVEDQEVCK	K	N	0.997	66.4	25.1	66.4	0	0	3	3	2	3625.66	2327830000	310	341	TRUE
Serum_1	Serum albumin	Alb	P07724	68692.9	1	48	120	384	0.00873	0.762	KQTALAELVK	K	H	0.997	64.6	25	60.9	0	3	0	0	2	1100.67	1243130000	549	558	TRUE
Serum_1	Serum albumin	Alb	P07724	68692.9	1	48	120	384	0.00873	0.762	KYEATLEK	K	C	0.99	44.6	25	31.2	0	1	0	0	2	981.525	534766000	376	383	TRUE
Serum_1	Serum albumin	Alb	P07724	68692.9	1	48	120	384	0.00873	0.762	LCAIPNLRENYGELADCCTK	K	Q	0.997	48.9	26.6	48.9	0	3	0	0	2	2397.1	474359000	98	117	TRUE
Serum_1	Serum albumin	Alb	P07724	68692.9	1	48	120	384	0.00873	0.762	LGEYGFQNAILVR	K	Y	0.997	80.7	26.8	0	0	19	0	0	2	1479.8	12175800000	422	434	TRUE
Serum_1	Serum albumin	Alb	P07724	68692.9	1	48	120	384	0.00873	0.762	LPCVEDYLSAILNR	R	V	0.997	92.9	27.6	87.4	0	11	0	0	2	1662.85	3886910000	470	483	TRUE
Serum_1	Serum albumin	Alb	P07724	68692.9	1	48	120	384	0.00873	0.762	LQTCCDKPLLK	K	K	0.997	47.5	27.7	45.4	0	2	0	0	2	1375.71	92287400	299	309	TRUE
Serum_1	Serum albumin	Alb	P07724	68692.9	1	48	120	384	0.00873	0.762	LQTCCDKPLLKK	K	A	0.997	49	26.7	49	0	1	0	0	2	1503.8	160260000	299	310	TRUE
Serum_1	Serum albumin	Alb	P07724	68692.9	1	48	120	384	0.00873	0.762	LSQTFPNADFAEITK	R	L	0.997	59.1	27.8	59.1	0	8	1	0	2	1681.84	6624830000	243	257	TRUE
Serum_1	Serum albumin	Alb	P07724	68692.9	1	48	120	384	0.00873	0.762	LVQEVTDFAK	K	T	0.997	70.4	27.8	54.5	0	12	0	0	2	1150.6	3991050000	66	75	TRUE
Serum_1	Serum albumin	Alb	P07724	68692.9	1	48	120	384	0.00873	0.762	NYAEAKDVFLGTFLYEYSR	K	R	0.997	62.8	27.8	62.8	0	0	1	0	2	2286.11	14919800	342	360	TRUE
Serum_1	Serum albumin	Alb	P07724	68692.9	1	48	120	384	0.00873	0.762	QTALAELVK	K	H	0.997	50.7	26.1	39.5	0	1	0	0	2	973.557	23780300	550	558	TRUE
Serum_1	Serum albumin	Alb	P07724	68692.9	1	48	120	384	0.00873	0.762	RHPDYSVSLLLR	R	L	0.997	58.2	25.4	58.1	0	3	12	0	2	1455.81	10007600000	361	372	TRUE
Serum_1	Serum albumin	Alb	P07724	68692.9	1	48	120	384	0.00873	0.762	RPCFSALTVDETYVPK	R	E	0.997	52.6	28.1	52.6	0	3	5	1	2	1882.94	9816830000	509	524	TRUE
Serum_1	Serum albumin	Alb	P07724	68692.9	1	48	120	384	0.00873	0.762	RPCFSALTVDETYVPKEFK	R	A	0.997	63.8	28.1	63.8	0	1	2	2	2	2287.14	1760030000	509	527	TRUE
Serum_1	Serum albumin	Alb	P07724	68692.9	1	48	120	384	0.00873	0.762	SLHTLFGDKLCAIPNLR	K	E	0.997	85	25.2	85	0	3	4	4	2	1955.05	3222100000	89	105	TRUE
Serum_1	Serum albumin	Alb	P07724	68692.9	1	48	120	384	0.00873	0.762	TCVADESAANCDK	K	S	0.997	65.9	25	65.9	0	3	0	0	2	1441.56	74712300	76	88	TRUE
Serum_1	Serum albumin	Alb	P07724	68692.9	1	48	120	384	0.00873	0.762	TCVADESAANCDKSLHTLFGDK	K	L	0.997	58.3	25.5	58.3	0	0	1	1	2	2439.09	61204800	76	97	TRUE
Serum_1	Serum albumin	Alb	P07724	68692.9	1	48	120	384	0.00873	0.762	TNCDLYEK	K	L	0.99	48.7	25	48.7	0	1	0	0	2	1042.45	1218840000	414	421	TRUE
Serum_1	Serum albumin	Alb	P07724	68692.9	1	48	120	384	0.00873	0.762	TNCDLYEKLGEYGFQNAILVR	K	Y	0.997	93	27.6	93	0	2	2	0	2	2503.23	172708000	414	434	TRUE
Serum_1	Serum albumin	Alb	P07724	68692.9	1	48	120	384	0.00873	0.762	TPVSEHVTK	K	C	0.997	47.1	25.6	44.9	0	1	0	0	2	997.531	1217640000	491	499	TRUE
Serum_1	Serum albumin	Alb	P07724	68692.9	1	48	120	384	0.00873	0.762	TVMDDFAQFLDTCCK	K	A	0.997	107	25	107	0	20	8	0	2	1866.77	5136170000	570	584	TRUE
Serum_1	Serum albumin	Alb	P07724	68692.9	1	48	120	384	0.00873	0.762	VCLLHEKTPVSEHVTK	R	C	0.997	65.2	25.8	65.2	0	1	1	0	2	1877	44747300	484	499	TRUE
Serum_1	Serum albumin	Alb	P07724	68692.9	1	48	120	384	0.00873	0.762	VNKECCHGDLLECADDR	K	A	0.997	84.4	25	84.4	0	1	1	0	2	2090.87	137611000	265	281	TRUE
Serum_1	Serum albumin	Alb	P07724	68692.9	1	48	120	384	0.00873	0.762	YMCENQATISSK	K	L	0.997	91.4	25	91.4	0	9	0	0	2	1431.62	956620000	287	298	TRUE
Serum_1	Serum albumin	Alb	P07724	68692.9	1	48	120	384	0.00873	0.762	YNDLGEQHFK	R	G	0.997	63	26.6	49.1	0	3	1	0	2	1250.58	1906220000	35	44	TRUE
Serum_1	Serum albumin	Alb	P07724	68692.9	1	48	120	384	0.00873	0.762	YNDLGEQHFKGLVLIAFSQYLQK	R	C	0.988	46.1	25	7.43	0	0	1	0	2	2712.4	6735590	35	57	TRUE
Serum_1	Serum albumin	Alb	P07724	68692.9	1	48	120	384	0.00873	0.762	YTQKAPQVSTPTLVEAAR	R	N	0.997	58.2	25.6	58.2	0	1	2	0	2	1960.05	386921000	435	452	TRUE
Serum_1	Complement component C8 gamma chain	C8g	Q8VCG4	22507.9	1	8	12	17	0.000386	0.619	AEATTLHAAPQGAAMAVSTFR	R	K	0.997	91	27.7	91	0	1	2	0	2	2101.05	103032000	70	90	TRUE
Serum_1	Complement component C8 gamma chain	C8g	Q8VCG4	22507.9	1	8	12	17	0.000386	0.619	EANLTEDQILFFPK	R	Y	0.997	67.9	28.2	67.9	0	2	0	0	2	1664.85	60331800	171	184	TRUE
Serum_1	Complement component C8 gamma chain	C8g	Q8VCG4	22507.9	1	8	12	17	0.000386	0.619	FAGTWLLVAVGSSCR	K	F	0.997	79.9	27.8	77.2	0	2	1	0	2	1623.83	23768900	47	61	TRUE
Serum_1	Complement component C8 gamma chain	C8g	Q8VCG4	22507.9	1	8	12	17	0.000386	0.619	KLDGICWQVR	R	Q	0.997	52.7	28	48.9	0	1	0	0	2	1274.67	25594800	91	100	TRUE
Serum_1	Complement component C8 gamma chain	C8g	Q8VCG4	22507.9	1	8	12	17	0.000386	0.619	KPIGSTSPISTIQAQVNFSAQK	R	F	0.997	57.2	25	57.2	0	1	1	0	2	2302.24	25673600	25	46	TRUE
Serum_1	Complement component C8 gamma chain	C8g	Q8VCG4	22507.9	1	8	12	17	0.000386	0.619	QLFENTGVPGR	R	F	0.997	63.3	29.4	56.7	0	1	0	0	2	1217.63	20998700	101	111	TRUE
Serum_1	Complement component C8 gamma chain	C8g	Q8VCG4	22507.9	1	8	12	17	0.000386	0.619	SLPVNDSVLDVFER	R	R	0.997	66.7	28.3	66.7	0	2	0	0	2	1589.82	42683300	154	167	TRUE
Serum_1	Complement component C8 gamma chain	C8g	Q8VCG4	22507.9	1	8	12	17	0.000386	0.619	YGFCETADQLHILNEVPR	K	-	0.997	76.3	27.6	76.3	0	1	2	0	2	2162.03	451428000	185	202	TRUE
Serum_1	Protein Ighg2b (Fragment)	Ighg2b	A0A075B5P3	36678.9	1	9	11	15	0.000341	0.402	APQVYILPPPAEQLSR	R	K	0.997	60.6	25	60.6	0	2	0	0	2	1778.98	62521300	234	249	TRUE
Serum_1	Protein Ighg2b (Fragment)	Ighg2b	A0A075B5P3	36678.9	1	9	11	15	0.000341	0.402	CPAPNLEGGPSVFIFPPNIK	K	D	0.997	46.1	26.8	46.1	0	2	0	0	2	2154.11	16577900	118	137	TRUE
Serum_1	Protein Ighg2b (Fragment)	Ighg2b	A0A075B5P3	36678.9	1	9	11	15	0.000341	0.402	DVLMISLTPK	K	V	0.997	48.3	27.1	48.3	0	2	0	0	2	1116.63	18349900	138	147	TRUE
Serum_1	Protein Ighg2b (Fragment)	Ighg2b	A0A075B5P3	36678.9	1	9	11	15	0.000341	0.402	LEPSGPISTINPCPPCK	K	E	0.997	91.3	28.1	91.3	0	1	0	0	2	1866.91	20280500	97	113	TRUE
Serum_1	Protein Ighg2b (Fragment)	Ighg2b	A0A075B5P3	36678.9	1	9	11	15	0.000341	0.402	TDSFSCNVR	K	H	0.997	41	25	39.6	0	1	0	0	2	1085.47	8833970	309	317	TRUE
Serum_1	Protein Ighg2b (Fragment)	Ighg2b	A0A075B5P3	36678.9	1	9	11	15	0.000341	0.402	TTPPSVYPLAPGCGDTTGSSVTLGCLVK	K	G	0.997	43	27.3	43	0	1	1	0	2	2835.39	47474400	3	30	TRUE
Serum_1	Protein Ighg2b (Fragment)	Ighg2b	A0A075B5P3	36678.9	1	9	11	15	0.000341	0.402	VTCVVVDVSEDDPDVR	K	I	0.997	74.4	27.3	74.4	0	3	0	0	2	1803.84	55618700	148	163	TRUE
Serum_1	Protein Ighg2b (Fragment)	Ighg2b	A0A075B5P3	36678.9	1	9	11	15	0.000341	0.402	VVSALPIQHQDWMSGK	R	E	0.997	55.2	27.5	55.2	0	0	1	0	2	1811.91	21293900	191	206	TRUE	F6TQW2,A0A0A6YY53
Serum_1	Protein Ighg2b (Fragment)	Ighg2b	A0A075B5P3	36678.9	1	9	11	15	0.000341	0.402	VVSALPIQHQDWMSGKEFK	R	C	0.997	57.9	27.2	57.9	0	0	0	1	2	2200.12	11944400	191	209	TRUE	F6TQW2,A0A0A6YY53
Serum_1	Protein Ighv1-37	Ighv1-37	A0A075B5V4,A0A0A6YW32	13069.1	1	2	2	4	9.09e-05	0.448	ASGYSFTGYFMNWVK	K	Q	0.997	75.9	26.6	75.9	0	3	0	0	2	1757.8	61614700	42	56	TRUE
Serum_1	Protein Ighv1-37	Ighv1-37	A0A075B5V4,A0A0A6YW32	13069.1	1	2	2	4	9.09e-05	0.448	INPYNGDTFYNQK	R	F	0.997	41	25.4	26.2	0	2	0	0	2	1574.71	202084000	69	81	FALSE	A0A075B5U6,A0A0A6YX66
Serum_1	Protein Ighv1-37	Ighv1-37	A0A075B5V4,A0A0A6YW32	13069.1	1	2	2	4	9.09e-05	0.448	SSSTAHMELLSLTSEDFAVYYCAR	K	-	0.997	54.2	25.8	54.2	0	0	1	0	2	2738.24	4900190	93	116	TRUE
Serum_1	Protein Ighv1-9	Ighv1-9	A0A075B5T9,A0A0A6YW37	12931.8	1	2	4	4	9.09e-05	0.483	ATFTADTSSNTAYMQLSSLTTEDSAIYYCAR	K	-	0.993	46.1	25	0	0	0	1	0	2	3440.51	5074660	86	116	TRUE
Serum_1	Protein Ighv1-9	Ighv1-9	A0A075B5T9,A0A0A6YW37	12931.8	1	2	4	4	9.09e-05	0.483	QRPGHGLEWIGEILPGSGSTNYNEK	K	F	0.997	55	27.2	55	0	1	1	1	2	2739.35	249425000	57	81	TRUE
Serum_1	Nucleobindin-1	Nucb1	Q02819	53409	0.891	1	1	1	2.27e-05	0.0349	YLQEVINVLETDGHFR	R	E	0.994	51.3	28.1	13.9	0	0	1	0	2	1933.97	959978	53	68	TRUE
Serum_1	Ras-related protein Rab-5C	Rab5c	P35278,Q8C266	23412.7	1	1	1	1	2.27e-05	0.0648	TAMNVNEIFMAIAK	K	K	0.997	45.4	27.8	45.4	0	1	0	0	2	1552.79	2689360	167	180	TRUE
Serum_1	Ras suppressor protein 1	Rsu1	Q01730,Q9D031	31552	1	2	2	2	4.55e-05	0.181	GISSMLDVNGLFSLAHITQLVLSHNK	R	L	0.997	51.2	25	18.4	0	0	0	1	2	2795.48	1216100	26	51	TRUE
Serum_1	Ras suppressor protein 1	Rsu1	Q01730,Q9D031	31552	1	2	2	2	4.55e-05	0.181	NLEVLNFFNNQIEELPTQISSLQK	K	L	0.997	44.8	25.1	44.8	0	1	0	0	2	2818.46	1157440	64	87	TRUE
Serum_1	Antithrombin-III	Serpinc1	P32261	52005.1	1	7	9	9	0.000205	0.239	ATEEDGSEQKVPEATNR	K	R	0.997	104	26.6	103	0	1	0	0	2	1860.86	38600200	63	79	TRUE
Serum_1	Antithrombin-III	Serpinc1	P32261	52005.1	1	7	9	9	0.000205	0.239	DIPVNPLCIYR	R	S	0.997	48.8	28.6	48.8	0	1	0	0	2	1359.71	134749000	47	57	TRUE
Serum_1	Antithrombin-III	Serpinc1	P32261	52005.1	1	7	9	9	0.000205	0.239	EQLQDMGLIDLFSPEK	K	S	0.997	63.7	28.1	63.7	0	1	0	0	2	1862.92	9859920	366	381	TRUE
Serum_1	Antithrombin-III	Serpinc1	P32261	52005.1	1	7	9	9	0.000205	0.239	FATNFYQHLADSKNDNDNIFLSPLSISTAFAMTK	R	L	0.997	40.8	26.8	40.8	0	0	1	1	2	3821.85	15080900	91	124	TRUE
Serum_1	Antithrombin-III	Serpinc1	P32261	52005.1	1	7	9	9	0.000205	0.239	FRTEDGFSLK	R	E	0.997	53.8	26.5	48.6	0	1	1	0	2	1199.61	31169700	356	365	TRUE
Serum_1	Antithrombin-III	Serpinc1	P32261	52005.1	1	7	9	9	0.000205	0.239	LQPLDFKENPEQSR	K	V	0.997	65.6	28.1	64.1	0	1	0	0	2	1700.86	8349930	203	216	TRUE
Serum_1	Antithrombin-III	Serpinc1	P32261	52005.1	1	7	9	9	0.000205	0.239	SSDLVSANR	K	L	0.997	52.6	27.6	38.1	0	1	0	0	2	948.474	15798400	170	178	TRUE
Serum_1	Protein Ighv5-9-1	Ighv5-9-1	A0A075B5Q6,A0A0A6YVS4	14177.8	1	2	3	3	6.82e-05	0.397	LSCAASGFTFSSYAMSWVR	K	Q	0.997	85.3	25.6	85.3	0	2	0	0	2	2127.96	18916700	48	66	FALSE	A0A075B5P9
Serum_1	Protein Ighv5-9-1	Ighv5-9-1	A0A075B5Q6,A0A0A6YVS4	14177.8	1	2	3	3	6.82e-05	0.397	LVESGEGLVKPGGSLK	K	L	0.997	48.4	25.3	43.5	0	1	1	0	2	1569.88	57063700	32	47	TRUE
Serum_1	Protein Ighv5-9-1	Ighv5-9-1	A0A075B5Q6,A0A0A6YVS4	14177.8	1	2	3	3	6.82e-05	0.397	SEDTAMYYCTR	K	-	0.997	56.9	25	40	0	1	0	0	2	1396.55	30884700	116	126	TRUE
Serum_1	Gelsolin	Gsn	P13020	85941.9	1	21	29	33	0.00075	0.462	AGKEPGLQIWR	K	V	0.997	73.9	25	63.4	0	0	1	0	2	1254.7	187332000	60	70	TRUE
Serum_1	Gelsolin	Gsn	P13020	85941.9	1	21	29	33	0.00075	0.462	ATEVPVSWDSFNNGDCFILDLGNNIYQWCGSGSNKFER	R	L	0.997	54.2	25	54.2	0	0	1	0	2	4396.97	5097250	198	235	TRUE
Serum_1	Gelsolin	Gsn	P13020	85941.9	1	21	29	33	0.00075	0.462	DGGQTAPASIR	R	L	0.997	59.9	26.3	59.9	0	1	0	0	2	1072.54	13445700	552	562	TRUE
Serum_1	Gelsolin	Gsn	P13020	85941.9	1	21	29	33	0.00075	0.462	EVQGFESSTFSGYFK	R	S	0.997	75.8	26.5	75.8	0	1	0	0	2	1712.78	90438200	146	160	TRUE
Serum_1	Gelsolin	Gsn	P13020	85941.9	1	21	29	33	0.00075	0.462	HVVPNEVVVQR	K	L	0.997	61	25	60.2	0	1	1	0	2	1275.72	176157000	176	186	TRUE
Serum_1	Gelsolin	Gsn	P13020	85941.9	1	21	29	33	0.00075	0.462	LFACSNR	R	I	0.9	40.6	26.1	29.6	0	1	0	0	2	867.414	62091200	667	673	TRUE
Serum_1	Gelsolin	Gsn	P13020	85941.9	1	21	29	33	0.00075	0.462	MDAHPPR	K	L	0.9	47.2	26	33.6	0	2	0	0	2	839.383	53966700	660	666	TRUE
Serum_1	Gelsolin	Gsn	P13020	85941.9	1	21	29	33	0.00075	0.462	NWRDPDQTDGPGLGYLSSHIANVER	K	V	0.997	60.7	27.6	60.7	0	0	1	1	2	2797.33	138851000	393	417	TRUE
Serum_1	Gelsolin	Gsn	P13020	85941.9	1	21	29	33	0.00075	0.462	QGQIIYNWQGAQSTQDEVAASAILTAQLDEELGGTPVQSR	R	V	0.987	69.9	25.1	0	0	0	2	0	2	4275.07	8427860	484	523	TRUE
Serum_1	Gelsolin	Gsn	P13020	85941.9	1	21	29	33	0.00075	0.462	QTQVSVLPEGGETPLFK	R	Q	0.997	71.5	26.5	71.5	0	2	0	0	2	1829.96	61108300	372	388	TRUE
Serum_1	Gelsolin	Gsn	P13020	85941.9	1	21	29	33	0.00075	0.462	SEDCFILDHGR	R	D	0.997	57.8	25	57.8	0	1	0	0	2	1348.6	42315800	326	336	TRUE
Serum_1	Gelsolin	Gsn	P13020	85941.9	1	21	29	33	0.00075	0.462	SGALNSNDAFVLK	K	T	0.997	70.6	28	62.9	0	1	0	0	2	1335.69	130959000	583	595	TRUE
Serum_1	Gelsolin	Gsn	P13020	85941.9	1	21	29	33	0.00075	0.462	SQHVQVEEGSEPDAFWEALGGK	R	T	0.997	91.1	26.9	91.1	0	2	1	0	2	2400.11	84912600	625	646	TRUE
Serum_1	Gelsolin	Gsn	P13020	85941.9	1	21	29	33	0.00075	0.462	TASDFISK	K	M	0.99	46.5	25	38.3	0	1	0	0	2	868.441	110723000	359	366	TRUE
Serum_1	Gelsolin	Gsn	P13020	85941.9	1	21	29	33	0.00075	0.462	TGAQELLK	K	V	0.99	50	27.7	20.2	0	1	0	0	2	859.489	24907800	614	621	TRUE
Serum_1	Gelsolin	Gsn	P13020	85941.9	1	21	29	33	0.00075	0.462	TPSAAYLWVGAGASEAEK	K	T	0.997	74.1	28.2	74.1	0	1	0	0	2	1807.89	20051200	596	613	TRUE
Serum_1	Gelsolin	Gsn	P13020	85941.9	1	21	29	33	0.00075	0.462	TPSAAYLWVGAGASEAEKTGAQELLK	K	V	0.997	74.7	25.8	74.7	0	0	2	0	2	2648.36	105700000	596	621	TRUE
Serum_1	Gelsolin	Gsn	P13020	85941.9	1	21	29	33	0.00075	0.462	VEKFDLVPVPPNLYGDFFTGDAYVILK	R	T	0.997	66	25	66	0	0	1	0	2	3056.6	26678400	71	97	TRUE
Serum_1	Gelsolin	Gsn	P13020	85941.9	1	21	29	33	0.00075	0.462	VPFDAATLHTSTAMAAQHGMDDDGTGQK	R	Q	0.997	76.7	25	76.7	0	0	1	0	2	2873.28	80776900	418	445	TRUE
Serum_1	Gelsolin	Gsn	P13020	85941.9	1	21	29	33	0.00075	0.462	VSEARPSTMVVEHPEFLK	R	A	0.997	59.1	27.1	59.1	0	0	1	0	2	2056.05	21713100	42	59	TRUE
Serum_1	Gelsolin	Gsn	P13020	85941.9	1	21	29	33	0.00075	0.462	VSNGAGSMSVSLVADENPFAQGALR	K	S	0.997	63.9	27.4	32	0	3	2	0	2	2478.19	44771200	301	325	TRUE
Serum_1	Serine protease inhibitor A3K	Serpina3k	P07759	46881.6	0.95	1	1	1	2.27e-05	0.385	ALYQTEAFTADFQQPTEAK	R	N	0.997	71.9	27.3	71.9	0	2	0	0	2	2159.03	51683000	158	176	FALSE	A0A0R4J0I1
Serum_1	Serine protease inhibitor A3K	Serpina3k	P07759	46881.6	0.95	1	1	1	2.27e-05	0.385	AVLDVAETGTEAAAATGVIGGIR	K	K	0.997	109	25	109	0	41	19	0	2	2142.14	685541000	361	383	FALSE	A0A0R4J0I1
Serum_1	Serine protease inhibitor A3K	Serpina3k	P07759	46881.6	0.95	1	1	1	2.27e-05	0.385	AVLDVAETGTEAAAATGVIGGIRK	K	A	0.997	78.1	25	78.1	0	1	3	0	2	2270.24	362106000	361	384	FALSE	A0A0R4J0I1
Serum_1	Serine protease inhibitor A3K	Serpina3k	P07759	46881.6	0.95	1	1	1	2.27e-05	0.385	DEELSCSVLELK	R	Y	0.997	65.8	28	26.1	0	1	0	0	2	1421.68	14937700	255	266	FALSE	A0A0R4J0I1,Q03734
Serum_1	Serine protease inhibitor A3K	Serpina3k	P07759	46881.6	0.95	1	1	1	2.27e-05	0.385	DLQILAEFHEK	K	T	0.997	72.6	27	66	0	2	3	0	2	1342.7	959871000	145	155	FALSE	A0A0R4J0I1,Q03734
Serum_1	Serine protease inhibitor A3K	Serpina3k	P07759	46881.6	0.95	1	1	1	2.27e-05	0.385	FSIASNYR	K	L	0.99	45	25	0	0	1	0	0	2	958.463	37039900	315	322	FALSE	A0A0R4J0I1
Serum_1	Serine protease inhibitor A3K	Serpina3k	P07759	46881.6	0.95	1	1	1	2.27e-05	0.385	FSIASNYRLEEDVLPEMGIK	K	E	0.997	40.8	27.3	0	0	1	0	0	2	2312.15	103402000	315	334	TRUE
Serum_1	Serine protease inhibitor A3K	Serpina3k	P07759	46881.6	0.95	1	1	1	2.27e-05	0.385	GKTMEEILEGLK	K	F	0.997	54.8	27.5	50.9	0	1	0	0	2	1347.72	14809700	92	103	FALSE	A0A0R4J0I1
Serum_1	Serine protease inhibitor A3K	Serpina3k	P07759	46881.6	0.95	1	1	1	2.27e-05	0.385	HFRDEELSCSVLELK	R	Y	0.997	62.5	28.4	55.5	0	1	0	0	2	1861.91	141276000	252	266	FALSE	A0A0R4J0I1,Q03734
Serum_1	Serine protease inhibitor A3K	Serpina3k	P07759	46881.6	0.95	1	1	1	2.27e-05	0.385	ISFDPQDTFESEFYLDEKR	K	S	0.997	102	26.9	102	0	1	5	0	2	2366.08	1157710000	218	236	FALSE	A0A0R4J0I1,Q03734
Serum_1	Serine protease inhibitor A3K	Serpina3k	P07759	46881.6	0.95	1	1	1	2.27e-05	0.385	KLSVSQVVHK	K	A	0.997	55.7	25	43.5	0	1	0	0	2	1124.68	23420700	351	360	FALSE	A0A0R4J0I1
Serum_1	Serine protease inhibitor A3K	Serpina3k	P07759	46881.6	0.95	1	1	1	2.27e-05	0.385	LSVSQVVHK	K	A	0.997	59.1	25	49.2	0	1	0	0	2	996.584	20646300	352	360	FALSE	A0A0R4J0I1
Serum_1	Serine protease inhibitor A3K	Serpina3k	P07759	46881.6	0.95	1	1	1	2.27e-05	0.385	MQQVEASLQPETLR	R	K	0.997	79.2	28.1	79.2	0	3	0	0	2	1645.82	39770100	283	296	FALSE	A0A0R4J0I1,G3X8T9,Q03734
Serum_1	Serine protease inhibitor A3K	Serpina3k	P07759	46881.6	0.95	1	1	1	2.27e-05	0.385	MQQVEASLQPETLRK	R	W	0.997	65	27.2	65	0	2	2	0	2	1757.92	58075400	283	297	FALSE	A0A0R4J0I1,G3X8T9,Q03734
Serum_1	Serine protease inhibitor A3K	Serpina3k	P07759	46881.6	0.95	1	1	1	2.27e-05	0.385	TMEEILEGLK	K	F	0.997	64.2	27.6	64.2	0	1	0	0	2	1162.6	16768700	94	103	FALSE	A0A0R4J0I1
Serum_1	Serine protease inhibitor A3K	Serpina3k	P07759	46881.6	0.95	1	1	1	2.27e-05	0.385	YTGNASALLILPDQGR	K	M	0.997	68.7	27.5	64.5	0	1	0	0	2	1688.9	24102200	267	282	FALSE	A0A0R4J0I1
Serum_1	Alpha-2-HS-glycoprotein	Ahsg	P29699	37324.1	1	11	25	36	0.000818	0.449	ANLMHNLGGEEVSVACK	K	L	0.997	91.9	26.9	91.9	0	2	4	0	2	1844.86	100236000	232	248	TRUE
Serum_1	Alpha-2-HS-glycoprotein	Ahsg	P29699	37324.1	1	11	25	36	0.000818	0.449	AQNVPLPVSTLVEFVIAATDCTAK	R	E	0.997	82.5	25.4	82.5	0	3	2	0	2	2544.34	397769000	188	211	TRUE
Serum_1	Alpha-2-HS-glycoprotein	Ahsg	P29699	37324.1	1	11	25	36	0.000818	0.449	AQNVPLPVSTLVEFVIAATDCTAKEVTDPAK	R	C	0.987	42.2	25	1.46	0	0	1	0	2	3285.69	39721200	188	218	TRUE
Serum_1	Alpha-2-HS-glycoprotein	Ahsg	P29699	37324.1	1	11	25	36	0.000818	0.449	CNLLAEK	K	Q	0.9	47.9	28.9	38.9	0	1	0	0	2	847.434	112620000	219	225	TRUE
Serum_1	Alpha-2-HS-glycoprotein	Ahsg	P29699	37324.1	1	11	25	36	0.000818	0.449	ELACDDPEAEQVALLAVDYLNNHLLQGFK	R	Q	0.997	67.6	26.5	67.6	0	1	6	1	2	3285.61	348024000	29	57	TRUE
Serum_1	Alpha-2-HS-glycoprotein	Ahsg	P29699	37324.1	1	11	25	36	0.000818	0.449	EVTDPAKCNLLAEK	K	Q	0.997	55.9	28	53.9	0	1	1	0	2	1587.8	71246900	212	225	TRUE
Serum_1	Alpha-2-HS-glycoprotein	Ahsg	P29699	37324.1	1	11	25	36	0.000818	0.449	HAFSPVASVESASGETLHSPK	R	V	0.997	56.9	27.8	56.9	0	1	2	0	2	2138.05	71565000	302	322	TRUE
Serum_1	Alpha-2-HS-glycoprotein	Ahsg	P29699	37324.1	1	11	25	36	0.000818	0.449	QLTEHAVEGDCDFHILK	R	Q	0.997	50	27.4	50	0	2	2	1	2	2011.95	134783000	104	120	TRUE
Serum_1	Alpha-2-HS-glycoprotein	Ahsg	P29699	37324.1	1	11	25	36	0.000818	0.449	QVLNQIDKVK	K	V	0.997	52.7	25	45.7	0	1	0	0	2	1184.7	35900900	58	67	TRUE
Serum_1	Alpha-2-HS-glycoprotein	Ahsg	P29699	37324.1	1	11	25	36	0.000818	0.449	TYHDLR	R	H	0.5	40.2	27.9	31.6	0	1	0	0	2	804.4	231874000	296	301	TRUE
Serum_1	Alpha-2-HS-glycoprotein	Ahsg	P29699	37324.1	1	11	25	36	0.000818	0.449	VGQPGAAGPVSPMCPGR	K	I	0.997	68.8	28.2	68.8	0	3	0	0	2	1637.79	99888000	323	339	TRUE
Serum_1	Ig heavy chain V region 6.96	Ig heavy chain V region 6.96	P18528	11007.7	0.95	1	2	5	0.000114	0.306	EVQLVESGGGLVKPGGSLK	-	L	0.997	62.2	25	62.2	0	3	2	0	2	1854.03	362668000	1	19	TRUE
Serum_1	Ig heavy chain V region 6.96	Ig heavy chain V region 6.96	P18528	11007.7	0.95	1	2	5	0.000114	0.306	SEDTAMYYCAR	K	-	0.997	48.4	25	48.4	0	1	0	0	2	1366.54	21764000	88	98	FALSE	A0A075B5P9,A0A075B5R1,A0A075B5Q4
Serum_1	Protein Igkv5-48 (Fragment)	Igkv5-48	A0A140T8N2,P01642	12615.5	1	3	4	5	0.000114	0.4	ASQSIGTSIHWYQQR	R	T	0.997	55.3	27.7	55.3	0	1	1	0	2	1761.87	51537100	45	59	TRUE
Serum_1	Protein Igkv5-48 (Fragment)	Igkv5-48	A0A140T8N2,P01642	12615.5	1	3	4	5	0.000114	0.4	GDILLTQSPAILSVSPGER	R	V	0.997	86.5	25	86.5	0	1	0	0	2	1953.07	6448750	20	38	TRUE
Serum_1	Protein Igkv5-48 (Fragment)	Igkv5-48	A0A140T8N2,P01642	12615.5	1	3	4	5	0.000114	0.4	YASESISGIPSR	K	F	0.997	71.9	28.1	0	0	2	0	0	2	1266.63	147106000	70	81	TRUE
Serum_1	MCG116913 (Fragment)	Ighv8-12	A0A0G2JDE1	13263.8	1	2	3	3	6.82e-05	0.261	GLEWLAHIYWDDDKR	K	Y	0.997	62.7	28.1	62.7	0	0	1	1	2	1916.93	48775700	65	79	TRUE
Serum_1	MCG116913 (Fragment)	Ighv8-12	A0A0G2JDE1	13263.8	1	2	3	3	6.82e-05	0.261	ITSVDTADTATYYCAR	K	-	0.997	63.8	27.2	63.8	0	1	0	0	2	1807.82	14409600	103	118	TRUE
Serum_1	Fermitin family homolog 2	Fermt2	Q8CIB5	77803.5	0.996	1	1	1	2.27e-05	0.0147	YYSFFDLNPK	K	Y	0.99	51.6	26.3	0	0	1	0	0	2	1294.6	6639060	276	285	TRUE
Serum_1	Ig heavy chain V region 3-6	Ighv3-6	P18531	13095.6	1	1	1	1	2.27e-05	0.138	LNSVTTEDTATYYCAR	K	-	0.997	102	26	102	0	1	0	0	2	1864.84	36752900	101	116	TRUE	A0A075B5S6
Serum_1	NADP-dependent malic enzyme	Me1	P06801,Q3TQP6	63955.4	0.95	1	1	1	2.27e-05	0.0385	IKPTALIGVAAIGGAFTEQILK	K	D	0.997	42.8	25	42.8	0	0	1	0	2	2211.31	1648250	371	392	TRUE
Serum_1	Protein Igkv14-111 (Fragment)	Igkv14-111	A0A140T8P9,P01638	12986.6	1	2	3	3	6.82e-05	0.282	ASQDINSYLSWFQQKPGK	K	S	0.997	106	28.3	106	0	1	1	0	2	2097.04	50448000	45	62	TRUE
Serum_1	Protein Igkv14-111 (Fragment)	Igkv14-111	A0A140T8P9,P01638	12986.6	1	2	3	3	6.82e-05	0.282	MTQSPSSMYASLGER	K	V	0.997	97	25	97	0	1	0	0	2	1644.74	8926150	24	38	TRUE	A0A075B5K0
Serum_1	Protein Igkv12-41 (Fragment)	Igkv12-41	A0A140T8Q1,P01635	12581.4	1	2	2	2	4.55e-05	0.191	FSGSGSGTQYSLK	R	I	0.997	79.4	27.1	71.6	0	1	0	0	2	1318.63	165398000	82	94	TRUE	A0A140T8P6
Serum_1	Protein Igkv12-41 (Fragment)	Igkv12-41	A0A140T8Q1,P01635	12581.4	1	2	2	2	4.55e-05	0.191	TLADGVPSR	K	F	0.997	42.8	26.8	39.6	0	1	0	0	2	915.49	34007900	73	81	TRUE
Serum_1	High affinity cationic amino acid transporter 1 (Fragment)	Slc7a1	E9Q3N1,Q09143	67093.6	0.95	1	1	1	2.27e-05	0.0351	AWSATFDELIGKPIGEFSR	R	Q	0.997	41.8	28.1	41.8	0	0	1	0	2	2124.08	6443260	131	149	TRUE
Serum_1	Kininogen-1	Kng1	A0A0R4J038	73100.5	1	16	23	24	0.000545	0.26	ATSQVVAGTK	K	Y	0.997	43.7	27.1	38.5	0	1	0	0	2	961.531	5475610	306	315	TRUE
Serum_1	Kininogen-1	Kng1	A0A0R4J038	73100.5	1	16	23	24	0.000545	0.26	CQALDMTEMAR	K	R	0.997	57.9	25	57.9	0	2	0	0	2	1325.56	102299000	369	379	TRUE
Serum_1	Kininogen-1	Kng1	A0A0R4J038	73100.5	1	16	23	24	0.000545	0.26	ENEFFIVTQTCK	R	I	0.997	61.7	27	61.7	0	2	0	0	2	1515.71	278769000	115	126	TRUE
Serum_1	Kininogen-1	Kng1	A0A0R4J038	73100.5	1	16	23	24	0.000545	0.26	ERFPSLHGDCVALPNGDDGECR	K	G	0.997	42.1	25	42.1	0	0	1	0	2	2502.08	11814500	208	229	TRUE
Serum_1	Kininogen-1	Kng1	A0A0R4J038	73100.5	1	16	23	24	0.000545	0.26	ESNTELAEDCEIK	K	H	0.997	59.8	25	59.8	0	1	0	0	2	1537.67	11659900	330	342	TRUE
Serum_1	Kininogen-1	Kng1	A0A0R4J038	73100.5	1	16	23	24	0.000545	0.26	EVLGHSIAQLNAENDHPFYYK	K	I	0.997	67.1	27.5	67.1	0	1	2	1	2	2445.18	131823000	279	299	TRUE
Serum_1	Kininogen-1	Kng1	A0A0R4J038	73100.5	1	16	23	24	0.000545	0.26	FPSLHGDCVALPNGDDGECR	R	G	0.997	42.1	25	42.1	0	0	1	0	2	2215.95	13548000	210	229	TRUE
Serum_1	Kininogen-1	Kng1	A0A0R4J038	73100.5	1	16	23	24	0.000545	0.26	GNLFMDINNK	R	I	0.997	66.7	26.8	66.7	0	2	0	0	2	1181.56	106031000	230	239	TRUE
Serum_1	Kininogen-1	Kng1	A0A0R4J038	73100.5	1	16	23	24	0.000545	0.26	HLGQSLDCNANVYMRPWENK	K	V	0.997	49.5	27	49.5	0	0	1	0	2	2432.12	32808100	343	362	TRUE	Q6S9I0
Serum_1	Kininogen-1	Kng1	A0A0R4J038	73100.5	1	16	23	24	0.000545	0.26	IAPSKAPILK	K	A	0.997	47.8	25	47.8	0	1	0	0	2	1037.67	53339500	127	136	TRUE
Serum_1	Kininogen-1	Kng1	A0A0R4J038	73100.5	1	16	23	24	0.000545	0.26	RENEFFIVTQTCK	K	I	0.997	46.8	27.7	44.4	0	1	0	0	2	1671.82	5384760	114	126	TRUE
Serum_1	Kininogen-1	Kng1	A0A0R4J038	73100.5	1	16	23	24	0.000545	0.26	SGNQYMLHR	K	V	0.997	62	27.3	55.6	0	2	0	0	2	1121.52	78899200	50	58	TRUE
Serum_1	Kininogen-1	Kng1	A0A0R4J038	73100.5	1	16	23	24	0.000545	0.26	SVTVQETK	R	E	0.99	52.1	27.2	31.6	0	1	0	0	2	891.478	34071500	389	396	TRUE
Serum_1	Kininogen-1	Kng1	A0A0R4J038	73100.5	1	16	23	24	0.000545	0.26	TDGSPTFYSFK	K	Y	0.997	61.1	27.1	61.1	0	1	0	0	2	1249.57	47119600	65	75	TRUE
Serum_1	Kininogen-1	Kng1	A0A0R4J038	73100.5	1	16	23	24	0.000545	0.26	VIEGTKTDGSPTFYSFK	R	Y	0.997	57.1	28.3	57.1	0	1	1	0	2	1876.93	32154400	59	75	TRUE
Serum_1	Kininogen-1	Kng1	A0A0R4J038	73100.5	1	16	23	24	0.000545	0.26	YVIEFIAR	K	E	0.99	46.2	25	39.3	0	1	0	0	2	1010.57	242108000	316	323	TRUE
Serum_1	Vesicle-associated membrane protein 8	Vamp8	A0A0R4J0R1,O70404	11451.5	1	2	3	3	6.82e-05	0.218	GENLDHLR	R	N	0.99	48.2	26.6	43.9	0	1	0	0	2	953.48	6441410	38	45	TRUE
Serum_1	Vesicle-associated membrane protein 8	Vamp8	A0A0R4J0R1,O70404	11451.5	1	2	3	3	6.82e-05	0.218	NKTEDLEATSEHFK	R	T	0.997	69	28	69	0	1	1	0	2	1648.78	22223500	46	59	TRUE
Serum_1	Alpha-crystallin B chain	Cryab	P23927	20069.4	1	1	1	1	2.27e-05	0.0743	APSWIDTGLSEMR	R	L	0.997	47.3	27.8	47.3	0	1	0	0	2	1462.7	11319900	57	69	TRUE
Serum_1	Insulin-like growth factor-binding protein complex acid labile subunit	Igfals	A0A0R4J0S2,P70389	66962.8	1	6	8	10	0.000227	0.158	DLHFLEELQLGHNR	K	I	0.997	54.5	28.6	54.5	0	0	1	0	2	1720.88	8447250	312	325	TRUE
Serum_1	Insulin-like growth factor-binding protein complex acid labile subunit	Igfals	A0A0R4J0S2,P70389	66962.8	1	6	8	10	0.000227	0.158	HTPSLASLSLGNNLLGR	R	L	0.997	80	25	80	0	1	0	0	2	1749.96	13695400	144	160	TRUE
Serum_1	Insulin-like growth factor-binding protein complex acid labile subunit	Igfals	A0A0R4J0S2,P70389	66962.8	1	6	8	10	0.000227	0.158	SLEPQALLGLQNLYHLHLER	R	N	0.997	55.3	25	54.9	0	0	1	2	2	2344.28	22844500	112	131	TRUE
Serum_1	Insulin-like growth factor-binding protein complex acid labile subunit	Igfals	A0A0R4J0S2,P70389	66962.8	1	6	8	10	0.000227	0.158	TFEGLGQLEVLTLNDNQIHEVK	K	V	0.997	68.9	26	68.9	0	0	1	0	2	2497.29	10749200	333	354	TRUE
Serum_1	Insulin-like growth factor-binding protein complex acid labile subunit	Igfals	A0A0R4J0S2,P70389	66962.8	1	6	8	10	0.000227	0.158	TFKDLHFLEELQLGHNR	R	I	0.997	65.3	26.4	65.3	0	0	0	1	2	2097.09	10766400	309	325	TRUE
Serum_1	Insulin-like growth factor-binding protein complex acid labile subunit	Igfals	A0A0R4J0S2,P70389	66962.8	1	6	8	10	0.000227	0.158	VAGLLEDTFPGLLGLHVLR	R	L	0.997	82.8	25	82.8	0	1	2	0	2	2020.16	10194100	278	296	TRUE
Serum_1	Ras-related protein Rab-8B	Rab8b	P61028	23604.9	0.95	1	1	1	2.27e-05	0.0531	LLLIGDSGVGK	K	T	0.997	62.5	25	0	0	1	0	0	2	1071.64	7283460	11	21	TRUE
Serum_1	Proteasome subunit beta type-3	Psmb3	Q9R1P1	22965.5	1	2	2	2	4.55e-05	0.171	FGPYYTEPVIAGLDPK	R	T	0.997	40.7	27.3	40.7	0	1	0	0	2	1766.9	11022900	100	115	TRUE
Serum_1	Proteasome subunit beta type-3	Psmb3	Q9R1P1	22965.5	1	2	2	2	4.55e-05	0.171	QIKPYTLMSMVANLLYEKR	R	F	0.997	61.9	25	61.9	0	0	0	1	2	2298.24	1960210	81	99	TRUE
Serum_1	Basigin	Bsg	K3W4Q8,P18572	42444.4	1	1	1	1	2.27e-05	0.055	KSEHSSEGELAK	K	L	0.997	72.3	26.7	65.6	0	1	0	0	2	1301.63	1575980	228	239	TRUE
Serum_1	Proteasome subunit alpha type-3	Psma3	O70435	28405.7	1	2	2	2	4.55e-05	0.0824	AVENSSTAIGIR	K	C	0.997	41.1	28.4	41.1	0	1	0	0	2	1217.65	13720100	30	41	TRUE
Serum_1	Proteasome subunit alpha type-3	Psma3	O70435	28405.7	1	2	2	2	4.55e-05	0.0824	VFQVEYAMK	R	A	0.997	41.3	26.3	41.3	0	1	0	0	2	1114.56	33691400	21	29	TRUE
Serum_1	Complement C1q tumor necrosis factor-related protein 3	C1qtnf3	D3YZ61	34984.2	1	3	3	3	6.82e-05	0.11	FSTFAGFLLFETK	R	-	0.997	42.8	26.1	42.8	0	1	0	0	2	1507.78	1195660	307	319	TRUE
Serum_1	Complement C1q tumor necrosis factor-related protein 3	C1qtnf3	D3YZ61	34984.2	1	3	3	3	6.82e-05	0.11	IVQSHQQTGR	R	S	0.997	42.3	26.6	40.3	0	1	0	0	2	1153.61	5972230	40	49	TRUE
Serum_1	Complement C1q tumor necrosis factor-related protein 3	C1qtnf3	D3YZ61	34984.2	1	3	3	3	6.82e-05	0.11	MGNGALHGDHQR	R	F	0.997	43.4	25	43.4	0	1	0	0	2	1308.59	1281950	295	306	TRUE
Serum_1	Carboxylesterase 1C	Ces1c	P23953	61056.9	1	6	6	6	0.000136	0.164	AISESGVVINTNVGKK	R	N	0.997	76.4	25	76.4	0	1	0	0	2	1615.9	7588210	243	258	TRUE
Serum_1	Carboxylesterase 1C	Ces1c	P23953	61056.9	1	6	6	6	0.000136	0.164	APEEILAEK	K	S	0.997	47.9	25	37.7	0	1	0	0	2	999.536	52251100	319	327	TRUE
Serum_1	Carboxylesterase 1C	Ces1c	P23953	61056.9	1	6	6	6	0.000136	0.164	EGASEEETNLSK	K	M	0.997	54.7	25	54.7	0	1	0	0	2	1293.58	13988300	470	481	TRUE
Serum_1	Carboxylesterase 1C	Ces1c	P23953	61056.9	1	6	6	6	0.000136	0.164	LKAEEVAFWTELLAK	R	N	0.997	41.8	25	41.8	0	0	1	0	2	1747.96	4106430	526	540	TRUE
Serum_1	Carboxylesterase 1C	Ces1c	P23953	61056.9	1	6	6	6	0.000136	0.164	MNEETASLLLR	K	R	0.997	68.1	28.5	68.1	0	1	0	0	2	1276.66	31183400	360	370	TRUE
Serum_1	Carboxylesterase 1C	Ces1c	P23953	61056.9	1	6	6	6	0.000136	0.164	YISLEGFEQPVAVFLGVPFAKPPLGSLR	K	F	0.997	42.1	25	42.1	0	0	1	0	2	3031.67	3890470	37	64	TRUE
Serum_1	Fetuin-B	Fetub	Q9QXC1	42712.6	1	7	11	12	0.000273	0.338	AMNQWVSGPAYYVEYLIK	K	E	0.997	48.3	27.8	48.3	0	2	1	0	2	2132.05	15949200	196	213	TRUE
Serum_1	Fetuin-B	Fetub	Q9QXC1	42712.6	1	7	11	12	0.000273	0.338	DGYMLSLNR	K	V	0.997	48.6	27.1	46.2	0	1	0	0	2	1068.51	11151500	61	69	TRUE
Serum_1	Fetuin-B	Fetub	Q9QXC1	42712.6	1	7	11	12	0.000273	0.338	EHYQEDMGSLFYLTLDVLETDCHVLSR	R	K	0.997	72.6	26.4	72.6	0	0	2	1	2	3270.51	5764950	75	101	TRUE
Serum_1	Fetuin-B	Fetub	Q9QXC1	42712.6	1	7	11	12	0.000273	0.338	LVVLPFPGK	K	E	0.997	66.1	25	36.1	0	1	0	0	2	969.613	26777600	359	367	TRUE
Serum_1	Fetuin-B	Fetub	Q9QXC1	42712.6	1	7	11	12	0.000273	0.338	MFYESVYGQCK	R	A	0.997	69.2	25	69.2	0	1	0	0	2	1411.6	6508060	111	121	TRUE
Serum_1	Fetuin-B	Fetub	Q9QXC1	42712.6	1	7	11	12	0.000273	0.338	SQASCSLQHSDSEPVGICQGSTVQSSLR	K	H	0.99	47.1	26.4	11.3	0	1	1	0	2	3007.34	40231300	220	247	TRUE
Serum_1	Fetuin-B	Fetub	Q9QXC1	42712.6	1	7	11	12	0.000273	0.338	THTTCPDCPSPIDLSNPSALEAATESLAK	K	F	0.997	87.6	26.6	87.6	0	0	1	0	2	3083.43	54329200	150	178	TRUE
Serum_1	Complement C4-B	C4b	P01029	192917	1	44	69	98	0.00223	0.411	AACFQLKDFLMEFSSR	R	G	0.997	85.2	28.3	85.2	0	1	1	0	2	1949.92	22416100	1719	1734	TRUE
Serum_1	Complement C4-B	C4b	P01029	192917	1	44	69	98	0.00223	0.411	AASWLTHQGSFHGAFR	K	S	0.997	58.7	27.2	58.7	0	1	1	0	2	1772.86	49561900	1281	1296	TRUE
Serum_1	Complement C4-B	C4b	P01029	192917	1	44	69	98	0.00223	0.411	ALVALGAVDMALYAVGGR	K	S	0.997	97.8	25	97.8	0	2	0	0	2	1746.96	6888300	595	612	TRUE
Serum_1	Complement C4-B	C4b	P01029	192917	1	44	69	98	0.00223	0.411	AMQGGLVGSDETVALTAFVVIALHHGLDVFQDDDAK	R	Q	0.997	45.5	25.6	45.5	0	0	0	1	2	3739.86	3555580	1123	1158	TRUE
Serum_1	Complement C4-B	C4b	P01029	192917	1	44	69	98	0.00223	0.411	APHIQLVAQSPWLR	R	N	0.997	58.7	25	58.7	0	1	1	0	2	1615.91	27730700	103	116	TRUE
Serum_1	Complement C4-B	C4b	P01029	192917	1	44	69	98	0.00223	0.411	ASAGLLGAHAAAITAYALTLTK	K	A	0.997	102	25	102	0	1	5	0	2	2085.17	359838000	1179	1200	TRUE
Serum_1	Complement C4-B	C4b	P01029	192917	1	44	69	98	0.00223	0.411	ATETQGVNLLFSSR	K	R	0.997	80.8	28.3	80.7	0	2	0	0	2	1522.79	71548500	122	135	TRUE
Serum_1	Complement C4-B	C4b	P01029	192917	1	44	69	98	0.00223	0.411	CSVFYAAPTK	K	S	0.997	50.7	25.6	50.7	0	1	0	0	2	1143.55	282900000	1560	1569	TRUE
Serum_1	Complement C4-B	C4b	P01029	192917	1	44	69	98	0.00223	0.411	DHAVDLIQK	K	G	0.997	45	25	36.1	0	1	0	0	2	1038.56	18208400	1039	1047	TRUE
Serum_1	Complement C4-B	C4b	P01029	192917	1	44	69	98	0.00223	0.411	DSSTWLTAFVLK	R	I	0.997	53.2	25.8	53.2	0	2	0	0	2	1367.72	68166200	1069	1080	TRUE
Serum_1	Complement C4-B	C4b	P01029	192917	1	44	69	98	0.00223	0.411	ECVGFGASQEVVVGLVQPSSAVLYDYYSPDHK	R	C	0.997	59.9	25.7	59.9	0	0	4	1	2	3500.67	71974200	1528	1559	TRUE
Serum_1	Complement C4-B	C4b	P01029	192917	1	44	69	98	0.00223	0.411	EDLSCPK	R	E	0.9	46.5	25	32.5	0	1	0	0	2	848.382	35252500	663	669	TRUE
Serum_1	Complement C4-B	C4b	P01029	192917	1	44	69	98	0.00223	0.411	FACYYPR	R	V	0.9	46.8	25.2	46.8	0	1	0	0	2	976.434	118175000	1610	1616	TRUE
Serum_1	Complement C4-B	C4b	P01029	192917	1	44	69	98	0.00223	0.411	FSLGSTISVK	K	V	0.997	53.7	25	53.7	0	1	0	0	2	1038.58	15416700	1356	1365	TRUE
Serum_1	Complement C4-B	C4b	P01029	192917	1	44	69	98	0.00223	0.411	GQIMAMGREPR	R	K	0.997	55.1	28.4	42.7	0	1	0	0	2	1245.62	18161000	511	521	TRUE
Serum_1	Complement C4-B	C4b	P01029	192917	1	44	69	98	0.00223	0.411	GTGFLSIEPLDPR	R	S	0.997	58.7	27.4	57.1	0	2	0	0	2	1401.74	245567000	466	478	TRUE
Serum_1	Complement C4-B	C4b	P01029	192917	1	44	69	98	0.00223	0.411	GVFDLGDAVSK	R	I	0.997	40.9	28.1	34.2	0	1	0	0	2	1107.57	20173300	915	925	TRUE
Serum_1	Complement C4-B	C4b	P01029	192917	1	44	69	98	0.00223	0.411	HLVPGAHFLLQALVQEMSGSEASNVPVK	R	V	0.997	60.9	25	60.9	0	0	2	2	2	2958.55	184830000	375	402	TRUE
Serum_1	Complement C4-B	C4b	P01029	192917	1	44	69	98	0.00223	0.411	ILSLAQEQVGNSPEK	K	L	0.997	102	26.4	102	0	1	0	0	2	1612.85	15065700	1081	1095	TRUE
Serum_1	Complement C4-B	C4b	P01029	192917	1	44	69	98	0.00223	0.411	ITQVLHFRK	K	D	0.997	43	25	38.2	0	1	0	0	2	1141.68	11467200	1641	1649	TRUE
Serum_1	Complement C4-B	C4b	P01029	192917	1	44	69	98	0.00223	0.411	KDTMASIGQTR	R	N	0.997	65	28.4	65	0	1	0	0	2	1207.61	28394100	1649	1659	TRUE
Serum_1	Complement C4-B	C4b	P01029	192917	1	44	69	98	0.00223	0.411	KNDGSFGAWLHR	R	D	0.997	78.7	27.2	71.8	0	1	1	0	2	1387.69	40955600	1057	1068	TRUE
Serum_1	Complement C4-B	C4b	P01029	192917	1	44	69	98	0.00223	0.411	LGLSGMAIADITLLSGFHALR	K	A	0.997	99.6	25	99.6	0	1	12	0	2	2156.19	80696300	1472	1492	TRUE
Serum_1	Complement C4-B	C4b	P01029	192917	1	44	69	98	0.00223	0.411	LLLFSPSVVNLGTPLSVGVQLLDAPPGQEVK	R	G	0.997	54.2	25	54.2	0	1	1	0	2	3187.8	16262000	23	53	TRUE
Serum_1	Complement C4-B	C4b	P01029	192917	1	44	69	98	0.00223	0.411	LLVSAGSLYPAIAR	R	L	0.997	56.2	25	56.2	0	2	0	0	2	1430.84	250948000	443	456	TRUE
Serum_1	Complement C4-B	C4b	P01029	192917	1	44	69	98	0.00223	0.411	LPQGCAEQTMIYLAPTLTASNYLDR	R	T	0.997	41.4	27.3	19.9	0	0	1	0	2	2828.35	4712890	1002	1026	TRUE
Serum_1	Complement C4-B	C4b	P01029	192917	1	44	69	98	0.00223	0.411	LQETASWLLAQQLGDGSFHDPCPVIHR	K	A	0.997	74.4	27.1	74.4	0	0	1	2	2	3075.51	288264000	1096	1122	TRUE
Serum_1	Complement C4-B	C4b	P01029	192917	1	44	69	98	0.00223	0.411	LSPETKDHAVDLIQK	K	G	0.997	45.6	25	45.6	0	1	1	0	2	1693.91	94532400	1033	1047	TRUE
Serum_1	Complement C4-B	C4b	P01029	192917	1	44	69	98	0.00223	0.411	LSSGDDFVLLSLEVPLEDVR	K	S	0.997	101	27.3	98.6	0	2	1	0	2	2203.15	36966600	74	93	TRUE
Serum_1	Complement C4-B	C4b	P01029	192917	1	44	69	98	0.00223	0.411	LTVQAPPSR	R	G	0.997	40.6	25	40.6	0	1	0	0	2	968.552	60697600	457	465	TRUE
Serum_1	Complement C4-B	C4b	P01029	192917	1	44	69	98	0.00223	0.411	LYAATAVIESPGGEMEEAELTSWR	R	F	0.997	60.6	27.7	60.6	0	1	0	0	2	2610.24	8232380	336	359	TRUE
Serum_1	Complement C4-B	C4b	P01029	192917	1	44	69	98	0.00223	0.411	MADKAASWLTHQGSFHGAFR	K	S	0.997	44.5	28	44.5	0	0	0	1	2	2218.06	9157940	1277	1296	TRUE
Serum_1	Complement C4-B	C4b	P01029	192917	1	44	69	98	0.00223	0.411	MRPSTDFLTITVENSHGLR	K	V	0.997	50.5	27.4	50.5	0	0	1	0	2	2175.09	4351580	165	183	TRUE
Serum_1	Complement C4-B	C4b	P01029	192917	1	44	69	98	0.00223	0.411	NDGSFGAWLHR	K	D	0.997	48.1	26	45.9	0	1	1	0	2	1259.59	59891000	1058	1068	TRUE
Serum_1	Complement C4-B	C4b	P01029	192917	1	44	69	98	0.00223	0.411	RAPHIQLVAQSPWLR	R	N	0.997	55.7	25	55.7	0	1	2	1	2	1772.01	149202000	102	116	TRUE
Serum_1	Complement C4-B	C4b	P01029	192917	1	44	69	98	0.00223	0.411	SCGLFDLR	R	R	0.99	59	26.6	55.6	0	2	0	0	2	967.467	159495000	94	101	TRUE
Serum_1	Complement C4-B	C4b	P01029	192917	1	44	69	98	0.00223	0.411	SQLLATLCSGDVCQCAEGK	K	C	0.997	87.2	26.6	87.2	0	2	0	0	2	2096.94	30067900	1570	1588	TRUE
Serum_1	Complement C4-B	C4b	P01029	192917	1	44	69	98	0.00223	0.411	STQDTVVTLDALSAYWIASHTTEEK	R	A	0.997	80.9	27.5	80.9	0	1	1	0	2	2766.35	238073000	1297	1321	TRUE
Serum_1	Complement C4-B	C4b	P01029	192917	1	44	69	98	0.00223	0.411	TLEIPGSSDPNIVPDGDFSSLVR	R	V	0.997	66.1	28.2	66.1	0	2	0	0	2	2415.2	296613000	953	975	TRUE
Serum_1	Complement C4-B	C4b	P01029	192917	1	44	69	98	0.00223	0.411	VFEVINSYNVGCGPGGGDDALQVFQDAGLAFSDGDRLTQTR	K	E	0.997	91.4	25.9	91.4	0	0	3	1	2	4346.04	26411100	622	662	TRUE
Serum_1	Complement C4-B	C4b	P01029	192917	1	44	69	98	0.00223	0.411	VQYTVCIWR	R	N	0.997	50.5	27.4	44.4	0	1	0	0	2	1224.62	78374200	1460	1468	TRUE
Serum_1	Complement C4-B	C4b	P01029	192917	1	44	69	98	0.00223	0.411	VTASEPLETMGSEGALSPGGVASLLR	R	L	0.997	110	25.9	110	0	2	2	0	2	2529.29	156068000	976	1001	TRUE
Serum_1	Complement C4-B	C4b	P01029	192917	1	44	69	98	0.00223	0.411	VVEEQESR	K	V	0.99	53.6	27.2	34.1	0	1	0	0	2	975.474	32302700	1452	1459	TRUE
Serum_1	Complement C4-B	C4b	P01029	192917	1	44	69	98	0.00223	0.411	YVSHFETDGPHVLLYFDSVPTTR	R	E	0.997	62.5	27.2	62.5	0	1	1	0	2	2680.3	62552900	1505	1527	TRUE
Serum_1	Protein Igkv4-55 (Fragment)	Igkv4-55	A0A0B4J1I9	12736.7	1	1	3	3	6.82e-05	0.274	FSGSGSGTSYSLTISR	R	M	0.997	108	27.8	108	0	2	0	0	2	1606.77	90752100	83	98	FALSE	A0A0A6YYE7
Serum_1	Protein Igkv4-55 (Fragment)	Igkv4-55	A0A0B4J1I9	12736.7	1	1	3	3	6.82e-05	0.274	LLIYDTSNLASGVPVR	R	F	0.997	95.6	25.6	93	0	2	1	0	2	1718.93	194155000	67	82	TRUE
Serum_1	Glutathione peroxidase 3	Gpx3	P46412	25425.3	1	8	10	12	0.000273	0.372	FLVGPDGIPVMR	K	W	0.997	55	27.4	49.5	0	3	0	0	2	1300.71	130818000	186	197	TRUE
Serum_1	Glutathione peroxidase 3	Gpx3	P46412	25425.3	1	8	10	12	0.000273	0.372	GDVNGEKEQK	K	F	0.997	42.2	26.2	38	0	1	0	0	2	1103.53	36781500	138	147	TRUE
Serum_1	Glutathione peroxidase 3	Gpx3	P46412	25425.3	1	8	10	12	0.000273	0.372	MDILSYMR	K	R	0.99	48.5	25.8	42.8	0	2	0	0	2	1028.49	84340300	209	216	TRUE
Serum_1	Glutathione peroxidase 3	Gpx3	P46412	25425.3	1	8	10	12	0.000273	0.372	NSCPPTAELLGSPGR	K	L	0.997	66	28.1	66	0	1	0	0	2	1555.75	27435500	154	168	TRUE
[truncated: 24,118 more rows]

## Sheet: protein identifications
MS/MS sample name	Protein name	Gene name	Protein accession numbers	Database sources	Protein molecular weight (Da)	Protein identification probability	Percentage of total spectra	Percentage sequence coverage	#Peptides
Serum_1	Properdin	Cfp	P11680	Uniprot	50325	1	0.000182	0.192	7
Serum_1	Complement factor H	Cfh	E9Q8I0,P06909	Uniprot	139137	1	0.00186	0.529	47
Serum_1	Mannan-binding lectin serine protease 2	Masp2	Q91WP0	Uniprot	75517.5	1	0.000795	0.429	22
Serum_1	Integrin alpha-IIb	Itga2b	Q9QUM0	Uniprot	112678	1	0.00025	0.156	10
Serum_1	Proteasome subunit alpha type-6	Psma6	Q9QUM9	Uniprot	27372.5	1	6.82e-05	0.154	3
Serum_1	Complement component C8 beta chain	C8b	Q8BH35	Uniprot	66229.4	1	0.000636	0.397	18
Serum_1	Hepatocyte growth factor activator	Hgfac	Q9R098	Uniprot	70566.4	1	4.55e-05	0.0597	2
Serum_1	Clusterin	Clu	Q06890	Uniprot	51656.1	1	0.000432	0.353	11
Serum_1	Galectin-3-binding protein	Lgals3bp	Q07797	Uniprot	64491.8	1	0.000295	0.281	10
Serum_1	Pyruvate kinase PKM	Pkm	P52480	Uniprot	57845.6	1	9.09e-05	0.102	4
Serum_1	MLV-related proviral Env polyprotein	MLV-related proviral Env polyprotein	P10404	Uniprot	69613.6	0.95	2.27e-05	0.0328	1
Serum_1	Mannose-binding protein C	Mbl2	P41317	Uniprot	25957.1	1	0.000932	0.471	12
Serum_1	Zinc-alpha-2-glycoprotein	Azgp1	Q64726	Uniprot	35332.7	1	6.82e-05	0.147	3
Serum_1	Vinculin	Vcl	Q64727	Uniprot	116719	0.999	2.27e-05	0.0188	1
Serum_1	Proteasome subunit beta type-1	Psmb1	O09061	Uniprot	26373	0.95	4.55e-05	0.075	1
Serum_1	Fc epsilon receptor II subtype b variant b delta 6	Fcer2a	Q8VH32	Uniprot	35026	0.322	2.27e-05	0.0227	1
Serum_1	Actin, cytoplasmic 1	Actb	P60710,P63260	Uniprot	41793.9	1	0.000318	0.467	11
Serum_1	Ig gamma-1 chain C region secreted form (Fragment)	Ighg1	A0A075B5P4,A0A0A6YWR2	Uniprot	43425.5	0.95	2.27e-05	0.0525	1
Serum_1	Protein Ighv11-1 (Fragment)	Ighv11-1	A0A075B5R6,A0A075B5R8	Uniprot	13208.5	1	6.82e-05	0.299	2
Serum_1	Integrin-linked protein kinase	Ilk	O55222	Uniprot	51373.7	1	4.55e-05	0.0531	2
Serum_1	Coagulation factor XIII A chain	F13a1	Q8BH61	Uniprot	83207.6	1	0.000159	0.115	6
Serum_1	Vitronectin	Vtn	P29788	Uniprot	54849.7	1	0.000318	0.234	7
Serum_1	(P02768) Serum albumin 66,393 Recombinant Pichia pastoris	(P02768) Serum albumin 66,393 Recombinant Pichia pastoris	cRAP4-01	Uniprot	69366.9	0.839	2.27e-05	0.0131	1
Serum_1	Guanine nucleotide-binding protein G(i) subunit alpha-2	Gnai2	P08752	Uniprot	40490.1	1	2.27e-05	0.0451	1
Serum_1	Tenascin	Tnc	Q80YX1	Uniprot	231806	1	6.82e-05	0.0142	3
Serum_1	Ras-related protein Rab-27B	Rab27b	Q99P58	Uniprot	24560.5	0.95	2.27e-05	0.0505	1
Serum_1	Complement C1s-B subcomponent	C1sb	Q8CFG8	Uniprot	76699.7	0.999	0.000136	0.206	11
Serum_1	Glucosamine-6-phosphate isomerase 1	Gnpda1	O88958	Uniprot	32550.2	1	4.55e-05	0.083	2
Serum_1	Hemopexin	Hpx	Q91X72	Uniprot	51318.1	1	0.00109	0.476	17
Serum_1	Sulfhydryl oxidase 1	Qsox1	Q8BND5	Uniprot	82786.5	1	4.55e-05	0.0575	2
Serum_1	Protein Ighv1-20	Ighv1-20	A0A075B5U6,A0A0A6YX66	Uniprot	13071	1	4.55e-05	0.233	2
Serum_1	Protein Igkv12-38	Igkv12-38	A0A075B5M8,A0A0G2JEI7	Uniprot	12428.3	1	4.55e-05	0.298	2
Serum_1	Fibrinogen alpha chain	Fga	E9PV24	Uniprot	87430.6	1	0.000136	0.106	6
Serum_1	Peptidyl-prolyl cis-trans isomerase A	Ppia	P17742	Uniprot	17971.8	1	9.09e-05	0.317	3
Serum_1	Interferon regulatory factor 7 (Fragment)	Irf7	F6TQ89	Uniprot	28395.6	0.322	2.27e-05	0.0279	1
Serum_1	Glyceraldehyde-3-phosphate dehydrogenase	Gapdh	A0A0A0MQF6,P16858	Uniprot	35810.1	1	9.09e-05	0.192	4
Serum_1	Protein AMBP	Ambp	Q07456	Uniprot	39030	1	0.000114	0.143	4
Serum_1	Carboxylesterase 3A	Ces3a	Q63880	Uniprot	63318.9	1	0.000114	0.13	5
Serum_1	Q66X22-DECOY	Q66X22-DECOY	Q66X22-DECOY		18	0.983	2.27e-05	NaN%	3
Serum_1	Carboxypeptidase Q	Cpq	Q9WVJ3	Uniprot	51813.7	1	2.27e-05	0.0489	1
Serum_1	Sodium/potassium-transporting ATPase subunit alpha-1	Atp1a1	Q8VDN2	Uniprot	112985	0.95	2.27e-05	0.0108	1
Serum_1	Protein Ighv1-19	Ighv1-19	A0A075B5U5,A0A0A6YWX0	Uniprot	12913.7	0.95	2.27e-05	0.302	2
Serum_1	Protein Vmn2r14	Vmn2r14	E9Q759	Uniprot	96187.1	0.95	2.27e-05	0.0106	1
Serum_1	14-3-3 protein zeta/delta	Ywhaz	P63101	Uniprot	27771.9	1	6.82e-05	0.212	4
Serum_1	Inter-alpha-trypsin inhibitor heavy chain H1	Itih1	Q61702	Uniprot	101069	1	0.000636	0.284	21
Serum_1	Inter-alpha trypsin inhibitor, heavy chain 2	Itih2	G3X977,Q61703	Uniprot	105930	1	0.000591	0.249	17
Serum_1	Inter-alpha-trypsin inhibitor heavy chain H3	Itih3	Q61704	Uniprot	99359.8	1	0.000227	0.15	8
Serum_1	Beta-2-microglobulin	B2m	P01887	Uniprot	13779.1	1	2.27e-05	0.084	1
Serum_1	Coagulation factor X	F10	O88947,Q3U3V1	Uniprot	54018.3	1	4.55e-05	0.052	2
Serum_1	Alpha-1-antitrypsin 1-3	Serpina1c	A0A0R4J0X5	Uniprot	45855.5	1	0.000341	0.615	21
Serum_1	Interleukin-1 receptor accessory protein	Il1rap	Q61730	Uniprot	65741.1	1	2.27e-05	0.0193	1
Serum_1	Adenylyl cyclase-associated protein 1	Cap1	P40124	Uniprot	51565.1	1	2.27e-05	0.0401	1
Serum_1	Leukocyte surface antigen CD47	Cd47	Q61735	Uniprot	33098.9	1	4.55e-05	0.0462	1
Serum_1	Integrin alpha-6	Itga6	Q61739	Uniprot	122163	0.95	2.27e-05	0.0137	1
Serum_1	Reelin	Reln	Q60841	Uniprot	387491	1	4.55e-05	0.00809	2
Serum_1	Elongation factor 1-alpha 1	Eef1a1	P10126	Uniprot	50114.2	0.95	2.27e-05	0.0238	1
Serum_1	Complement factor D	Cfd	P03953	Uniprot	28055.5	1	4.55e-05	0.1	2
Serum_1	CD81 antigen (Fragment)	Cd81	A0A140LJL0,P35762	Uniprot	25815	0.95	2.27e-05	0.19	1
Serum_1	Angiotensin-converting enzyme	Ace	P09470	Uniprot	150922	1	4.55e-05	0.0252	2
Serum_1	Beta-globin	Hbbt1	A8DUK4	Uniprot	15748.1	1	0.000704	0.776	11
Serum_1	Glycoprotein Ib, beta polypeptide	Gp1bb	B2RR03,P56400	Uniprot	21764.3	0.95	2.27e-05	0.0514	1
Serum_1	Prothrombin	F2	P19221	Uniprot	70268.9	1	0.000659	0.356	18
Serum_1	(P00761) Trypsin precursor (EC 3.4.21.4)	(P00761) Trypsin precursor (EC 3.4.21.4)	cRAP1-13	Uniprot	24409.3	1	0.000136	0.251	4
Serum_1	Chemokine (C-X-C motif) ligand 7, isoform CRA_b	Ppbp	Q9EQI5	Uniprot	12252	1	2.27e-05	0.106	1
Serum_1	Apolipoprotein B-100	Apob	E9Q414	Uniprot	509438	1	0.000727	0.0948	29
Serum_1	Apolipoprotein A-IV	Apoa4	P06728	Uniprot	45028.7	1	0.0013	0.706	22
Serum_1	Protein Igkv2-109 (Fragment)	Igkv2-109	A0A075B5K6,P03976	Uniprot	12390.4	0.95	2.27e-05	0.108	1
Serum_1	MCG114298 (Fragment)	Ighv1-15	A0A0A6YXA5	Uniprot	12952.6	0.998	2.27e-05	0.214	2
Serum_1	Protein Ighg3 (Fragment)	Ighg3	A0A075B5P5,P03987	Uniprot	43928.6	1	0.000432	0.467	10
Serum_1	Complement component 9	C9	A0A0R4J032,P06683	Uniprot	62004.3	1	0.000273	0.217	9
Serum_1	Complement C5	C5	P06684	Uniprot	188882	1	0.00111	0.255	34
Serum_1	Kng2 protein	Kng2	Q6S9I0	Uniprot	47887.4	1	4.55e-05	0.0878	3
Serum_1	Protein Ighv1-52	Ighv1-52	A0A075B5W2,A0A0A6YXC3	Uniprot	12988.7	0.95	2.27e-05	0.552	3
Serum_1	Tubulin beta-5 chain	Tubb5	P99024	Uniprot	49670.6	1	2.27e-05	0.0563	1
Serum_1	Ig heavy chain V-III region J606	Ig heavy chain V-III region J606	P01801	Uniprot	12810.3	1	0.000159	0.661	7
Serum_1	Complement C3	C3	P01027	Uniprot	186486	1	0.00389	0.622	79
Serum_1	Fibronectin	Fn1	A0A087WSN6,B9EHT6	Uniprot	253005	1	0.00309	0.399	63
Serum_1	Angiopoietin-1	Angpt1	O08538	Uniprot	57520.3	1	0.000159	0.177	7
Serum_1	Apolipoprotein C-III	Apoc3	A0A0R4J1N3,E9QP56,P33622	Uniprot	10982.5	1	6.82e-05	0.192	1
Serum_1	Proteasome subunit alpha type-5	Psma5	Q9Z2U1	Uniprot	26411.3	1	2.27e-05	0.0498	1
Serum_1	Erythroblast membrane-associated protein, isoform CRA_d	Ermap	A2A7P7,E9QKE5,Q9JLN5	Uniprot	63512.8	0.998	2.27e-05	0.0304	1
Serum_1	Alpha-1-antitrypsin 1-4	Serpina1d	Q00897	Uniprot	45999.3	1	0.00157	0.496	18
Serum_1	Alpha-1-antitrypsin 1-5	Serpina1e	Q00898	Uniprot	45892.4	1	0.000455	0.407	18
Serum_1	Ig heavy chain V region VH558 A1/A4	Gm5629	P06327	Uniprot	12971.1	0.95	0.000227	0.205	1
Serum_1	Mannose-binding protein A	Mbl1	P39039	Uniprot	25396.5	1	0.000227	0.41	6
Serum_1	Ig kappa chain C region	Ig kappa chain C region	P01837	Uniprot	11777.9	0.95	0.00025	0.887	9
Serum_1	Ig heavy chain V region AC38 205.12	Ig heavy chain V region AC38 205.12	P06330	Uniprot	12934.3	1	0.000182	0.661	5
Serum_1	Choline transporter-like protein 1	Slc44a1	A2AMH4,A2AMH5,Q6X893	Uniprot	73069.6	0.95	2.27e-05	0.0195	1
Serum_1	Protein Iglc1 (Fragment)	Iglc1	A0A0G2JE99,P01843	Uniprot	11574.4	1	0.000295	0.802	5
Serum_1	Ig lambda-3 chain C region (Fragment)	Iglc3	A0A0G2JGQ8,P01845	Uniprot	11370.5	1	4.55e-05	0.705	5
Serum_1	Apolipoprotein C-II	Apoc2	Q05020	Uniprot	10742.1	1	2.27e-05	0.216	1
Serum_1	Microfibril-associated glycoprotein 4	Mfap4	Q9D1H9	Uniprot	28938.9	0.95	2.27e-05	0.07	1
Serum_1	WD repeat-containing protein 1	Wdr1	O88342	Uniprot	66406.3	0.95	2.27e-05	0.0231	1
Serum_1	Integrin beta-1	Itgb1	P09055	Uniprot	88231.4	1	9.09e-05	0.0764	4
Serum_1	Transferrin receptor protein 1	Tfrc	Q62351	Uniprot	85734.1	1	0.000795	0.366	21
Serum_1	Plasma protease C1 inhibitor	Serping1	P97290	Uniprot	55586	1	4.55e-05	0.0952	2
Serum_1	Vitamin D-binding protein	Gc	P21614	Uniprot	53601	1	0.00105	0.714	25
Serum_1	Leucine-rich HEV glycoprotein	Lrg1	Q91XL1	Uniprot	37432.6	1	2.27e-05	0.0409	1
Serum_1	4F2 cell-surface antigen heavy chain	Slc3a2	P10852	Uniprot	58339.2	1	0.000136	0.125	5
Serum_1	Protein Ighv7-4	Ighv7-4	A0A075B5S5,A0A0A6YXL5	Uniprot	13537	1	2.27e-05	0.075	1
Serum_1	H-2 class I histocompatibility antigen, Q10 alpha chain	H2-Q10	P01898	Uniprot	37251.5	1	0.00025	0.348	10
Serum_1	Serine (Or cysteine) peptidase inhibitor, clade A, member 3N, isoform CRA_a	Serpina3n	G3X8T9	Uniprot	46768.1	1	2.27e-05	0.0957	3
Serum_1	Vitamin K-dependent protein S	Pros1	Q08761	Uniprot	74935.6	1	4.55e-05	0.0326	2
Serum_1	Carboxypeptidase N subunit 2	Cpn2	Q9DBB9	Uniprot	60481.6	1	0.000545	0.366	14
Serum_1	Alpha-1-acid glycoprotein 1	Orm1	Q60590	Uniprot	23896.1	1	9.09e-05	0.208	3
Serum_1	Proteasome subunit alpha type-7	Psma7	Q9Z2U0	Uniprot	27855.2	1	4.55e-05	0.101	2
Serum_1	Apolipoprotein D	Apod	P51910	Uniprot	21530.5	1	4.55e-05	0.0741	2
Serum_1	Tetraspanin-14	Tspan14	Q8QZY6	Uniprot	30674.3	0.95	2.27e-05	0.063	1
Serum_1	Protein Igkv14-126 (Fragment)	Igkv14-126	A0A075B5K0	Uniprot	13058.5	1	4.55e-05	0.368	3
Serum_1	Protein Igkv9-124	Igkv9-124	A0A075B5K2	Uniprot	10420.1	1	9.09e-05	0.421	2
Serum_1	Protein Ighv1-18 (Fragment)	Ighv1-18	A0A0A6YXN4	Uniprot	12912.9	1	6.82e-05	0.504	4
Serum_1	Equilibrative nucleoside transporter 1	Slc29a1	Q9JIM1	Uniprot	50193.9	0.95	2.27e-05	0.0283	1
Serum_1	Protein Igkv10-94 (Fragment)	Igkv10-94	A0A075B5L1	Uniprot	12576.7	0.994	4.55e-05	0.374	2
Serum_1	Inhibitor of carbonic anhydrase	Ica	Q9DBD0	Uniprot	76766	1	0.000545	0.36	20
Serum_1	Protein Igkv4-81	Igkv4-81	A0A075B5L6	Uniprot	10234.1	0.95	2.27e-05	0.188	1
Serum_1	Protein Igkv4-80 (Fragment)	Igkv4-80	A0A075B5L7	Uniprot	12562.4	0.95	2.27e-05	0.138	1
Serum_1	Periostin	Postn	Q62009	Uniprot	93147.2	1	6.82e-05	0.0644	3
Serum_1	Aspartyl aminopeptidase	Dnpep	Q3TVK3,Q9Z2W0	Uniprot	52207.5	1	0.000159	0.208	6
Serum_1	Serum amyloid A-4 protein	Saa4	P31532	Uniprot	15088.4	1	0.000114	0.4	5
Serum_1	Protein Igkv4-58	Igkv4-58	A0A075B5M3	Uniprot	10293.3	0.95	2.27e-05	0.186	1
Serum_1	Protein Igkv5-39	Igkv5-39	A0A075B5M7	Uniprot	10345.4	1	0.000159	0.474	3
Serum_1	Protein Igkv17-127	Igkv17-127	A0A075B5J9,A0A075B5K3,A0A0G2JDN5,A0A0G2JFA8	Uniprot	12759.8	1	2.27e-05	0.204	1
Serum_1	Protein Ighv8-8 (Fragment)	Ighv8-8	A0A0A6YXQ0	Uniprot	13185.9	1	6.82e-05	0.395	3
Serum_1	Protein Igkv8-27	Igkv8-27	A0A075B5N4	Uniprot	10976.3	1	0.000136	0.42	3
Serum_1	Complement factor I	Cfi	Q61129	Uniprot	67259.7	1	0.000318	0.262	11
Serum_1	Protein Igkv6-13	Igkv6-13	A0A075B5N7	Uniprot	10440.6	1	9.09e-05	0.411	3
Serum_1	Complement C1q subcomponent subunit B	C1qb	P14106	Uniprot	26717.5	1	0.000227	0.281	5
Serum_1	Extracellular superoxide dismutase [Cu-Zn]	Sod3	O09164	Uniprot	27391.7	1	4.55e-05	0.104	2
Serum_1	Aquaporin-1	Aqp1	Q02013	Uniprot	28794.5	0.998	2.27e-05	0.0743	1
Serum_1	Coagulation factor XI	F11	Q91Y47	Uniprot	69788.4	1	2.27e-05	0.0401	1
Serum_1	Protein Igkv1-117 (Fragment)	Igkv1-117	A0A140T8M0	Uniprot	13117.3	0.95	6.82e-05	0.387	3
Serum_1	Protein Igkv8-19	Igkv8-19	A0A140T8M4	Uniprot	11116.4	1	6.82e-05	0.356	3
Serum_1	Protein Igkv6-15 (Fragment)	Igkv6-15	A0A140T8M5	Uniprot	12756.9	1	2.27e-05	0.261	2
Serum_1	Protein Igkc (Fragment)	Igkc	A0A075B5P2	Uniprot	11888.9	1	0.00164	0.888	9
Serum_1	Alpha-1-antitrypsin 1-2	Serpina1b	P22599	Uniprot	45975.8	1	0.000409	0.605	21
Serum_1	Ig mu chain C region (Fragment)	Ighm	A0A075B5P6	Uniprot	50055.2	1	0.00654	0.593	27
Serum_1	Protein Ighv2-2 (Fragment)	Ighv2-2	A0A075B5P8	Uniprot	12578.5	0.95	2.27e-05	0.5	3
Serum_1	Protein Ighv5-4 (Fragment)	Ighv5-4	A0A075B5P9	Uniprot	12965.2	1	6.82e-05	0.35	3
Serum_1	Protein Igkv6-23 (Fragment)	Igkv6-23	A0A140T8N5	Uniprot	12787	0.95	4.55e-05	0.339	3
Serum_1	Protein Igkv9-123 (Fragment)	Igkv9-123	A0A140T8N8	Uniprot	12816.3	0.95	2.27e-05	0.137	1
Serum_1	Protein Igkv6-32 (Fragment)	Igkv6-32	A0A140T8N9	Uniprot	12656.2	1	2.27e-05	0.0783	1
Serum_1	Protein Ighv5-9 (Fragment)	Ighv5-9	A0A075B5Q2	Uniprot	12795.2	1	4.55e-05	0.094	1
Serum_1	Protein Ighv5-12 (Fragment)	Ighv5-12	A0A075B5Q4	Uniprot	13075.5	1	4.55e-05	0.231	2
Serum_1	Protein Ighv2-9 (Fragment)	Ighv2-9	A0A075B5Q5	Uniprot	12477.5	0.95	2.27e-05	0.216	2
Serum_1	Oxidation resistance protein 1	C7	D3YXF5	Uniprot	93336.4	1	0.000341	0.231	12
Serum_1	Protein Igkv8-24 (Fragment)	Igkv8-24	A0A140T8P5	Uniprot	13264	1	4.55e-05	0.298	3
Serum_1	Protein Ighv5-17 (Fragment)	Ighv5-17	A0A075B5R1	Uniprot	12905.1	1	0.000114	0.581	4
Serum_1	Protein Ighv7-3 (Fragment)	Ighv7-3	A0A075B5R2	Uniprot	13457.9	1	0.000182	0.4	4
Serum_1	Protein Ighv4-1 (Fragment)	Ighv4-1	A0A075B5R5	Uniprot	12874.7	1	0.000136	0.56	5
Serum_1	Protein Ighv14-2 (Fragment)	Ighv14-2	A0A075B5R7	Uniprot	13001.8	1	4.55e-05	0.179	2
Serum_1	Protein Ighv2-5	Ighv2-5	A0A075B5Q3,A0A0A6YY69	Uniprot	12659.7	1	9.09e-05	0.626	4
Serum_1	Protein Ighv14-3 (Fragment)	Ighv14-3	A0A075B5R9	Uniprot	12974.8	1	2.27e-05	0.171	2
Serum_1	Protein Igkv15-103 (Fragment)	Igkv15-103	A0A140T8P3	Uniprot	12547.8	0.95	2.27e-05	0.0957	1
Serum_1	Protein Igkv12-46 (Fragment)	Igkv12-46	A0A140T8P6	Uniprot	12562.2	1	0.000136	0.409	3
Serum_1	Alpha-amylase 1	Amy1	P00687	Uniprot	57644	0.95	2.27e-05	0.0333	1
Serum_1	Protein Ighv9-1	Ighv9-1	A0A075B5S1	Uniprot	11089.8	1	4.55e-05	0.367	2
Serum_1	Protein Ighv7-1 (Fragment)	Ighv7-1	A0A075B5S2	Uniprot	13645	1	0.000295	0.678	7
Serum_1	Protein Ighv3-1 (Fragment)	Ighv3-1	A0A075B5S6	Uniprot	13109.4	0.95	2.27e-05	0.216	2
Serum_1	Protein Ighv9-4	Ighv9-4	A0A075B5S9	Uniprot	10934.7	1	4.55e-05	0.296	2
Serum_1	Protein Igkv6-17 (Fragment)	Igkv6-17	A0A140T8Q3	Uniprot	12760	1	4.55e-05	0.339	3
Serum_1	Immunoglobulin J chain	Jchain	P01592	Uniprot	18013.2	1	0.000386	0.503	7
Serum_1	Protein Ighv6-3 (Fragment)	Ighv6-3	A0A075B5T2	Uniprot	13259.3	1	0.000341	0.636	6
Serum_1	Protein Ighv6-6 (Fragment)	Ighv6-6	A0A075B5T3	Uniprot	13293.2	1	0.000159	0.723	8
Serum_1	Protein Ighv1-4 (Fragment)	Ighv1-4	A0A075B5T4	Uniprot	13109	0.95	6.82e-05	0.385	2
Serum_1	Protein Ighv1-5	Ighv1-5	A0A075B5T5	Uniprot	10846.2	1	9.09e-05	0.643	3
Serum_1	Protein Ighv10-3 (Fragment)	Ighv10-3	A0A075B5T6	Uniprot	13544.5	1	6.82e-05	0.261	2
Serum_1	Ig lambda-2 chain C region	Iglc2	P01844,Q99JC1	Uniprot	11254.3	1	0.000295	0.894	6
Serum_1	Heat shock cognate 71 kDa protein	Hspa8	P63017	Uniprot	70872.8	1	0.000455	0.358	18
Serum_1	Cofilin-1	Cfl1	P18760	Uniprot	18560.2	1	6.82e-05	0.253	3
Serum_1	14-3-3 protein eta	Ywhah	P68510	Uniprot	28212.6	1	6.82e-05	0.224	3
Serum_1	Protein Ighv1-22 (Fragment)	Ighv1-22	A0A075B5U7	Uniprot	13021.9	1	6.82e-05	0.504	4
Serum_1	Protein Igkv12-44 (Fragment)	Igkv12-44	A0A140T8M2	Uniprot	12557.3	1	2.27e-05	0.113	1
Serum_1	Multimerin-1	Mmrn1	A0A0N4SVL8,B2RPV6,G3UVV6	Uniprot	136108	1	0.000159	0.0877	7
Serum_1	Protein Ighv1-78	Ighv1-78	A0A075B674	Uniprot	11047.6	1	9.09e-05	0.316	2
Serum_1	Protein Ighv1-39 (Fragment)	Ighv1-39	A0A075B5V5	Uniprot	12930.7	1	2.27e-05	0.171	1
Serum_1	Protein Ighv1-42	Ighv1-42	A0A075B5V6	Uniprot	10776.2	1	9.09e-05	0.439	3
Serum_1	Protein Ighv1-43	Ighv1-43	A0A075B5V7	Uniprot	10761.3	0.95	4.55e-05	0.408	3
Serum_1	Apolipoprotein C-I	Apoc1	P34928	Uniprot	9697	0.95	2.27e-05	0.102	1
Serum_1	Band 3 anion transport protein	Slc4a1	P04919	Uniprot	103140	1	0.000114	0.0657	4
Serum_1	Cytosol aminopeptidase	Lap3	Q9CPY7	Uniprot	56142.7	1	9.09e-05	0.131	4
Serum_1	Protein Ighv1-62-2	Ighv1-62-2	A0A075B680	Uniprot	11224.7	1	0.000114	0.64	4
Serum_1	Protein Ighv1-53 (Fragment)	Ighv1-53	A0A075B5W3	Uniprot	12791.5	1	0.00025	0.624	4
Serum_1	Protein Ighv1-54 (Fragment)	Ighv1-54	A0A075B5W5	Uniprot	12750.3	1	4.55e-05	0.547	3
Serum_1	Protein Ighv1-55 (Fragment)	Ighv1-55	A0A075B5W6	Uniprot	12687.4	1	4.55e-05	0.342	2
Serum_1	Protein Ighv1-56	Ighv1-56	A0A075B5W7	Uniprot	10847.1	0.821	4.55e-05	0	0
Serum_1	Mannosyl-oligosaccharide 1,2-alpha-mannosidase IA	Man1a1	P45700	Uniprot	73279.1	1	4.55e-05	0.0458	2
Serum_1	Murinoglobulin-1	Mug1	P28665	Uniprot	165299	1	0.00364	0.59	59
Serum_1	Murinoglobulin-2	Mug2	P28666	Uniprot	162383	1	2.27e-05	0.172	18
Serum_1	Protein Ighv1-63 (Fragment)	Ighv1-63	A0A075B5X2	Uniprot	12900.7	1	2.27e-05	0.128	1
Serum_1	Protein Ighv1-64 (Fragment)	Ighv1-64	A0A075B5X3	Uniprot	12921.7	0.95	2.27e-05	0.624	4
Serum_1	Protein Ighv2-3 (Fragment)	Ighv2-3	A0A075B696	Uniprot	12304.3	0.95	2.27e-05	0.322	2
Serum_1	Protein Ighv2-9-1 (Fragment)	Ighv2-9-1	A0A075B697	Uniprot	12481.7	1	6.82e-05	0.353	3
Serum_1	Protein Ighv1-80 (Fragment)	Ighv1-80	A0A075B5Y3	Uniprot	12763.8	1	0.000136	0.504	3
Serum_1	Protein Ighv1-81 (Fragment)	Ighv1-81	A0A075B5Y4	Uniprot	12989.1	1	0.000159	0.59	6
Serum_1	Protein Ighv1-85 (Fragment)	Ighv1-85	A0A075B5Y6	Uniprot	13011.9	0.95	2.27e-05	0.137	1
Serum_1	Pregnancy zone protein	Pzp	Q61838	Uniprot	165854	1	0.0259	0.703	80
Serum_1	Ig kappa chain V-VI region NQ6-8.3.1	Ig kappa chain V-VI region NQ6-8.3.1	P04943	Uniprot	11573.1	1	0.000136	0.43	3
Serum_1	Ras-related protein Rap-1b	Rap1b	Q99JI6	Uniprot	20824.9	1	9.09e-05	0.228	4
Serum_1	CD9 antigen	Cd9	P40240	Uniprot	25258.9	1	9.09e-05	0.111	1
Serum_1	C-reactive protein	Crp	P14847	Uniprot	25360.4	1	2.27e-05	0.116	1
Serum_1	Serine incorporator 3	Serinc3	Q9QZI9	Uniprot	52624.6	0.95	2.27e-05	0.0275	1
Serum_1	Selenoprotein P	Sepp1	P70274	Uniprot	42705.5	1	6.82e-05	0.0895	2
Serum_1	Lipoprotein lipase	Lpl	P11152	Uniprot	53109.9	1	2.27e-05	0.0359	1
Serum_1	Transitional endoplasmic reticulum ATPase	Vcp	Q01853	Uniprot	89324.8	1	6.82e-05	0.0583	3
Serum_1	Epidermal growth factor receptor	Egfr	Q01279,Q9WVF5	Uniprot	134855	1	0.000273	0.0942	9
Serum_1	Histone H4	Hist1h4a	P62806	Uniprot	11367.7	1	4.55e-05	0.204	2
Serum_1	Fibrinogen gamma chain	Fgg	Q3UER8	Uniprot	50351	1	0.000114	0.138	5
Serum_1	Protein Igkv14-100	Igkv14-100	A0A075B5K7,A0A0G2JG36	Uniprot	12650.8	0.95	4.55e-05	0.138	1
Serum_1	Platelet glycoprotein Ib alpha chain	Gp1ba	O35930	Uniprot	80058.2	1	6.82e-05	0.0627	2
Serum_1	Coagulation factor V	F5	O88783	Uniprot	247236	1	0.000205	0.0618	8
Serum_1	Protein Ighv1-69	Ighv1-69	A0A075B5X7,A0A0G2JFS5	Uniprot	12891.6	0.95	4.55e-05	0.552	3
Serum_1	Adiponectin	Adipoq	Q60994	Uniprot	26809.3	0.95	2.27e-05	0.0405	1
Serum_1	Protein Igha (Fragment)	Igha	A0A075B6A3	Uniprot	36829.3	1	0.000864	0.703	13
Serum_1	Protein Ighv2-6 (Fragment)	Ighv2-6	A0A075B6A7	Uniprot	12595.6	1	6.82e-05	0.5	3
Serum_1	Protein Igkv4-57 (Fragment)	Igkv4-57	A0A0A6YYE7	Uniprot	12689.6	1	6.82e-05	0.274	2
Serum_1	Leukemia inhibitory factor receptor	Lifr	P42703	Uniprot	122575	1	0.000182	0.108	8
Serum_1	Apolipoprotein E	Apoe	P08226	Uniprot	35866.3	1	0.000432	0.434	14
Serum_1	Polymeric immunoglobulin receptor	Pigr	O70570	Uniprot	84998.4	1	0.000227	0.148	8
Serum_1	Protein Gm4788	Gm4788	E9Q8B5	Uniprot	99438.8	1	0.000114	0.0671	4
Serum_1	Proteasome subunit beta type-4	Psmb4	P99026	Uniprot	29116.6	1	2.27e-05	0.0758	1
Serum_1	Phosphatidylcholine-sterol acyltransferase	Lcat	P16301	Uniprot	49747.7	1	4.55e-05	0.0616	2
Serum_1	Proteasome subunit alpha type-4	Psma4	Q9R1P0	Uniprot	29471.6	1	4.55e-05	0.0881	2
Serum_1	Cholinesterase	Bche	Q03311	Uniprot	68464	1	4.55e-05	0.0398	2
Serum_1	Proteasome subunit beta type-2	Psmb2	Q9R1P3	Uniprot	22907.5	0.95	2.27e-05	0.0547	1
Serum_1	Proteasome subunit alpha type-1	Psma1	Q9R1P4	Uniprot	29547	1	4.55e-05	0.122	2
Serum_1	Pigment epithelium-derived factor	Serpinf1	P97298	Uniprot	46235.9	1	2.27e-05	0.0432	1
Serum_1	EMILIN-1	Emilin1	Q99K41	Uniprot	107584	1	2.27e-05	0.0118	1
Serum_1	Apolipoprotein A-I	Apoa1	Q00623	Uniprot	30615.3	1	0.00105	0.663	19
Serum_1	Beta-parvin	Parvb	Q9ES46	Uniprot	41670.1	1	4.55e-05	0.0767	2
Serum_1	Protein Igkv19-93	Igkv19-93	A0A075B6D5,A0A0G2JFZ3	Uniprot	12792.4	1	4.55e-05	0.237	2
Serum_1	Retinol-binding protein 4	Rbp4	H7BWY6	Uniprot	28405.3	1	9.09e-05	0.245	4
Serum_1	Integrin alpha-2	Itga2	Q62469	Uniprot	128957	0.95	2.27e-05	0.00934	1
Serum_1	Fibulin-1	Fbln1	Q08879	Uniprot	78031	1	2.27e-05	0.0326	1
Serum_1	Alpha globin 1	haemaglobin alpha 2	Q91VB8	Uniprot	15112.4	1	0.000568	0.852	9
Serum_1	(P69905) Hemoglobin alpha chain 15,127 Erythrocytes	(P69905) Hemoglobin alpha chain 15,127 Erythrocytes	cRAP4-20	Uniprot	15126.4	0.95	2.27e-05	0.191	2
Serum_1	LIM and senescent cell antigen-like-containing domain protein	Lims1	A0A0R4J005,E9QP62,Q99JW4	Uniprot	37239.7	0.999	2.27e-05	0.0445	1
Serum_1	Platelet glycoprotein 4	Cd36	Q08857	Uniprot	52699	1	4.55e-05	0.0424	2
Serum_1	Platelet glycoprotein V (Fragment)	Gp5	Q9QZU3	Uniprot	63385.3	1	4.55e-05	0.0723	2
Serum_1	Ceruloplasmin	Cp	G3X8Q5,G3X9T8	Uniprot	121082	0.95	2.27e-05	0.471	37
Serum_1	CD5 antigen-like	Cd5l	Q9QWK4	Uniprot	38861	1	0.000455	0.409	13
Serum_1	Coagulation factor XIII B chain	F13b	Q07968	Uniprot	76195.5	1	0.000182	0.149	7
Serum_1	Protein Igkv2-137 (Fragment)	Igkv2-137	A0A0B4J1H6	Uniprot	13131.3	1	6.82e-05	0.2	3
Serum_1	Protein Igkv1-135 (Fragment)	Igkv1-135	A0A0B4J1H7	Uniprot	13305.7	1	0.000159	0.458	6
Serum_1	Tubulin beta-1 chain	Tubb1	A2AQ07	Uniprot	50440.9	1	9.09e-05	0.155	4
Serum_1	Protein Igkv16-104 (Fragment)	Igkv16-104	A0A0B4J1I1	Uniprot	12875.2	1	4.55e-05	0.233	2
Serum_1	Actin-related protein 3	Actr3	Q99JY9	Uniprot	47357.7	0.95	2.27e-05	0.0263	1
Serum_1	Protein Igkv4-68 (Fragment)	Igkv4-68	A0A0B4J1I7	Uniprot	12752.6	1	0.000159	0.359	2
Serum_1	Integrin beta-3	Itgb3	O54890	Uniprot	86738	1	0.000159	0.109	6
Serum_1	Protein Igkv4-50 (Fragment)	Igkv4-50	A0A0B4J1J0	Uniprot	12808.6	0.95	4.55e-05	0.137	1
Serum_1	Protein Igkv5-45 (Fragment)	Igkv5-45	A0A0B4J1J1	Uniprot	12718.7	0.95	4.55e-05	0.235	2
Serum_1	Protein Igkv5-43 (Fragment)	Igkv5-43	A0A0B4J1J2	Uniprot	12600.4	0.95	2.27e-05	0.235	2
Serum_1	Apolipoprotein A-II	Apoa2	P09813	Uniprot	11309.5	1	6.82e-05	0.275	2
Serum_1	Protein Ighv10-1 (Fragment)	Ighv10-1	A0A0B4J1J6	Uniprot	13549.6	1	6.82e-05	0.546	4
Serum_1	Protein Ighv1-82	Ighv1-82	A0A0B4J1J7	Uniprot	10650.2	1	9.09e-05	0.724	4
Serum_1	Ig kappa chain V-II region MOPC 167	Ig kappa chain V-II region MOPC 167	P01626	Uniprot	12349.3	0.95	2.27e-05	0.214	1
Serum_1	Plasma kallikrein	Cyp4v3	H9H9R5,P26262	Uniprot	71383.6	1	0.000409	0.288	15
Serum_1	Ig kappa chain V-II region 26-10	Ig kappa chain V-II region 26-10	P01631	Uniprot	12273.1	1	9.09e-05	0.389	3
Serum_1	Cathepsin B	Ctsb	P10605	Uniprot	37279.9	0.95	2.27e-05	0.0472	1
Serum_1	Protein Igkv9-120 (Fragment)	Igkv9-120	A0A140T8N0,P01639	Uniprot	14311.9	1	0.000205	0.316	5
Serum_1	Complement C1q subcomponent subunit C	C1qc	Q02105	Uniprot	25991.3	1	0.00025	0.211	4
Serum_1	Afamin	Afm	O89020	Uniprot	69379.3	1	0.000341	0.299	12
Serum_1	Metalloreductase STEAP3	Steap3	A0A0R4J1G9,E9QN92,Q8CI59	Uniprot	54750.5	1	4.55e-05	0.0656	2
Serum_1	Ig kappa chain V-V region MOPC 173	Ig kappa chain V-V region MOPC 173	P01643	Uniprot	11816.7	0.95	4.55e-05	0.417	3
Serum_1	Ig kappa chain V-V region HP R16.7	Ig kappa chain V-V region HP R16.7	P01644,P01645	Uniprot	11910.7	0.95	9.09e-05	0.537	4
Serum_1	Ig kappa chain V-V region HP 123E6	Ig kappa chain V-V region HP 123E6	P01646	Uniprot	11989.9	1	9.09e-05	0.37	3
Serum_1	Syntenin-1	Sdcbp	O08992,Q3TMX0	Uniprot	32380.1	1	2.27e-05	0.0769	1
Serum_1	Protein Ighv1-77	Ighv1-77	A0A0B4J1M0	Uniprot	10662.3	1	0.000318	0.541	3
Serum_1	Proteasome subunit alpha type-2	Psma2	P49722	Uniprot	25926.9	1	0.000114	0.214	3
Serum_1	Protein Ighv1-75 (Fragment)	Ighv1-75	A0A075B5Y2	Uniprot	12957	0.95	0.000205	0.333	2
Serum_1	Ig kappa chain V-III region PC 2880/PC 1229	Ig kappa chain V-III region PC 2880/PC 1229	P01654	Uniprot	11980.6	1	0.000136	0.532	3
Serum_1	Alpha-2-antiplasmin	Serpinf2	Q61247	Uniprot	54972.8	1	0.000182	0.281	8
Serum_1	Protein Ighv9-3 (Fragment)	Ighv9-3	A0A0B4J1J5	Uniprot	12996.3	1	2.27e-05	0.162	1
Serum_1	Protein Ighv1-76	Ighv1-76	A0A0B4J1N0	Uniprot	10879.5	1	6.82e-05	0.796	5
Serum_1	Ig kappa chain V-III region PC 3741/TEPC 111	Ig kappa chain V-III region PC 3741/TEPC 111	P01660	Uniprot	12099.7	0.95	2.27e-05	0.261	2
Serum_1	Ig kappa chain V-III region ABPC 22/PC 9245	Ig kappa chain V-III region ABPC 22/PC 9245	P01662,P01663	Uniprot	12005.6	1	9.09e-05	0.306	2
Serum_1	Ig kappa chain V-III region PC 7043	Ig kappa chain V-III region PC 7043	P01665,P01666	Uniprot	11952.5	0.95	6.82e-05	0.532	3
Serum_1	Ig kappa chain V-III region PC 6308	Ig kappa chain V-III region PC 6308	P01667	Uniprot	12071.5	0.95	2.27e-05	0.387	2
Serum_1	Platelet factor 4	Pf4	Q9Z126	Uniprot	11243.8	1	4.55e-05	0.114	1
Serum_1	Erythrocyte band 7 integral membrane protein	Stom	P54116	Uniprot	31376.1	1	9.09e-05	0.204	4
Serum_1	Metalloproteinase inhibitor 3	Timp3	P39876	Uniprot	24182.2	1	6.82e-05	0.242	3
Serum_1	Ig kappa chain V-III region PC 6684	Ig kappa chain V-III region PC 6684	P01670	Uniprot	12039.7	0.95	4.55e-05	0.405	3
Serum_1	Ig kappa chain V-VI region XRPC 44	Ig kappa chain V-VI region XRPC 44	P01675,P01676,P01677,P01678	Uniprot	11584.4	1	6.82e-05	0.355	2
Serum_1	Protein Igkv12-98	Igkv12-98	A0A075B5K9,A0A0G2JGF9	Uniprot	12402.7	0.95	6.82e-05	0.167	1
Serum_1	Protein Igkv4-53	Igkv4-53	A0A075B677	Uniprot	10366.5	0.95	2.27e-05	0.227	1
Serum_1	Protein Ighv5-16	Ighv5-16	A0A075B5R0,A0A0B4J1P4	Uniprot	13217.6	1	0.000114	0.724	5
Serum_1	Protein Mgam	Mgam	A0A0J9YVE6	Uniprot	137702	0.993	2.27e-05	0.00833	1
Serum_1	Histone H2B type 1-F/J/L	Hist1h2bf	P10853,P10854,Q64475,Q64478,Q64524,Q64525,Q6ZWY9,Q8CBB6,Q8CGP0,Q8CGP1,Q8CGP2,Q9D2U9	Uniprot	13906.6	1	4.55e-05	0.119	1
Serum_1	Protein Cfhr2	Cfhr2	Q4LDF6	Uniprot	37932.8	1	4.55e-05	0.38	8
Serum_1	Histidine-rich glycoprotein	Hrg	A0A0R4J039,Q9ESB3	Uniprot	59162.1	1	0.000295	0.222	11
Serum_1	Vitamin K-dependent protein Z	Proz	Q9CQW3	Uniprot	44303.6	1	4.55e-05	0.11	2
Serum_1	Fibrinogen beta chain	Fgb	Q8K0E8	Uniprot	54753.6	1	0.000205	0.218	6
Serum_1	C4b-binding protein	C4bpa	P08607	Uniprot	51522.9	1	0.000409	0.322	11
Serum_1	Phospholipid transfer protein	Pltp	P55065	Uniprot	54455	1	6.82e-05	0.0892	3
Serum_1	Myeloid cysteine-rich protein	Retnlg	Q8K426	Uniprot	12534.4	0.95	2.27e-05	0.103	1
Serum_1	Ceruloplasmin	Cp	E9PZD8,Q61147	Uniprot	121153	1	0.0015	0.471	37
Serum_1	Serum albumin	Alb	P07724	Uniprot	68692.9	1	0.00873	0.762	48
Serum_1	Complement component C8 gamma chain	C8g	Q8VCG4	Uniprot	22507.9	1	0.000386	0.619	8
Serum_1	Protein Ighg2b (Fragment)	Ighg2b	A0A075B5P3	Uniprot	36678.9	1	0.000341	0.402	9
Serum_1	Protein Ighv1-37	Ighv1-37	A0A075B5V4,A0A0A6YW32	Uniprot	13069.1	1	9.09e-05	0.448	3
Serum_1	Protein Ighv1-9	Ighv1-9	A0A075B5T9,A0A0A6YW37	Uniprot	12931.8	1	9.09e-05	0.483	2
Serum_1	Nucleobindin-1	Nucb1	Q02819	Uniprot	53409	0.891	2.27e-05	0.0349	1
Serum_1	Ras-related protein Rab-5C	Rab5c	P35278,Q8C266	Uniprot	23412.7	1	2.27e-05	0.0648	1
Serum_1	Ras suppressor protein 1	Rsu1	Q01730,Q9D031	Uniprot	31552	1	4.55e-05	0.181	2
Serum_1	Antithrombin-III	Serpinc1	P32261	Uniprot	52005.1	1	0.000205	0.239	7
Serum_1	Protein Ighv5-9-1	Ighv5-9-1	A0A075B5Q6,A0A0A6YVS4	Uniprot	14177.8	1	6.82e-05	0.397	3
Serum_1	Gelsolin	Gsn	P13020	Uniprot	85941.9	1	0.00075	0.462	21
Serum_1	Serine protease inhibitor A3K	Serpina3k	P07759	Uniprot	46881.6	0.95	2.27e-05	0.385	16
Serum_1	Alpha-2-HS-glycoprotein	Ahsg	P29699	Uniprot	37324.1	1	0.000818	0.449	11
Serum_1	Ig heavy chain V region 6.96	Ig heavy chain V region 6.96	P18528	Uniprot	11007.7	0.95	0.000114	0.306	2
Serum_1	Protein Igkv5-48 (Fragment)	Igkv5-48	A0A140T8N2,P01642	Uniprot	12615.5	1	0.000114	0.4	3
Serum_1	MCG116913 (Fragment)	Ighv8-12	A0A0G2JDE1	Uniprot	13263.8	1	6.82e-05	0.261	2
Serum_1	Fermitin family homolog 2	Fermt2	Q8CIB5	Uniprot	77803.5	0.996	2.27e-05	0.0147	1
Serum_1	Ig heavy chain V region 3-6	Ighv3-6	P18531	Uniprot	13095.6	1	2.27e-05	0.138	1
Serum_1	NADP-dependent malic enzyme	Me1	P06801,Q3TQP6	Uniprot	63955.4	0.95	2.27e-05	0.0385	1
Serum_1	Protein Igkv14-111 (Fragment)	Igkv14-111	A0A140T8P9,P01638	Uniprot	12986.6	1	6.82e-05	0.282	2
Serum_1	Protein Igkv12-41 (Fragment)	Igkv12-41	A0A140T8Q1,P01635	Uniprot	12581.4	1	4.55e-05	0.191	2
Serum_1	High affinity cationic amino acid transporter 1 (Fragment)	Slc7a1	E9Q3N1,Q09143	Uniprot	67093.6	0.95	2.27e-05	0.0351	1
Serum_1	Kininogen-1	Kng1	A0A0R4J038	Uniprot	73100.5	1	0.000545	0.26	16
Serum_1	Vesicle-associated membrane protein 8	Vamp8	A0A0R4J0R1,O70404	Uniprot	11451.5	1	6.82e-05	0.218	2
Serum_1	Alpha-crystallin B chain	Cryab	P23927	Uniprot	20069.4	1	2.27e-05	0.0743	1
Serum_1	Insulin-like growth factor-binding protein complex acid labile subunit	Igfals	A0A0R4J0S2,P70389	Uniprot	66962.8	1	0.000227	0.158	6
Serum_1	Ras-related protein Rab-8B	Rab8b	P61028	Uniprot	23604.9	0.95	2.27e-05	0.0531	1
Serum_1	Proteasome subunit beta type-3	Psmb3	Q9R1P1	Uniprot	22965.5	1	4.55e-05	0.171	2
Serum_1	Basigin	Bsg	K3W4Q8,P18572	Uniprot	42444.4	1	2.27e-05	0.055	1
Serum_1	Proteasome subunit alpha type-3	Psma3	O70435	Uniprot	28405.7	1	4.55e-05	0.0824	2
Serum_1	Complement C1q tumor necrosis factor-related protein 3	C1qtnf3	D3YZ61	Uniprot	34984.2	1	6.82e-05	0.11	3
Serum_1	Carboxylesterase 1C	Ces1c	P23953	Uniprot	61056.9	1	0.000136	0.164	6
Serum_1	Fetuin-B	Fetub	Q9QXC1	Uniprot	42712.6	1	0.000273	0.338	7
Serum_1	Complement C4-B	C4b	P01029	Uniprot	192917	1	0.00223	0.411	44
Serum_1	Protein Igkv4-55 (Fragment)	Igkv4-55	A0A0B4J1I9	Uniprot	12736.7	1	6.82e-05	0.274	2
Serum_1	Glutathione peroxidase 3	Gpx3	P46412	Uniprot	25425.3	1	0.000273	0.372	8
Serum_1	Protein Igkv12-89	Igkv12-89	A0A075B5L4,A0A0G2JGW8	Uniprot	11967.8	0.95	9.09e-05	0.171	1
Serum_1	Complement C2	C2	B8JJN2,P21180	Uniprot	84742.9	1	2.27e-05	0.077	4
Serum_1	Protein Fcgbp	Fcgbp	E9Q9C6	Uniprot	275226	1	0.000227	0.0542	9
Serum_1	Profilin-1	Pfn1	P62962	Uniprot	14957.3	1	0.000114	0.45	5
Serum_1	Serotransferrin	Tf	Q921I1	Uniprot	76724.2	1	0.00255	0.65	45
Serum_1	Carboxypeptidase N catalytic chain	Cpn1	Q9JJN5	Uniprot	51845.9	1	0.000205	0.282	8
Serum_1	N-acetylmuramoyl-L-alanine amidase	Pglyrp2	Q8VCS0	Uniprot	57707.6	1	4.55e-05	0.0321	1
Serum_1	Granulins	Grn	P28798,Q3U9N4	Uniprot	63454.9	0.95	2.27e-05	0.0272	1
Serum_1	Tubulin alpha chain (Fragment)	Tuba4a	A0A0A0MQA5,P68368	Uniprot	49924.6	1	2.27e-05	0.0189	1
Serum_1	Protein Ighg2c (Fragment)	Ighg2c	A0A0A6YY53,F6TQW2	Uniprot	36518	1	2.27e-05	0.107	3
Serum_1	Tubulin alpha-1C chain	Tuba1c	P68373	Uniprot	49909.6	0.95	2.27e-05	0.0535	2
Serum_1	Coagulation factor XII	F12	Q80YC5	Uniprot	65700	1	0.000136	0.124	5
Serum_1	Glycosylphosphatidylinositol specific phospholipase D1	Gpld1	Q8VCU2	Uniprot	93626.5	1	0.000182	0.137	8
Serum_1	Filamin, alpha	Flna	B7FAU9,Q8BTM8	Uniprot	281212	1	6.82e-05	0.0136	3
Serum_1	Plasminogen	Plg	P20918	Uniprot	90807.4	1	0.000795	0.427	22
Serum_1	Complement component C8 alpha chain	C8a	Q8K182	Uniprot	66080.4	1	0.000818	0.475	22
Serum_1	Inter alpha-trypsin inhibitor, heavy chain 4	Itih4	A6X935	Uniprot	104660	1	0.00111	0.391	27
Serum_1	Alpha-2-macroglobulin-P	A2m	Q6GQT1	Uniprot	164354	1	0.00025	0.11	11
Serum_1	Protein C6	C6	E9Q6D8	Uniprot	104456	1	0.000182	0.118	7
Serum_1	Protein Gm20547	Gm20547	B8JJN0	Uniprot	142326	1	0.000477	0.15	17
Serum_1	Glutathione synthetase	Gss	P51855	Uniprot	52247.3	1	0.000114	0.135	5
Serum_1	Heparin cofactor 2	Serpind1	P49182	Uniprot	54498.6	1	0.000159	0.184	7
Serum_1	Clathrin heavy chain	Cltc	Q5SXR6,Q68FD5	Uniprot	191561	1	2.27e-05	0.00536	1
Serum_1	C-type lectin domain family 11 member A	Clec11a	O88200	Uniprot	36451.1	0.95	2.27e-05	0.0427	1
Serum_1	Ig lambda-1 chain V region S178	Ig lambda-1 chain V region S178	P01725	Uniprot	11653.9	0.95	2.27e-05	0.209	1
Serum_1	Protein Z-dependent protease inhibitor	Serpina10	Q8R121	Uniprot	51799.1	1	9.09e-05	0.127	4
Serum_1	Protein Iglv2	Iglv2	A0A075B664,P01728	Uniprot	12221.9	0.999	4.55e-05	0.284	1
Serum_1	Lumican	Lum	P51885	Uniprot	38267.4	1	9.09e-05	0.151	3
Serum_1	Mannan-binding lectin serine protease 1	Masp1	P98064	Uniprot	79968.6	1	0.000886	0.369	19
Serum_1	Protein C1s1	C1s1	E9Q6C2	Uniprot	77499.3	1	0.00134	0.52	26
Serum_1	Ficolin-1	Fcn1	O70165	Uniprot	36298.7	1	0.000114	0.231	5
Serum_1	Ig heavy chain V region 23	Ig heavy chain V region 23	P01748	Uniprot	12772.3	0.95	6.82e-05	0.342	2
Serum_1	Pituitary tumor-transforming gene 1 protein-interacting protein (Fragment)	Pttg1ip	F6TFF2,Q8R143	Uniprot	19965.4	1	4.55e-05	0.0872	2
Serum_1	Ig heavy chain V region B1-8/186-2 (Fragment)	Ighv1-72	A0A075B5X9,P01751,P01754	Uniprot	12920.9	1	4.55e-05	0.504	3
Serum_1	Protein Col6a3	Col6a3	A0A087WS16,D3YWD1,E9PWQ3,J3QQ16	Uniprot	353932	1	2.27e-05	0.00598	1
Serum_1	Protein Ighv1-11 (Fragment)	Ighv1-11	A0A0A6YWI9	Uniprot	12864.7	0.95	2.27e-05	0.103	1
Serum_1	Complement C1q subcomponent subunit A	C1qa	P98086	Uniprot	25974.9	1	0.000364	0.151	3
Serum_1	(Q02SZ7) Lysyl endopeptidase	prpL	cRAP7-01	Uniprot	48178.4	1	0.0018	0.569	17
Serum_1	Carboxypeptidase B2	Cpb2	Q9JHH6	Uniprot	48871.5	1	9.09e-05	0.147	4
Serum_1	Beta-2-glycoprotein 1	Apoh	Q01339	Uniprot	38619	1	0.000386	0.429	10
Serum_1	Apolipoprotein M	Apom	Q9Z1R3	Uniprot	21273.8	0.999	2.27e-05	0.0368	1
Serum_1	Vitamin K-dependent protein C	Proc	P33587	Uniprot	51818.4	1	6.82e-05	0.0717	3
Serum_1	Fermitin family homolog 3	Fermt3	Q8K1B8	Uniprot	75636.7	1	0.000205	0.23	9
Serum_1	Serum paraoxonase/arylesterase 1	Pon1	P52430	Uniprot	39566.3	1	0.000159	0.301	7
Serum_1	Angiotensinogen	Agt	Q3UTR7	Uniprot	52671.2	1	6.82e-05	0.124	3
Serum_1	Thrombospondin-4	Thbs4	Q9Z1T2	Uniprot	106366	1	2.27e-05	0.0177	1
Serum_1	MCG1051009	Serpina3k	A0A0R4J0I1	Uniprot	46674.4	1	0.00277	0.519	22
Serum_1	Thrombospondin 1	Thbs1	Q80YQ1	Uniprot	129690	1	0.00136	0.36	37
Serum_1	Low density lipoprotein receptor-related protein 1	Lrp1	A0A0R4J0I9,Q91ZX7	Uniprot	504727	1	0.00109	0.143	42
Serum_1	Coagulation factor IX	F9	P16294	Uniprot	52978.4	0.999	2.27e-05	0.0191	1
Serum_1	Talin-1	Tln1	P26039	Uniprot	269819	1	0.000545	0.162	22
Serum_1	Complement C1r-A subcomponent	C1ra	Q8CG16	Uniprot	80074	1	0.000977	0.526	27
Serum_1	Myosin-9	Myh9	Q8VDD5	Uniprot	226378	1	0.000205	0.0796	9
Serum_1	Protein Ighv13-2	Ighv13-2	A0A087WPN7,A0A0A6YWN3	Uniprot	13417.4	1	4.55e-05	0.27	2
Serum_1	Transgelin-2	Tagln2	Q9WVA4	Uniprot	22395.8	0.95	2.27e-05	0.0905	1
Plasma_1	Alpha-amylase 1	Amy1	P00687	Uniprot	57644	1	4.62e-05	0.0489	2
Plasma_1	Fibrinogen alpha chain	Fga	E9PV24	Uniprot	87430.6	1	0.00143	0.392	25
Plasma_1	Protein Ighv1-18 (Fragment)	Ighv1-18	A0A0A6YXN4	Uniprot	12912.9	1	4.62e-05	0.385	3
Plasma_1	Protein Ighv1-22 (Fragment)	Ighv1-22	A0A075B5U7	Uniprot	13021.9	0.95	2.31e-05	0.282	3
Plasma_1	Serotransferrin	Tf	Q921I1	Uniprot	76724.2	1	0.00284	0.68	49
Plasma_1	Protein Ighv1-34 (Fragment)	Ighv1-34	A0A075B5V2	Uniprot	13032	0.95	2.31e-05	0.333	3
Plasma_1	Phospholipid transfer protein	Pltp	P55065	Uniprot	54455	1	4.62e-05	0.0994	2
Plasma_1	Plasma kallikrein	Cyp4v3	H9H9R5,P26262	Uniprot	71383.6	1	0.000508	0.345	16
Plasma_1	Hepatocyte growth factor activator	Hgfac	Q9R098	Uniprot	70566.4	1	6.93e-05	0.0643	3
Plasma_1	Alpha-1-antitrypsin 1-4	Serpina1d	Q00897	Uniprot	45999.3	1	0.00206	0.554	19
Plasma_1	Vitronectin	Vtn	P29788	Uniprot	54849.7	1	0.000185	0.138	4
Plasma_1	Serum albumin	Alb	P07724	Uniprot	68692.9	1	0.0117	0.827	56
Plasma_1	Protein Ighv8-8 (Fragment)	Ighv8-8	A0A0A6YXQ0	Uniprot	13185.9	0.95	2.31e-05	0.134	1
Plasma_1	Vitamin D-binding protein	Gc	P21614	Uniprot	53601	1	0.000971	0.641	23
Plasma_1	Complement component C8 gamma chain	C8g	Q8VCG4	Uniprot	22507.9	1	0.000324	0.604	9
Plasma_1	Protein Ighv1-80 (Fragment)	Ighv1-80	A0A075B5Y3	Uniprot	12763.8	0.95	2.31e-05	0.128	1
Plasma_1	Protein Ighv1-81 (Fragment)	Ighv1-81	A0A075B5Y4	Uniprot	12989.1	0.95	2.31e-05	0.0855	1
Plasma_1	Ceruloplasmin	Cp	E9PZD8,Q61147	Uniprot	121153	1	0.00173	0.503	41
Plasma_1	Alpha-1-antitrypsin 1-1	Serpina1a	A0A0A0MQA3,P07758	Uniprot	46003.7	1	4.62e-05	0.583	22
Plasma_1	Serine protease inhibitor A3K	Serpina3k	P07759	Uniprot	46881.6	0.95	2.31e-05	0.347	15
Plasma_1	Ig heavy chain V region 3	Ighv1-61	P01749	Uniprot	13015.7	0.994	2.31e-05	0.333	2
Plasma_1	Mannan-binding lectin serine protease 1	Masp1	P98064	Uniprot	79968.6	1	0.000139	0.102	5
Plasma_1	Immunoglobulin J chain	Jchain	P01592	Uniprot	18013.2	1	0.000185	0.277	5
Plasma_1	Apolipoprotein C-I	Apoc1	P34928	Uniprot	9697	0.95	2.31e-05	0.102	1
Plasma_1	Kininogen-1	Kng1	A0A0R4J038	Uniprot	73100.5	1	0.000531	0.244	13
Plasma_1	Complement C1q subcomponent subunit A	C1qa	P98086	Uniprot	25974.9	1	0.000116	0.163	3
Plasma_1	Proteasome subunit alpha type-5	Psma5	Q9Z2U1	Uniprot	26411.3	0.95	2.31e-05	0.0498	1
Plasma_1	Retinol-binding protein 4	Rbp4	H7BWY6	Uniprot	28405.3	1	0.000162	0.461	7
Plasma_1	Alpha-2-macroglobulin-P	A2m	Q6GQT1	Uniprot	164354	1	0.000231	0.104	10
Plasma_1	CD5 antigen-like	Cd5l	Q9QWK4	Uniprot	38861	1	0.000324	0.389	11
Plasma_1	Actin, cytoplasmic 1	Actb	P60710,P63260	Uniprot	41793.9	1	4.62e-05	0.072	2
Plasma_1	Protein Z-dependent protease inhibitor	Serpina10	Q8R121	Uniprot	51799.1	1	6.93e-05	0.123	3
Plasma_1	Protein Ighv2-6 (Fragment)	Ighv2-6	A0A075B6A7	Uniprot	12595.6	1	2.31e-05	0.138	1
Plasma_1	Plasminogen	Plg	P20918	Uniprot	90807.4	1	0.000855	0.437	24
Plasma_1	Apolipoprotein B-100	Apob	E9Q414	Uniprot	509438	1	0.000508	0.0726	21
Plasma_1	Ig heavy chain V region 3-6	Ighv3-6	P18531	Uniprot	13095.6	0.95	4.62e-05	0.138	1
Plasma_1	Q66X22-DECOY	Q66X22-DECOY	Q66X22-DECOY		18	0.839	4.62e-05	NaN%	3
Plasma_1	Lumican	Lum	P51885	Uniprot	38267.4	1	4.62e-05	0.0533	1
Plasma_1	Alpha-1-antitrypsin 1-2	Serpina1b	P22599	Uniprot	45975.8	1	0.000716	0.63	23
Plasma_1	Serine protease inhibitor A3M	Serpina3m	Q03734	Uniprot	47066.6	1	2.31e-05	0.203	8
Plasma_1	Pregnancy zone protein	Pzp	Q61838	Uniprot	165854	1	0.0267	0.735	84
Plasma_1	Protein Ighv1-11 (Fragment)	Ighv1-11	A0A0A6YWI9	Uniprot	12864.7	1	4.62e-05	0.231	2
Plasma_1	Low density lipoprotein receptor-related protein 1	Lrp1	A0A0R4J0I9,Q91ZX7	Uniprot	504727	1	4.62e-05	0.00462	2
Plasma_1	Corticosteroid-binding globulin	Serpina6	Q06770	Uniprot	44770.9	1	2.31e-05	0.073	1
Plasma_1	(Q02SZ7) Lysyl endopeptidase	prpL	cRAP7-01	Uniprot	48178.4	1	0.00155	0.554	16
Plasma_1	Glycosylphosphatidylinositol specific phospholipase D1	Gpld1	Q8VCU2	Uniprot	93626.5	1	0.0003	0.182	9
Plasma_1	Adiponectin	Adipoq	Q60994	Uniprot	26809.3	0.95	2.31e-05	0.0405	1
Plasma_1	Mannan-binding lectin serine protease 2	Masp2	Q91WP0	Uniprot	75517.5	1	0.000162	0.153	6
Plasma_1	Apolipoprotein M	Apom	Q9Z1R3	Uniprot	21273.8	1	4.62e-05	0.116	2
Plasma_1	Protein Ighg2c (Fragment)	Ighg2c	A0A0A6YY53,F6TQW2	Uniprot	36518	0.95	2.31e-05	0.107	2
Plasma_1	(P02768) Serum albumin 66,393 Recombinant Pichia pastoris	(P02768) Serum albumin 66,393 Recombinant Pichia pastoris	cRAP4-01	Uniprot	69366.9	0.839	2.31e-05	0.0131	1
Plasma_1	Apolipoprotein A-IV	Apoa4	P06728	Uniprot	45028.7	1	0.000693	0.567	19
Plasma_1	Q00420-DECOY	Q00420-DECOY	Q00420-DECOY		18	0.321	2.31e-05	NaN%	3
Plasma_1	(P69905) Hemoglobin alpha chain 15,127 Erythrocytes	(P69905) Hemoglobin alpha chain 15,127 Erythrocytes	cRAP4-20	Uniprot	15126.4	0.95	2.31e-05	0.191	2
Plasma_1	Fibrinogen beta chain	Fgb	Q8K0E8	Uniprot	54753.6	1	0.00224	0.694	30
Plasma_1	Protein Igkv17-127	Igkv17-127	A0A075B5J9,A0A075B5K3,A0A0G2JDN5,A0A0G2JFA8	Uniprot	12759.8	1	2.31e-05	0.204	1
Plasma_1	Serum paraoxonase/arylesterase 1	Pon1	P52430	Uniprot	39566.3	1	9.24e-05	0.146	4
Plasma_1	Fibrinogen gamma chain	Fgg	Q3UER8	Uniprot	50351	1	0.00157	0.632	23
Plasma_1	(P00761) Trypsin precursor (EC 3.4.21.4)	(P00761) Trypsin precursor (EC 3.4.21.4)	cRAP1-13	Uniprot	24409.3	1	0.000116	0.208	3
Plasma_1	Protein Igkv4-57 (Fragment)	Igkv4-57	A0A0A6YYE7	Uniprot	12689.6	1	4.62e-05	0.274	2
Plasma_1	Epidermal growth factor receptor	Egfr	Q01279,Q9WVF5	Uniprot	134855	1	0.000508	0.156	15
Plasma_1	Angiotensinogen	Agt	Q3UTR7	Uniprot	52671.2	1	0.000116	0.149	4
Plasma_1	Ceruloplasmin	Cp	G3X8Q5,G3X9T8	Uniprot	121082	0.95	2.31e-05	0.502	41
Plasma_1	Hemopexin	Hpx	Q91X72	Uniprot	51318.1	1	0.00104	0.435	19
Plasma_1	Beta-globin	Hbbt1	A8DUK4	Uniprot	15748.1	1	0.000555	0.748	10
Plasma_1	Alpha globin 1	haemaglobin alpha 2	Q91VB8	Uniprot	15112.4	1	0.00037	0.789	8
Plasma_1	Proteasome subunit alpha type-2	Psma2	P49722	Uniprot	25926.9	1	6.93e-05	0.171	2
Plasma_1	Fibulin-1	Fbln1	Q08879	Uniprot	78031	1	2.31e-05	0.0326	1
Plasma_1	Gelsolin	Gsn	P13020	Uniprot	85941.9	1	0.000647	0.394	20
Plasma_1	Polymeric immunoglobulin receptor	Pigr	O70570	Uniprot	84998.4	1	9.24e-05	0.0791	4
Plasma_1	Protein Mgam	Mgam	A0A0J9YVE6	Uniprot	137702	1	6.93e-05	0.03	3
Plasma_1	Carboxypeptidase B2	Cpb2	Q9JHH6	Uniprot	48871.5	1	4.62e-05	0.0735	2
Plasma_1	Protein Igkv12-41 (Fragment)	Igkv12-41	A0A140T8Q1,P01635	Uniprot	12581.4	0.95	2.31e-05	0.113	1
Plasma_1	A0A0B4J1F9-DECOY	A0A0B4J1F9-DECOY	A0A0B4J1F9-DECOY		0	0.05	2.31e-05	0	3
Plasma_1	Protein Igkv14-111 (Fragment)	Igkv14-111	A0A140T8P9,P01638	Uniprot	12986.6	1	6.93e-05	0.282	2
Plasma_1	Protein Igkv5-48 (Fragment)	Igkv5-48	A0A140T8N2,P01642	Uniprot	12615.5	1	4.62e-05	0.235	2
Plasma_1	Ig kappa chain V-V region HP 123E6	Ig kappa chain V-V region HP 123E6	P01646	Uniprot	11989.9	1	9.24e-05	0.37	3
Plasma_1	Complement factor H	Cfh	E9Q8I0,P06909	Uniprot	139137	1	0.00143	0.444	38
Plasma_1	Beta-2-glycoprotein 1	Apoh	Q01339	Uniprot	38619	1	0.000393	0.362	10
Plasma_1	Apolipoprotein C-II	Apoc2	Q05020	Uniprot	10742.1	1	0.000162	0.237	2
Plasma_1	Afamin	Afm	O89020	Uniprot	69379.3	1	0.000439	0.332	14
Plasma_1	Fibronectin	Fn1	A0A087WSN6,B9EHT6	Uniprot	253005	1	0.00411	0.505	74
Plasma_1	Transthyretin	Ttr	P07309	Uniprot	15775.8	1	2.31e-05	0.0884	1
Plasma_1	Complement component C8 beta chain	C8b	Q8BH35	Uniprot	66229.4	1	0.000508	0.348	15
Plasma_1	Transitional endoplasmic reticulum ATPase	Vcp	Q01853	Uniprot	89324.8	1	4.62e-05	0.031	2
Plasma_1	Ig kappa chain V-VI region XRPC 44	Ig kappa chain V-VI region XRPC 44	P01675,P01676,P01677,P01678	Uniprot	11584.4	1	6.93e-05	0.486	3
Plasma_1	von Willebrand factor	Vwf	E9QPU1,Q8CIZ8	Uniprot	309255	1	0.000277	0.0512	11
Plasma_1	Inter-alpha-trypsin inhibitor heavy chain H1	Itih1	Q61702	Uniprot	101069	1	0.00067	0.32	19
Plasma_1	Inter-alpha trypsin inhibitor, heavy chain 2	Itih2	G3X977,Q61703	Uniprot	105930	1	0.00037	0.136	12
Plasma_1	Prothrombin	F2	P19221	Uniprot	70268.9	1	0.000508	0.307	18
Plasma_1	Coagulation factor X	F10	O88947,Q3U3V1	Uniprot	54018.3	1	2.31e-05	0.0229	1
Plasma_1	Coagulation factor XIII A chain	F13a1	Q8BH61	Uniprot	83207.6	1	0.000624	0.331	19
Plasma_1	Protein Gm20547	Gm20547	B8JJN0	Uniprot	142326	1	0.000531	0.139	16
Plasma_1	Inter alpha-trypsin inhibitor, heavy chain 4	Itih4	A6X935	Uniprot	104660	1	0.000324	0.191	11
Plasma_1	Apolipoprotein C-III	Apoc3	A0A0R4J1N3,E9QP56,P33622	Uniprot	10982.5	1	0.000116	0.192	1
Plasma_1	Inhibitor of carbonic anhydrase	Ica	Q9DBD0	Uniprot	76766	1	0.000531	0.384	20
Plasma_1	Complement factor D	Cfd	P03953	Uniprot	28055.5	1	6.93e-05	0.1	2
Plasma_1	Apolipoprotein E	Apoe	P08226	Uniprot	35866.3	1	0.000347	0.383	10
Plasma_1	Apolipoprotein A-I	Apoa1	Q00623	Uniprot	30615.3	1	0.00155	0.61	19
Plasma_1	Antithrombin-III	Serpinc1	P32261	Uniprot	52005.1	1	0.000324	0.351	12
Plasma_1	Glutathione peroxidase 3	Gpx3	P46412	Uniprot	25425.3	1	6.93e-05	0.173	3
Plasma_1	MCG1051009	Serpina3k	A0A0R4J0I1	Uniprot	46674.4	1	0.00333	0.541	24
Plasma_1	Ig kappa chain V-III region PC 2880/PC 1229	Ig kappa chain V-III region PC 2880/PC 1229	P01654	Uniprot	11980.6	1	4.62e-05	0.306	2
Plasma_1	EGF-containing fibulin-like extracellular matrix protein 1	Efemp1	Q8BPB5	Uniprot	54951.3	1	2.31e-05	0.0284	1
Plasma_1	Protein Igkv1-117 (Fragment)	Igkv1-117	A0A140T8M0	Uniprot	13117.3	0.95	9.24e-05	0.387	3
Plasma_1	Protein Igkv8-19	Igkv8-19	A0A140T8M4	Uniprot	11116.4	1	6.93e-05	0.535	4
Plasma_1	Protein Igkv6-15 (Fragment)	Igkv6-15	A0A140T8M5	Uniprot	12756.9	0.95	2.31e-05	0.0783	1
Plasma_1	Apolipoprotein D	Apod	P51910	Uniprot	21530.5	1	4.62e-05	0.143	2
Plasma_1	Protein Igkv2-109 (Fragment)	Igkv2-109	A0A075B5K6,P03976	Uniprot	12390.4	0.95	2.31e-05	0.108	1
Plasma_1	Plasma protease C1 inhibitor	Serping1	P97290	Uniprot	55586	1	0.000254	0.208	8
Plasma_1	Pigment epithelium-derived factor	Serpinf1	P97298	Uniprot	46235.9	1	6.93e-05	0.115	2
Plasma_1	Murinoglobulin-1	Mug1	P28665	Uniprot	165299	1	0.00612	0.585	61
Plasma_1	Murinoglobulin-2	Mug2	P28666	Uniprot	162383	0.999	2.31e-05	0.178	19
Plasma_1	Complement component C8 alpha chain	C8a	Q8K182	Uniprot	66080.4	1	0.000647	0.465	20
Plasma_1	Histidine-rich glycoprotein	Hrg	A0A0R4J039,Q9ESB3	Uniprot	59162.1	1	0.000508	0.267	13
Plasma_1	Interferon regulatory factor 7 (Fragment)	Irf7	F6TQ89	Uniprot	28395.6	0.321	2.31e-05	0.0279	1
Plasma_1	Protein Igkv12-46 (Fragment)	Igkv12-46	A0A140T8P6	Uniprot	12562.2	1	6.93e-05	0.409	3
Plasma_1	Ig heavy chain V region 6.96	Ig heavy chain V region 6.96	P18528	Uniprot	11007.7	0.95	0.000139	0.194	1
Plasma_1	Protein C1s1	C1s1	E9Q6C2	Uniprot	77499.3	1	6.93e-05	0.0562	3
Plasma_1	Serum amyloid A-4 protein	Saa4	P31532	Uniprot	15088.4	1	0.000139	0.446	5
Plasma_1	Ig gamma-1 chain C region secreted form	Ighg1	P01868,P01869	Uniprot	43385.5	1	2.31e-05	0.0525	1
Plasma_1	Protein C6	C6	E9Q6D8	Uniprot	104456	1	6.93e-05	0.0376	3
Plasma_1	MCG116913 (Fragment)	Ighv8-12	A0A0G2JDE1	Uniprot	13263.8	0.95	2.31e-05	0.126	1
Plasma_1	78 kDa glucose-regulated protein	Hspa5	P20029	Uniprot	72423.6	1	2.31e-05	0.026	1
Plasma_1	Beta-2-microglobulin	B2m	P01887	Uniprot	13779.1	1	4.62e-05	0.151	2
Plasma_1	Carboxypeptidase N catalytic chain	Cpn1	Q9JJN5	Uniprot	51845.9	1	0.000277	0.317	9
Plasma_1	Protein Igkv4-68 (Fragment)	Igkv4-68	A0A0B4J1I7	Uniprot	12752.6	0.95	4.62e-05	0.171	1
Plasma_1	Protein Igkv4-55 (Fragment)	Igkv4-55	A0A0B4J1I9	Uniprot	12736.7	0.95	2.31e-05	0.274	2
Plasma_1	Carboxypeptidase N subunit 2	Cpn2	Q9DBB9	Uniprot	60481.6	1	0.000485	0.389	15
Plasma_1	Complement C1q tumor necrosis factor-related protein 3	C1qtnf3	D3YZ61	Uniprot	34984.2	1	4.62e-05	0.0721	2
Plasma_1	Protein Ighv10-1 (Fragment)	Ighv10-1	A0A0B4J1J6	Uniprot	13549.6	0.95	2.31e-05	0.294	2
Plasma_1	Protein Igkc (Fragment)	Igkc	A0A075B5P2	Uniprot	11888.9	1	0.000809	0.813	8
Plasma_1	Ig mu chain C region (Fragment)	Ighm	A0A075B5P6	Uniprot	50055.2	1	0.00284	0.49	22
Plasma_1	Complement C5	C5	P06684	Uniprot	188882	1	0.00102	0.239	32
Plasma_1	Complement C3	C3	P01027	Uniprot	186486	1	0.0052	0.698	96
Plasma_1	Complement C4-B	C4b	P01029	Uniprot	192917	1	0.00118	0.288	30
Plasma_1	Protein Ighv5-12 (Fragment)	Ighv5-12	A0A075B5Q4	Uniprot	13075.5	0.95	2.31e-05	0.137	1
Plasma_1	Apolipoprotein A-II	Apoa2	P09813	Uniprot	11309.5	1	0.000162	0.382	4
Plasma_1	Protein Ighv7-3 (Fragment)	Ighv7-3	A0A075B5R2	Uniprot	13457.9	1	9.24e-05	0.308	3
Plasma_1	Protein Ighv10-3 (Fragment)	Ighv10-3	A0A075B5T6	Uniprot	13544.5	1	2.31e-05	0.168	1
Plasma_1	Protein Ighv5-17 (Fragment)	Ighv5-17	A0A075B5R1	Uniprot	12905.1	1	9.24e-05	0.256	2
Plasma_1	Macrophage colony-stimulating factor 1 receptor	Csf1r	P09581	Uniprot	109180	0.95	2.31e-05	0.0102	1
Plasma_1	Clusterin	Clu	Q06890	Uniprot	51656.1	1	0.00037	0.297	12
Plasma_1	Transferrin receptor protein 1	Tfrc	Q62351	Uniprot	85734.1	1	9.24e-05	0.0695	4
Plasma_1	Protein Cfhr2	Cfhr2	Q4LDF6	Uniprot	37932.8	0.95	2.31e-05	0.244	5
Plasma_1	Ig heavy chain V region AC38 205.12	Ig heavy chain V region AC38 205.12	P06330	Uniprot	12934.3	1	6.93e-05	0.492	4
Plasma_1	Ig kappa chain V-III region ABPC 22/PC 9245	Ig kappa chain V-III region ABPC 22/PC 9245	P01662,P01663	Uniprot	12005.6	0.95	2.31e-05	0.162	1
Plasma_1	Protein Ighv6-3 (Fragment)	Ighv6-3	A0A075B5T2	Uniprot	13259.3	1	0.0003	0.636	7
Plasma_1	Alpha-1-acid glycoprotein 1	Orm1	Q60590	Uniprot	23896.1	1	0.000231	0.275	4
Plasma_1	Properdin	Cfp	P11680	Uniprot	50325	1	0.000208	0.183	7
Plasma_1	Protein Ighv1-77	Ighv1-77	A0A0B4J1M0	Uniprot	10662.3	1	4.62e-05	0.347	2
Plasma_1	Protein Igkv12-89	Igkv12-89	A0A075B5L4,A0A0G2JGW8	Uniprot	11967.8	0.95	2.31e-05	0.171	1
Plasma_1	Ig kappa chain V-V region MOPC 173	Ig kappa chain V-V region MOPC 173	P01643	Uniprot	11816.7	0.95	2.31e-05	0.417	3
Plasma_1	Ig heavy chain V-III region J606	Ig heavy chain V-III region J606	P01801	Uniprot	12810.3	1	0.000185	0.678	8
Plasma_1	Leukemia inhibitory factor receptor	Lifr	P42703	Uniprot	122575	1	9.24e-05	0.0375	3
Plasma_1	Leukocyte surface antigen CD47	Cd47	Q61735	Uniprot	33098.9	0.998	2.31e-05	0.0462	1
Plasma_1	Coagulation factor XIII B chain	F13b	Q07968	Uniprot	76195.5	1	0.000393	0.306	14
Plasma_1	Protein Ighg2b (Fragment)	Ighg2b	A0A075B5P3	Uniprot	36678.9	1	0.000185	0.312	6
Plasma_1	N-acetylmuramoyl-L-alanine amidase	Pglyrp2	Q8VCS0	Uniprot	57707.6	1	0.000116	0.113	4
Plasma_1	Ficolin-1	Fcn1	O70165	Uniprot	36298.7	1	0.000185	0.308	6
Plasma_1	Alpha-1-antitrypsin 1-3	Serpina1c	A0A0R4J0X5	Uniprot	45855.5	1	0.000531	0.615	22
Plasma_1	Insulin-like growth factor-binding protein complex acid labile subunit	Igfals	A0A0R4J0S2,P70389	Uniprot	66962.8	1	0.000185	0.158	6
Plasma_1	Protein Ighv1-82	Ighv1-82	A0A0B4J1J7	Uniprot	10650.2	1	6.93e-05	0.347	2
Plasma_1	Lysosomal alpha-mannosidase	Man2b1	O09159	Uniprot	114650	1	9.24e-05	0.0494	4
Plasma_1	Complement C1r-A subcomponent	C1ra	Q8CG16	Uniprot	80074	1	4.62e-05	0.0594	2
Plasma_1	Protein Gm4788	Gm4788	E9Q8B5	Uniprot	99438.8	1	6.93e-05	0.058	4
Plasma_1	Protein Ighv5-4 (Fragment)	Ighv5-4	A0A075B5P9	Uniprot	12965.2	1	6.93e-05	0.291	2
Plasma_1	Zinc-alpha-2-glycoprotein	Azgp1	Q64726	Uniprot	35332.7	1	0.000162	0.306	6
Plasma_1	Coagulation factor V	F5	O88783	Uniprot	247236	0.998	2.31e-05	0.00641	1
Plasma_1	Inter-alpha-trypsin inhibitor heavy chain H3	Itih3	Q61704	Uniprot	99359.8	1	0.000139	0.0911	5
Plasma_1	Protein Igkv1-135 (Fragment)	Igkv1-135	A0A0B4J1H7	Uniprot	13305.7	1	9.24e-05	0.392	4
Plasma_1	Protein Igkv9-120 (Fragment)	Igkv9-120	A0A140T8N0,P01639	Uniprot	14311.9	1	9.24e-05	0.316	3
Plasma_1	Selenoprotein P	Sepp1	P70274	Uniprot	42705.5	1	6.93e-05	0.0895	2
Plasma_1	Serine (Or cysteine) peptidase inhibitor, clade A, member 3N, isoform CRA_a	Serpina3n	G3X8T9	Uniprot	46768.1	1	0.000139	0.254	7
Plasma_1	Oxidation resistance protein 1	C7	D3YXF5	Uniprot	93336.4	1	0.000508	0.301	17
Plasma_1	Protein Ighv1-74	Ighv1-74	A0A075B5Y1	Uniprot	12899.6	0.95	2.31e-05	0.233	2
Plasma_1	Coagulation factor XII	F12	Q80YC5	Uniprot	65700	1	0.000185	0.124	5
Plasma_1	Lipoprotein lipase	Lpl	P11152	Uniprot	53109.9	0.95	2.31e-05	0.0359	1
Plasma_1	Protein Igkv8-27	Igkv8-27	A0A075B5N4	Uniprot	10976.3	1	6.93e-05	0.36	3
Plasma_1	Carboxylesterase 1C	Ces1c	P23953	Uniprot	61056.9	1	0.000116	0.121	5
Plasma_1	Protein Ighv2-9-1 (Fragment)	Ighv2-9-1	A0A075B697	Uniprot	12481.7	0.95	2.31e-05	0.0948	1
Plasma_1	Carboxylesterase 3A	Ces3a	Q63880	Uniprot	63318.9	1	6.93e-05	0.0736	2
Plasma_1	Protein Ighv1-53 (Fragment)	Ighv1-53	A0A075B5W3	Uniprot	12791.5	1	0.000185	0.624	4
Plasma_1	Protein AMBP	Ambp	Q07456	Uniprot	39030	1	0.000116	0.143	4
Plasma_1	Protein Igkv9-124	Igkv9-124	A0A075B5K2	Uniprot	10420.1	1	4.62e-05	0.337	2
Plasma_1	Protein Ighv5-9-1	Ighv5-9-1	A0A075B5Q6,A0A0A6YVS4	Uniprot	14177.8	1	2.31e-05	0.302	2
Plasma_1	Complement C2	C2	B8JJN2,P21180	Uniprot	84742.9	1	4.62e-05	0.0498	3
Plasma_1	Protein Igkv16-104 (Fragment)	Igkv16-104	A0A0B4J1I1	Uniprot	12875.2	0.95	2.31e-05	0.138	1
Plasma_1	Alpha-1-antitrypsin 1-5	Serpina1e	Q00898	Uniprot	45892.4	1	0.000485	0.424	18
Plasma_1	Alpha-2-antiplasmin	Serpinf2	Q61247	Uniprot	54972.8	1	0.000254	0.385	10
Plasma_1	Alpha-2-HS-glycoprotein	Ahsg	P29699	Uniprot	37324.1	1	0.000578	0.432	9
Plasma_1	Protein Igkv14-126 (Fragment)	Igkv14-126	A0A075B5K0	Uniprot	13058.5	1	2.31e-05	0.265	2
Plasma_1	Protein Ighv6-6 (Fragment)	Ighv6-6	A0A075B5T3	Uniprot	13293.2	1	0.000162	0.563	7
Plasma_1	Protein Iglc1 (Fragment)	Iglc1	A0A0G2JE99,P01843	Uniprot	11574.4	1	0.000162	0.623	4
Plasma_1	Protein Ighv7-1 (Fragment)	Ighv7-1	A0A075B5S2	Uniprot	13645	1	0.000185	0.57	5
Plasma_1	Protein Ighv9-3 (Fragment)	Ighv9-3	A0A0B4J1J5	Uniprot	12996.3	1	4.62e-05	0.444	2
Plasma_1	Complement factor I	Cfi	Q61129	Uniprot	67259.7	1	0.000324	0.237	9
Plasma_1	Ig kappa chain V-V region HP R16.7	Ig kappa chain V-V region HP R16.7	P01644,P01645	Uniprot	11910.7	0.95	2.31e-05	0.537	4
Plasma_1	Kng2 protein	Kng2	Q6S9I0	Uniprot	47887.4	0.95	2.31e-05	0.067	2
Plasma_1	Protein Igha (Fragment)	Igha	A0A075B6A3	Uniprot	36829.3	1	0.000185	0.201	5
Plasma_1	Protein Ighv14-2 (Fragment)	Ighv14-2	A0A075B5R7	Uniprot	13001.8	0.95	2.31e-05	0.094	1
Plasma_1	Collectin-11	Colec11	A0A0R4J0M6,Q3SXB8	Uniprot	28989.6	0.95	2.31e-05	0.0699	1
Plasma_1	Ig gamma-1 chain C region secreted form (Fragment)	Ighg1	A0A075B5P4,A0A0A6YWR2	Uniprot	43425.5	0.931	2.31e-05	0.0525	1
Plasma_1	Complement C1q subcomponent subunit B	C1qb	P14106	Uniprot	26717.5	1	6.93e-05	0.138	3
Plasma_1	Protein Ighv1-42	Ighv1-42	A0A075B5V6	Uniprot	10776.2	1	4.62e-05	0.337	2
Plasma_1	Protein Ighv2-5	Ighv2-5	A0A075B5Q3,A0A0A6YY69	Uniprot	12659.7	1	2.31e-05	0.287	1
Plasma_1	Ig kappa chain C region	Ig kappa chain C region	P01837	Uniprot	11777.9	0.95	0.000116	0.811	8
Plasma_1	Protein Igkv5-39	Igkv5-39	A0A075B5M7	Uniprot	10345.4	1	0.000116	0.474	3
Plasma_1	Mannose-binding protein C	Mbl2	P41317	Uniprot	25957.1	1	9.24e-05	0.209	4
Plasma_1	Ig kappa chain V-II region 26-10	Ig kappa chain V-II region 26-10	P01631	Uniprot	12273.1	1	6.93e-05	0.177	2
Plasma_1	Cytosol aminopeptidase	Lap3	Q9CPY7	Uniprot	56142.7	0.961	2.31e-05	0.0154	1
Plasma_1	Angiotensin-converting enzyme	Ace	P09470	Uniprot	150922	1	4.62e-05	0.0259	2
Plasma_1	Protein Ighv1-54 (Fragment)	Ighv1-54	A0A075B5W5	Uniprot	12750.3	0.95	2.31e-05	0.128	1
Plasma_1	Mannose-binding protein A	Mbl1	P39039	Uniprot	25396.5	1	9.24e-05	0.322	4
Plasma_1	Heparin cofactor 2	Serpind1	P49182	Uniprot	54498.6	1	0.000231	0.264	10
Plasma_1	Protein Ighv4-1 (Fragment)	Ighv4-1	A0A075B5R5	Uniprot	12874.7	1	6.93e-05	0.431	3
Plasma_1	Protein Fcgbp	Fcgbp	E9Q9C6	Uniprot	275226	1	0.000185	0.0496	8
Plasma_1	Protein Ighv1-9	Ighv1-9	A0A075B5T9,A0A0A6YW37	Uniprot	12931.8	0.95	2.31e-05	0.216	1
Plasma_1	H-2 class I histocompatibility antigen, Q10 alpha chain	H2-Q10	P01898	Uniprot	37251.5	1	0.000116	0.151	5
Plasma_1	Complement component 9	C9	A0A0R4J032,P06683	Uniprot	62004.3	1	0.000139	0.155	5
Plasma_1	Secreted phosphoprotein 24	Spp2	Q8K1I3	Uniprot	23136.1	1	2.31e-05	0.0591	1
Plasma_1	Protein Ighv5-16	Ighv5-16	A0A075B5R0,A0A0B4J1P4	Uniprot	13217.6	0.95	2.31e-05	0.0948	1
Plasma_1	Interleukin-1 receptor accessory protein	Il1rap	Q61730	Uniprot	65741.1	1	6.93e-05	0.0579	3
Plasma_1	Protein Igkv12-44 (Fragment)	Igkv12-44	A0A140T8M2	Uniprot	12557.3	1	6.93e-05	0.322	3
Plasma_1	Protein Igkv6-17 (Fragment)	Igkv6-17	A0A140T8Q3	Uniprot	12760	0.95	2.31e-05	0.0783	1
Plasma_1	Complement C1q subcomponent subunit C	C1qc	Q02105	Uniprot	25991.3	1	0.000116	0.199	4
Plasma_1	Phosphatidylcholine-sterol acyltransferase	Lcat	P16301	Uniprot	49747.7	1	4.62e-05	0.0708	2
Plasma_1	Protein Igkv8-24 (Fragment)	Igkv8-24	A0A140T8P5	Uniprot	13264	0.95	2.31e-05	0.198	2
Plasma_1	Protein Igkv15-103 (Fragment)	Igkv15-103	A0A140T8P3	Uniprot	12547.8	0.95	2.31e-05	0.0957	1
Plasma_1	Ig lambda-2 chain C region	Iglc2	P01844,Q99JC1	Uniprot	11254.3	1	0.000231	0.712	5
Plasma_1	Leucine-rich HEV glycoprotein	Lrg1	Q91XL1	Uniprot	37432.6	1	2.31e-05	0.038	1
Plasma_1	C4b-binding protein	C4bpa	P08607	Uniprot	51522.9	1	0.000277	0.2	6
Plasma_1	Protein Ighg3 (Fragment)	Ighg3	A0A075B5P5,P03987	Uniprot	43928.6	1	0.000116	0.139	4
Plasma_1	Protein Ighv1-76	Ighv1-76	A0A0B4J1N0	Uniprot	10879.5	1	4.62e-05	0.418	3
Plasma_1	Neutral alpha-glucosidase AB	Ganab	Q8BHN3	Uniprot	106913	0.95	2.31e-05	0.018	1
Plasma_1	Protein Igkv2-137 (Fragment)	Igkv2-137	A0A0B4J1H6	Uniprot	13131.3	1	2.31e-05	0.108	1
Plasma_1	Fetuin-B	Fetub	Q9QXC1	Uniprot	42712.6	1	0.000162	0.191	5
Serum_2	Phospholipid transfer protein	Pltp	P55065	Uniprot	54455	1	2.2e-05	0.0365	1
Serum_2	(Q02SZ7) Lysyl endopeptidase	prpL	cRAP7-01	Uniprot	48178.4	1	0.00163	0.569	17
Serum_2	Tetraspanin (Fragment)	Tspan9	A0A0J9YTS4,D3YXN7,Q8BJU2	Uniprot	26738.7	0.957	2.2e-05	0.0659	1
Serum_2	Carboxypeptidase Q	Cpq	Q9WVJ3	Uniprot	51813.7	0.957	2.2e-05	0.0532	1
Serum_2	Alpha-1-antitrypsin 1-1	Serpina1a	A0A0A0MQA3,P07758	Uniprot	46003.7	1	2.2e-05	0.514	22
Serum_2	N-acetylmuramoyl-L-alanine amidase	Pglyrp2	Q8VCS0	Uniprot	57707.6	1	4.4e-05	0.0642	2
Serum_2	Protein Igkc (Fragment)	Igkc	A0A075B5P2	Uniprot	11888.9	1	0.000946	0.738	7
Serum_2	Carboxypeptidase N subunit 2	Cpn2	Q9DBB9	Uniprot	60481.6	1	0.000528	0.351	13
Serum_2	Protein Ighv10-3 (Fragment)	Ighv10-3	A0A075B5T6	Uniprot	13544.5	1	2.2e-05	0.0924	1
Serum_2	Ig kappa chain C region	Ig kappa chain C region	P01837	Uniprot	11777.9	0.957	0.000198	0.736	7
Serum_2	Metalloreductase STEAP3	Steap3	A0A0R4J1G9,E9QN92,Q8CI59	Uniprot	54750.5	1	2.2e-05	0.0328	1
Serum_2	CD9 antigen	Cd9	P40240	Uniprot	25258.9	1	0.00011	0.115	2
Serum_2	Ig heavy chain V region AC38 205.12	Ig heavy chain V region AC38 205.12	P06330	Uniprot	12934.3	1	0.000132	0.72	5
Serum_2	Ig lambda-2 chain C region	Iglc2	P01844,Q99JC1	Uniprot	11254.3	1	0.00022	0.673	4
Serum_2	Ras-related protein Rab-8B	Rab8b	P61028	Uniprot	23604.9	0.957	2.2e-05	0.0531	1
Serum_2	Lipoprotein lipase	Lpl	P11152	Uniprot	53109.9	1	4.4e-05	0.0759	2
Serum_2	Peptidyl-prolyl cis-trans isomerase A	Ppia	P17742	Uniprot	17971.8	1	0.000154	0.524	5
Serum_2	Ig heavy chain V region 6.96	Ig heavy chain V region 6.96	P18528	Uniprot	11007.7	0.957	0.00011	0.306	2
Serum_2	Pyruvate kinase PKM	Pkm	P52480	Uniprot	57845.6	1	0.000176	0.215	8
Serum_2	(P02768) Serum albumin 66,393 Recombinant Pichia pastoris	(P02768) Serum albumin 66,393 Recombinant Pichia pastoris	cRAP4-01	Uniprot	69366.9	0.86	2.2e-05	0.0131	1
Serum_2	Immunoglobulin J chain	Jchain	P01592	Uniprot	18013.2	1	0.000198	0.503	6
Serum_2	C-type lectin domain family 11 member A	Clec11a	O88200	Uniprot	36451.1	0.957	2.2e-05	0.0427	1
Serum_2	Protein Ighv4-1 (Fragment)	Ighv4-1	A0A075B5R5	Uniprot	12874.7	1	0.000132	0.543	4
Serum_2	Vinculin	Vcl	Q64727	Uniprot	116719	1	8.8e-05	0.0638	4
Serum_2	Protein Ighv1-31 (Fragment)	Ighv1-31	A0A0A6YWK5	Uniprot	13115.1	0.957	2.2e-05	0.265	3
Serum_2	Arachidonate 12-lipoxygenase, 12S-type	Alox12	P39655	Uniprot	75391	1	4.4e-05	0.0513	2
Serum_2	Ig gamma-1 chain C region secreted form (Fragment)	Ighg1	A0A075B5P4,A0A0A6YWR2	Uniprot	43425.5	0.886	2.2e-05	0.16	3
Serum_2	Transgelin-2	Tagln2	Q9WVA4	Uniprot	22395.8	0.957	2.2e-05	0.0905	1
Serum_2	Protein Igkv12-89	Igkv12-89	A0A075B5L4,A0A0G2JGW8	Uniprot	11967.8	0.957	2.2e-05	0.171	1
Serum_2	Kng2 protein	Kng2	Q6S9I0	Uniprot	47887.4	1	6.6e-05	0.129	4
Serum_2	Pleckstrin	Plek	Q9JHK5	Uniprot	39902.2	1	0.000154	0.277	6
Serum_2	Protein Ighv2-2 (Fragment)	Ighv2-2	A0A075B5P8	Uniprot	12578.5	0.957	2.2e-05	0.422	2
Serum_2	Coagulation factor V	F5	O88783	Uniprot	247236	1	0.000132	0.0321	5
Serum_2	Mannan-binding lectin serine protease 1	Masp1	P98064	Uniprot	79968.6	1	0.000748	0.332	18
Serum_2	Protein Ighv2-9 (Fragment)	Ighv2-9	A0A075B5Q5	Uniprot	12477.5	1	4.4e-05	0.336	2
Serum_2	Apolipoprotein M	Apom	Q9Z1R3	Uniprot	21273.8	1	4.4e-05	0.116	2
Serum_2	Apolipoprotein A-I	Apoa1	Q00623	Uniprot	30615.3	1	0.00125	0.652	20
Serum_2	Integrin beta-3	Itgb3	O54890	Uniprot	86738	1	0.000154	0.146	7
Serum_2	Integrin beta-1	Itgb1	P09055	Uniprot	88231.4	1	0.00011	0.0815	5
Serum_2	Protein Ighv2-5	Ighv2-5	A0A075B5Q3,A0A0A6YY69	Uniprot	12659.7	1	4.4e-05	0.426	2
Serum_2	Adiponectin	Adipoq	Q60994	Uniprot	26809.3	0.957	2.2e-05	0.0405	1
Serum_2	Selenoprotein P	Sepp1	P70274	Uniprot	42705.5	1	8.8e-05	0.108	3
Serum_2	Guanine nucleotide-binding protein G(i) subunit alpha-2	Gnai2	P08752	Uniprot	40490.1	0.957	2.2e-05	0.0451	1
Serum_2	Ig mu chain C region (Fragment)	Ighm	A0A075B5P6	Uniprot	50055.2	1	0.0044	0.58	26
Serum_2	Alpha-1-antitrypsin 1-3	Serpina1c	A0A0R4J0X5	Uniprot	45855.5	1	0.00055	0.615	23
Serum_2	Prothrombin	F2	P19221	Uniprot	70268.9	1	0.000506	0.317	16
Serum_2	Protein Igkv12-44 (Fragment)	Igkv12-44	A0A140T8M2	Uniprot	12557.3	1	6.6e-05	0.243	2
Serum_2	MCG116913 (Fragment)	Ighv8-12	A0A0G2JDE1	Uniprot	13263.8	1	6.6e-05	0.261	2
Serum_2	Vitronectin	Vtn	P29788	Uniprot	54849.7	1	0.000396	0.238	9
Serum_2	Caspase recruitment domain-containing protein 19	Card19	Q9D1I2	Uniprot	20936.9	0.358	2.2e-05	0	0
Serum_2	Kininogen-1	Kng1	A0A0R4J038	Uniprot	73100.5	1	0.000616	0.312	17
Serum_2	Cytoplasmic FMR1-interacting protein 1	Cyfip1	A0A0R4J119,Q7TMB8	Uniprot	145246	1	2.2e-05	0.00959	1
Serum_2	Glutathione peroxidase 3	Gpx3	P46412	Uniprot	25425.3	1	0.00022	0.336	7
Serum_2	Serotransferrin	Tf	Q921I1	Uniprot	76724.2	1	0.00227	0.663	46
Serum_2	LIM and senescent cell antigen-like-containing domain protein	Lims1	A0A0R4J005,E9QP62,Q99JW4	Uniprot	37239.7	1	2.2e-05	0.0445	1
Serum_2	Glycosylphosphatidylinositol specific phospholipase D1	Gpld1	Q8VCU2	Uniprot	93626.5	1	0.000374	0.224	12
Serum_2	Protein Ighv7-3 (Fragment)	Ighv7-3	A0A075B5R2	Uniprot	13457.9	1	0.000132	0.4	4
Serum_2	Insulin-like growth factor-binding protein complex acid labile subunit	Igfals	A0A0R4J0S2,P70389	Uniprot	66962.8	1	0.000198	0.182	6
Serum_2	Carboxylesterase 3A	Ces3a	Q63880	Uniprot	63318.9	1	8.8e-05	0.0981	3
Serum_2	Serum albumin	Alb	P07724	Uniprot	68692.9	1	0.00869	0.715	49
Serum_2	Integrin alpha-2	Itga2	Q62469	Uniprot	128957	1	0.000154	0.0764	6
Serum_2	Retinol-binding protein 4	Rbp4	H7BWY6	Uniprot	28405.3	1	8.8e-05	0.257	4
Serum_2	Histidine-rich glycoprotein	Hrg	A0A0R4J039,Q9ESB3	Uniprot	59162.1	1	0.000374	0.261	13
Serum_2	Platelet glycoprotein IX	Gp9	O88186	Uniprot	19664	1	4.4e-05	0.243	2
Serum_2	Ras-related C3 botulinum toxin substrate 1	Rac1	P63001,Q3TLP8	Uniprot	21450.6	1	6.6e-05	0.172	3
Serum_2	Integrin-linked protein kinase	Ilk	O55222	Uniprot	51373.7	1	6.6e-05	0.108	3
Serum_2	Thrombospondin 1	Thbs1	Q80YQ1	Uniprot	129690	1	0.00088	0.294	28
Serum_2	Proteasome subunit alpha type-6	Psma6	Q9QUM9	Uniprot	27372.5	1	2.2e-05	0.0691	1
Serum_2	Protein Ighv7-1 (Fragment)	Ighv7-1	A0A075B5S2	Uniprot	13645	1	0.000264	0.57	6
Serum_2	Beta-globin	Hbbt1	A8DUK4	Uniprot	15748.1	1	0.000748	0.891	15
Serum_2	Complement C5	C5	P06684	Uniprot	188882	1	0.000946	0.21	31
Serum_2	Hemopexin	Hpx	Q91X72	Uniprot	51318.1	1	0.000814	0.337	13
Serum_2	Complement component 9	C9	A0A0R4J032,P06683	Uniprot	62004.3	1	0.000176	0.155	6
Serum_2	Protein Igkv4-68 (Fragment)	Igkv4-68	A0A0B4J1I7	Uniprot	12752.6	1	2.2e-05	0.171	1
Serum_2	Leukemia inhibitory factor receptor	Lifr	P42703	Uniprot	122575	1	8.8e-05	0.0339	3
Serum_2	Proteasome subunit beta type-6	Psmb6	Q60692	Uniprot	25378.9	1	2.2e-05	0.0462	1
Serum_2	Ig kappa chain V-V region HP 123E6	Ig kappa chain V-V region HP 123E6	P01646	Uniprot	11989.9	1	4.4e-05	0.176	2
Serum_2	Mannose-binding protein C	Mbl2	P41317	Uniprot	25957.1	1	0.000594	0.463	10
Serum_2	Transferrin receptor protein 1	Tfrc	Q62351	Uniprot	85734.1	1	0.000748	0.366	22
Serum_2	(P13645) Keratin, type I cytoskeletal 10 (Cytokeratin-10) (CK-10) (Keratin-10) (K10)	(P13645) Keratin, type I cytoskeletal 10 (Cytokeratin-10) (CK-10) (Keratin-10) (K10)	cRAP2-02	Uniprot	59520.3	1	2.2e-05	0.032	1
Serum_2	Inter alpha-trypsin inhibitor, heavy chain 4	Itih4	A6X935	Uniprot	104660	1	0.000726	0.32	20
Serum_2	Protein Cfhr2	Cfhr2	Q4LDF6	Uniprot	37932.8	1	2.2e-05	0.331	8
Serum_2	Fetuin-B	Fetub	Q9QXC1	Uniprot	42712.6	1	0.000154	0.273	7
Serum_2	Protein Igkv6-17 (Fragment)	Igkv6-17	A0A140T8Q3	Uniprot	12760	0.957	2.2e-05	0.0783	1
Serum_2	Lactadherin	Mfge8	P21956	Uniprot	51241.4	0.957	2.2e-05	0.0302	1
Serum_2	Protein Ighv5-16	Ighv5-16	A0A075B5R0,A0A0B4J1P4	Uniprot	13217.6	1	0.000176	0.724	6
Serum_2	Protein Gm4788	Gm4788	E9Q8B5	Uniprot	99438.8	1	0.00011	0.0683	4
Serum_2	Pigment epithelium-derived factor	Serpinf1	P97298	Uniprot	46235.9	1	2.2e-05	0.0432	1
Serum_2	(P35908) Keratin, type II cytoskeletal 2 epidermal (Cytokeratin-2e) (K2e) (CK 2e)	(P35908) Keratin, type II cytoskeletal 2 epidermal (Cytokeratin-2e) (K2e) (CK 2e)	cRAP2-05	Uniprot	65866.4	0.957	2.2e-05	0.0186	1
Serum_2	Protein Ighv8-8 (Fragment)	Ighv8-8	A0A0A6YXQ0	Uniprot	13185.9	0.957	2.2e-05	0.134	1
Serum_2	Protein Ighv5-9-1	Ighv5-9-1	A0A075B5Q6,A0A0A6YVS4	Uniprot	14177.8	1	4.4e-05	0.138	1
Serum_2	Ig kappa chain V-III region PC 3741/TEPC 111	Ig kappa chain V-III region PC 3741/TEPC 111	P01660	Uniprot	12099.7	0.957	2.2e-05	0.261	2
Serum_2	Ceruloplasmin	Cp	G3X8Q5,G3X9T8	Uniprot	121082	0.957	2.2e-05	0.408	32
Serum_2	Protein Ighv2-6 (Fragment)	Ighv2-6	A0A075B6A7	Uniprot	12595.6	0.957	2.2e-05	0.138	1
Serum_2	Filamin, alpha	Flna	B7FAU9,Q8BTM8	Uniprot	281212	1	0.000528	0.0951	19
Serum_2	Glutamate dehydrogenase 1, mitochondrial	Glud1	P26443	Uniprot	61338.4	1	4.4e-05	0.043	2
Serum_2	Tubulin alpha-1C chain	Tuba1c	P68373	Uniprot	49909.6	1	2.2e-05	0.22	6
Serum_2	Myc target protein 1	Myct1	Q8R411	Uniprot	21079.7	0.957	2.2e-05	0.0638	1
Serum_2	Ras-related protein Rap-1b	Rap1b	Q99JI6	Uniprot	20824.9	1	0.00022	0.516	8
Serum_2	Mannose-binding protein A	Mbl1	P39039	Uniprot	25396.5	1	0.00033	0.406	6
Serum_2	Protein Igkv14-111 (Fragment)	Igkv14-111	A0A140T8P9,P01638	Uniprot	12986.6	1	8.8e-05	0.282	2
Serum_2	Plastin-1	Pls1	Q3V0K9	Uniprot	70411.2	0.995	2.2e-05	0.0222	1
Serum_2	Protein Ighv1-34 (Fragment)	Ighv1-34	A0A075B5V2	Uniprot	13032	0.957	2.2e-05	0.265	3
Serum_2	Protein Igkv4-53	Igkv4-53	A0A075B677	Uniprot	10366.5	1	2.2e-05	0.186	1
Serum_2	14-3-3 protein theta (Fragment)	Ywhaq	F6VW30,F6YY69	Uniprot	32333.9	0.957	2.2e-05	0.106	2
Serum_2	Protein Ighv1-62-2	Ighv1-62-2	A0A075B680	Uniprot	11224.7	1	0.000176	0.77	5
Serum_2	Protein Ighv14-3 (Fragment)	Ighv14-3	A0A075B5R9	Uniprot	12974.8	1	2.2e-05	0.171	2
Serum_2	Protein Ighv1-55 (Fragment)	Ighv1-55	A0A075B5W6	Uniprot	12687.4	1	2.2e-05	0.128	1
Serum_2	Beta-parvin	Parvb	Q9ES46	Uniprot	41670.1	1	6.6e-05	0.0932	3
Serum_2	Carboxypeptidase B2	Cpb2	Q9JHH6	Uniprot	48871.5	1	8.8e-05	0.102	3
Serum_2	Transthyretin	Ttr	P07309	Uniprot	15775.8	0.957	2.2e-05	0.156	1
Serum_2	Protein C6	C6	E9Q6D8	Uniprot	104456	1	8.8e-05	0.0816	4
Serum_2	Coagulation factor XIII A chain	F13a1	Q8BH61	Uniprot	83207.6	1	0.000264	0.161	8
Serum_2	Inter-alpha trypsin inhibitor, heavy chain 2	Itih2	G3X977,Q61703	Uniprot	105930	1	0.000264	0.135	12
Serum_2	Alpha actinin 1a	Actn1	A1BN54,Q7TPR4	Uniprot	103072	0.994	2.2e-05	0.0203	1
Serum_2	Fibronectin	Fn1	A0A087WSN6,B9EHT6	Uniprot	253005	1	0.00277	0.361	58
Serum_2	Plasma kallikrein	Cyp4v3	H9H9R5,P26262	Uniprot	71383.6	1	0.00033	0.266	13
Serum_2	Ras GTPase-activating protein 3	Rasa3	Q60790	Uniprot	95990.1	1	4.4e-05	0.0252	2
Serum_2	Protein Ighv8-5 (Fragment)	Ighv8-5	A0A0A6YY60	Uniprot	13172.7	0.957	2.2e-05	0.176	1
Serum_2	Mannan-binding lectin serine protease 2	Masp2	Q91WP0	Uniprot	75517.5	1	0.000462	0.288	15
Serum_2	Complement C3	C3	P01027	Uniprot	186486	1	0.00407	0.642	82
Serum_2	Beta-2-microglobulin	B2m	P01887	Uniprot	13779.1	1	6.6e-05	0.168	3
Serum_2	Protein Igkv14-100	Igkv14-100	A0A075B5K7,A0A0G2JG36	Uniprot	12650.8	0.957	8.8e-05	0.138	1
Serum_2	Protein Igkv8-27	Igkv8-27	A0A075B5N4	Uniprot	10976.3	1	6.6e-05	0.36	3
[truncated: 2,996 more rows]

## Sheet: All spectra
MS/MS sample name	Protein name	Protein name	Protein accession numbers	Protein molecular weight (Da)	Protein identification probability	Exclusive unique peptide count	Exclusive unique spectrum count	Exclusive spectrum count	Percentage of total spectra	Percentage sequence coverage	Manual validation	Assigned	Spectrum name	Peptide sequence	Previous amino acid	Next amino acid	Peptide identification probability	Mascot Ion score	Mascot Identity score	Mascot Delta Ion Score	Number of enzymatic termini	Fixed modifications identified by spectrum	Variable modifications identified by spectrum	Observed m/z	Actual peptide mass (AMU)	Calculated +1H Peptide Mass (AMU)	Spectrum charge	Actual minus calculated peptide mass (AMU)	Actual minus calculated peptide mass (PPM)	Total Ion Current	Peptide start index	Peptide stop index	Exclusive	Other Proteins
[truncated: 72,249 more rows]

[truncated: 2 more sheets: annotated spectra, peptide quantification]
